# Supplementary material for: Characterization of a distinct form of vimentin in the neurodegenerative brain
Source: Acta Neuropathol Commun. 2026 May 22;14:111. doi: 10.1186/s40478-026-02324-9 (PMC13196128; doi:10.1186/s40478-026-02324-9)
Supplement: Supplementary file 1 — Supplementary Material 1 [file 40478_2026_2324_MOESM1_ESM.xlsx]

## Sheet: Soluble
		Gray proteins :	Most abundant common contaminants according to the cRAP database
Protein	Protein ID	Entry Name	Gene	Length	Is Decoy	Is Contaminant	Organism	Protein Description	Protein Existence	Coverage	Protein Probability	Top Peptide Probability	Protein Qvalue	Total Peptides	Unique Peptides	Razor Peptides	Total Spectral Count	Unique Spectral Count	Razor Spectral Count	Total Intensity	Unique Intensity	Razor Intensity	Razor Assigned Modifications	Razor Observed Modifications	Indistinguishable Proteins
sp|P08670|VIME_HUMAN	P08670	VIME_HUMAN	VIM	466	FALSE	FALSE	Homo sapiens	Vimentin	1:Experimental evidence at protein level	95.28	1	0.999	0	69	61	69	539	476	539	47412179000	47412179000	47412179000	12M(15.9949),12M(15.9949),12M(15.9949),8M(15.9949),12M(15.9949),8M(15.9949),13M(15.9949),13M(15.9949),1M(15.9949),1M(15.9949),1M(15.9949),1M(15.9949),1M(15.9949),2M(15.9949),2M(15.9949),5M(15.9949),5M(15.9949),7C(57.0215),7C(57.0215),7C(57.0215),7C(57.0215),7M(15.9949),7M(15.9949),7M(15.9949),7M(15.9949),8C(57.0215),8C(57.0215),8C(57.0215),8C(57.0215),8M(15.9949),8M(15.9949),8M(15.9949),8M(15.994…
sp|P69905|HBA_HUMAN	P69905	HBA_HUMAN	HBA1	142	FALSE	FALSE	Homo sapiens	Hemoglobin subunit alpha	1:Experimental evidence at protein level	92.96	1	0.999	0	13	12	13	79	78	79	24353044500	24353044500	24353044500	12C(57.0215),15M(15.9949),15M(15.9949),16M(15.9949),16M(15.9949),1M(15.9949),5C(57.0215),5C(57.0215),5C(57.0215),5C(57.0215),N-term(42.0106)
sp|P06576|ATPB_HUMAN	P06576	ATPB_HUMAN	ATP5F1B	529	FALSE	FALSE	Homo sapiens	ATP synthase F(1) complex subunit beta, mitochondrial	1:Experimental evidence at protein level	76.18	1	0.999	0	27	27	27	66	66	66	1224920830	1224920830	1224920830	11M(15.9949),16M(15.9949),18M(15.9949),2M(15.9949),4M(15.9949)
sp|Q14204|DYHC1_HUMAN	Q14204	DYHC1_HUMAN	DYNC1H1	4646	FALSE	FALSE	Homo sapiens	Cytoplasmic dynein 1 heavy chain 1	1:Experimental evidence at protein level	18.42	1	0.999	0	53	53	53	53	53	53	65599544	65599544	65599544	1C(57.0215),2C(57.0215),7C(57.0215),7C(57.0215),9C(57.0215)
sp|P04264|K2C1_HUMAN	P04264	K2C1_HUMAN	KRT1	644	FALSE	FALSE	Homo sapiens	Keratin, type II cytoskeletal 1	1:Experimental evidence at protein level	66.77	1	0.999	0	36	31	34	74	50	55	6773116900	1749242500	1749242500	1M(15.9949),5C(57.0215),22M(15.9949),22M(15.9949),35M(15.9949),2M(15.9949),4C(57.0215),5C(57.0215),5M(15.9949),6M(15.9949)
sp|P13645|K1C10_HUMAN	P13645	K1C10_HUMAN	KRT10	584	FALSE	FALSE	Homo sapiens	Keratin, type I cytoskeletal 10	1:Experimental evidence at protein level	61.47	1	0.999	0	32	26	32	58	50	58	776651780	776651780	776651780	10C(57.0215),11M(15.9949),14M(15.9949),14M(15.9949),14M(15.9949),26M(15.9949),2C(57.0215),2C(57.0215),2C(57.0215),3M(15.9949),5C(57.0215),5M(15.9949),5M(15.9949),7C(57.0215),7C(57.0215)
sp|P07197|NFM_HUMAN	P07197	NFM_HUMAN	NEFM	916	FALSE	FALSE	Homo sapiens	Neurofilament medium polypeptide	1:Experimental evidence at protein level	39.41	1	0.999	0	34	25	32	68	49	64	9860770800	3819262210	3819262210	1M(15.9949),5M(15.9949)
sp|P12277|KCRB_HUMAN	P12277	KCRB_HUMAN	CKB	381	FALSE	FALSE	Homo sapiens	Creatine kinase B-type	1:Experimental evidence at protein level	77.43	1	0.999	0	18	18	18	46	46	46	1427674620	1427674620	1427674620	11M(15.9949),11M(15.9949),18C(57.0215),18C(57.0215),29C(57.0215),2C(57.0215),2C(57.0215),2M(15.9949),30M(15.9949),3C(57.0215),8C(57.0215)
sp|P68871|HBB_HUMAN	P68871	HBB_HUMAN	HBB	147	FALSE	FALSE	Homo sapiens	Hemoglobin subunit beta	1:Experimental evidence at protein level	95.24	1	0.999	0	16	10	16	61	39	61	14190409700	12402394100	14190409700	11C(57.0215),11C(57.0215),11C(57.0215),11C(57.0215),11C(57.0215),15M(15.9949),15M(15.9949),8C(57.0215),8C(57.0215),8C(57.0215),N-term(42.0106)
sp|Q09666|AHNK_HUMAN	Q09666	AHNK_HUMAN	AHNAK	5890	FALSE	FALSE	Homo sapiens	Neuroblast differentiation-associated protein AHNAK	1:Experimental evidence at protein level	20.08	1	0.999	0	38	38	38	39	39	39	105705360	105705360	105705360	15C(57.0215),21C(57.0215),21C(57.0215)
sp|P01024|CO3_HUMAN	P01024	CO3_HUMAN	C3	1663	FALSE	FALSE	Homo sapiens	Complement C3	1:Experimental evidence at protein level	29.1	1	0.999	0	33	33	33	38	38	38	72472824	72472824	72472824	1C(57.0215),6C(57.0215),2C(57.0215),8C(57.0215)
sp|P46821|MAP1B_HUMAN	P46821	MAP1B_HUMAN	MAP1B	2468	FALSE	FALSE	Homo sapiens	Microtubule-associated protein 1B	1:Experimental evidence at protein level	21.47	1	0.999	0	32	31	32	38	37	38	185577264	180182688	185577264	25C(57.0215),9C(57.0215),9C(57.0215),N-term(42.0106)
sp|P35527|K1C9_HUMAN	P35527	K1C9_HUMAN	KRT9	623	FALSE	FALSE	Homo sapiens	Keratin, type I cytoskeletal 9	1:Experimental evidence at protein level	57.62	1	0.999	0	22	22	22	37	37	37	897073660	897073660	897073660	15M(15.9949),2C(57.0215),2C(57.0215),2C(57.0215),7M(15.9949),3M(15.9949),5C(57.0215),5M(15.9949),5M(15.9949)
sp|P01023|A2MG_HUMAN	P01023	A2MG_HUMAN	A2M	1474	FALSE	FALSE	Homo sapiens	Alpha-2-macroglobulin	1:Experimental evidence at protein level	36.36	1	0.999	0	34	31	34	40	36	40	113064656	113064656	113064656	15C(57.0215),2C(57.0215),5C(57.0215),6C(57.0215),9C(57.0215),9C(57.0215),9C(57.0215)
sp|P07195|LDHB_HUMAN	P07195	LDHB_HUMAN	LDHB	334	FALSE	FALSE	Homo sapiens	L-lactate dehydrogenase B chain	1:Experimental evidence at protein level	67.66	1	0.999	0	19	18	19	36	35	36	1320264960	1166646400	1320264960	13C(57.0215),13C(57.0215),15C(57.0215),15C(57.0215),15C(57.0215),2M(15.9949),18M(15.9949),1M(15.9949),5C(57.0215),5C(57.0215),6C(57.0215)
sp|P09972|ALDOC_HUMAN	P09972	ALDOC_HUMAN	ALDOC	364	FALSE	FALSE	Homo sapiens	Fructose-bisphosphate aldolase C	1:Experimental evidence at protein level	81.87	1	0.999	0	23	21	21	39	34	34	1838894340	1829173500	1829173500	12M(15.9949),1C(57.0215),1C(57.0215),1C(57.0215),25C(57.0215),2C(57.0215)
sp|P07196|NFL_HUMAN	P07196	NFL_HUMAN	NEFL	543	FALSE	FALSE	Homo sapiens	Neurofilament light polypeptide	1:Experimental evidence at protein level	47.33	1	0.999	0	25	21	21	45	33	33	7963488800	1150741760	1150741760	22M(15.9949),2M(15.9949),6M(15.9949)
sp|P55072|TERA_HUMAN	P55072	TERA_HUMAN	VCP	806	FALSE	FALSE	Homo sapiens	Transitional endoplasmic reticulum ATPase	1:Experimental evidence at protein level	50.62	1	0.999	0	27	27	27	33	33	33	142782800	142782800	142782800	10C(57.0215),14C(57.0215),26C(57.0215),5C(57.0215),5C(57.0215),7M(15.9949),N-term(42.0106)
sp|Q99798|ACON_HUMAN	Q99798	ACON_HUMAN	ACO2	780	FALSE	FALSE	Homo sapiens	Aconitate hydratase, mitochondrial	1:Experimental evidence at protein level	45.13	1	0.999	0	27	27	27	33	33	33	333658432	333658432	333658432	11C(57.0215),14C(57.0215),11C(57.0215),14C(57.0215),1C(57.0215),7C(57.0215),7C(57.0215),9C(57.0215),9C(57.0215)
sp|P35908|K22E_HUMAN	P35908	K22E_HUMAN	KRT2	639	FALSE	FALSE	Homo sapiens	Keratin, type II cytoskeletal 2 epidermal	1:Experimental evidence at protein level	64.95	1	0.999	0	28	21	27	42	31	41	926556930	342440128	922662850	1M(15.9949),23M(15.9949),7C(57.0215),7C(57.0215)
sp|P30086|PEBP1_HUMAN	P30086	PEBP1_HUMAN	PEBP1	187	FALSE	FALSE	Homo sapiens	Phosphatidylethanolamine-binding protein 1	1:Experimental evidence at protein level	80.75	1	0.999	0	13	13	13	30	30	30	1973784320	1973784320	1973784320	14C(57.0215),14C(57.0215),1C(57.0215),7C(57.0215),7C(57.0215)
sp|P02511|CRYAB_HUMAN	P02511	CRYAB_HUMAN	CRYAB	175	FALSE	FALSE	Homo sapiens	Alpha-crystallin B chain	1:Experimental evidence at protein level	83.43	1	0.999	0	12	12	12	29	29	29	1244909570	1244909570	1244909570	12M(15.9949),N-term(42.0106)
sp|P02787|TRFE_HUMAN	P02787	TRFE_HUMAN	TF	698	FALSE	FALSE	Homo sapiens	Serotransferrin	1:Experimental evidence at protein level	47.28	1	0.999	0	25	25	25	29	29	29	126366880	126366880	126366880	10C(57.0215),10C(57.0215),1C(57.0215),10C(57.0215),2C(57.0215),11C(57.0215),12C(57.0215),12C(57.0215),3C(57.0215),12C(57.0215),4C(57.0215),1C(57.0215),2C(57.0215),6C(57.0215),9C(57.0215)
sp|P08758|ANXA5_HUMAN	P08758	ANXA5_HUMAN	ANXA5	320	FALSE	FALSE	Homo sapiens	Annexin A5	1:Experimental evidence at protein level	68.75	1	0.999	0	21	20	21	29	28	29	531033984	531033984	531033984	2M(15.9949),6C(57.0215)
sp|P31150|GDIA_HUMAN	P31150	GDIA_HUMAN	GDI1	447	FALSE	FALSE	Homo sapiens	Rab GDP dissociation inhibitor alpha	1:Experimental evidence at protein level	69.57	1	0.999	0	23	18	23	33	26	33	581136510	534103584	581136510	12M(15.9949),15C(57.0215),21C(57.0215),23C(57.0215),35C(57.0215),16M(15.9949),7C(57.0215),7C(57.0215),8C(57.0215),8C(57.0215),9C(57.0215),9C(57.0215)
sp|P10809|CH60_HUMAN	P10809	CH60_HUMAN	HSPD1	573	FALSE	FALSE	Homo sapiens	60 kDa heat shock protein, mitochondrial	1:Experimental evidence at protein level	57.77	1	0.999	0	24	20	24	33	25	33	315472736	295739904	315472736	13C(57.0215),13C(57.0215),1C(57.0215),1C(57.0215),3M(15.9949)
sp|P40939|ECHA_HUMAN	P40939	ECHA_HUMAN	HADHA	763	FALSE	FALSE	Homo sapiens	Trifunctional enzyme subunit alpha, mitochondrial	1:Experimental evidence at protein level	41.94	1	0.999	0	21	21	21	25	25	25	124351496	124351496	124351496	10C(57.0215),12C(57.0215),13C(57.0215)
sp|P50993|AT1A2_HUMAN	P50993	AT1A2_HUMAN	ATP1A2	1020	FALSE	FALSE	Homo sapiens	Sodium/potassium-transporting ATPase subunit alpha-2	1:Experimental evidence at protein level	47.35	1	0.999	0	38	22	26	55	24	28	749129600	225555488	225555488	1C(57.0215),6C(57.0215),2C(57.0215),2C(57.0215),3C(57.0215),9C(57.0215),5C(57.0215),5C(57.0215)
sp|P00918|CAH2_HUMAN	P00918	CAH2_HUMAN	CA2	260	FALSE	FALSE	Homo sapiens	Carbonic anhydrase 2	1:Experimental evidence at protein level	84.62	1	0.999	0	17	17	17	24	24	24	466667616	466667616	466667616	24C(57.0215),24C(57.0215),24C(57.0215),N-term(42.0106)
sp|P30041|PRDX6_HUMAN	P30041	PRDX6_HUMAN	PRDX6	224	FALSE	FALSE	Homo sapiens	Peroxiredoxin-6	1:Experimental evidence at protein level	77.23	1	0.999	0	16	16	16	24	24	24	1754590460	1754590460	1754590460	6C(57.0215),7C(57.0215)
sp|Q16352|AINX_HUMAN	Q16352	AINX_HUMAN	INA	499	FALSE	FALSE	Homo sapiens	Alpha-internexin	1:Experimental evidence at protein level	52.71	1	0.999	0	23	16	17	38	23	24	7683310600	389343872	389343872	N-term(42.0106),9C(57.0215)
sp|P00915|CAH1_HUMAN	P00915	CAH1_HUMAN	CA1	261	FALSE	FALSE	Homo sapiens	Carbonic anhydrase 1	1:Experimental evidence at protein level	70.11	1	0.999	0	11	11	11	22	22	22	320681312	320681312	320681312	39C(57.0215),39C(57.0215),N-term(42.0106),N-term(42.0106),N-term(42.0106)
sp|P01834|IGKC_HUMAN	P01834	IGKC_HUMAN	IGKC	107	FALSE	FALSE	Homo sapiens	Immunoglobulin kappa constant	1:Experimental evidence at protein level	79.44	1	0.999	0	6	6	6	22	22	22	889534400	889534400	889534400	4C(57.0215),4C(57.0215),8C(57.0215),8C(57.0215)
sp|P11216|PYGB_HUMAN	P11216	PYGB_HUMAN	PYGB	843	FALSE	FALSE	Homo sapiens	Glycogen phosphorylase, brain form	1:Experimental evidence at protein level	39.5	1	0.999	0	23	19	23	26	21	26	158703840	149333664	158703840	2C(57.0215),4C(57.0215),4C(57.0215),5C(57.0215),7C(57.0215)
sp|O43175|SERA_HUMAN	O43175	SERA_HUMAN	PHGDH	533	FALSE	FALSE	Homo sapiens	D-3-phosphoglycerate dehydrogenase	1:Experimental evidence at protein level	53.28	1	0.999	0	17	17	17	21	21	21	136852256	136852256	136852256	10C(57.0215),10C(57.0215),11C(57.0215),11C(57.0215),11C(57.0215),20C(57.0215),25C(57.0215),5C(57.0215),7C(57.0215)
sp|P09211|GSTP1_HUMAN	P09211	GSTP1_HUMAN	GSTP1	210	FALSE	FALSE	Homo sapiens	Glutathione S-transferase P	1:Experimental evidence at protein level	66.19	1	0.999	0	11	11	11	21	21	21	596180930	596180930	596180930	3C(57.0215)
sp|P38646|HSPA9_HUMAN	P38646	HSPA9_HUMAN	HSPA9	679	FALSE	FALSE	Homo sapiens	Stress-70 protein, mitochondrial	1:Experimental evidence at protein level	41.24	1	0.999	0	20	20	20	21	21	21	110462016	110462016	110462016	13C(57.0215)
sp|P13639|EF2_HUMAN	P13639	EF2_HUMAN	EEF2	858	FALSE	FALSE	Homo sapiens	Elongation factor 2	1:Experimental evidence at protein level	29.02	1	0.999	0	16	16	16	19	19	19	86637648	86637648	86637648	10C(57.0215),11C(57.0215),12C(57.0215),3C(57.0215),5C(57.0215),9C(57.0215)
sp|Q99497|PARK7_HUMAN	Q99497	PARK7_HUMAN	PARK7	189	FALSE	FALSE	Homo sapiens	Parkinson disease protein 7	1:Experimental evidence at protein level	77.25	1	0.999	0	13	13	13	19	19	19	440671520	440671520	440671520	14C(57.0215),5C(57.0215),5C(57.0215),7C(57.0215),8C(57.0215)
sp|P14136|GFAP_HUMAN	P14136	GFAP_HUMAN	GFAP	432	FALSE	FALSE	Homo sapiens	Glial fibrillary acidic protein	1:Experimental evidence at protein level	81.48	1	0.999	0	57	3	57	327	18	327	41061908000	212473232	41061908000	11M(15.9949),11M(15.9949),11M(15.9949),11M(15.9949),6M(15.9949),12M(15.9949),12M(15.9949),14M(15.9949),1M(15.9949),1M(15.9949),3M(15.9949),3M(15.9949),4M(15.9949),4M(15.9949),4M(15.9949),6M(15.9949),6M(15.9949),7C(57.0215),7C(57.0215),8C(57.0215),8M(15.9949),8M(15.9949),9M(15.9949),9M(15.9949)
sp|P30153|2AAA_HUMAN	P30153	2AAA_HUMAN	PPP2R1A	589	FALSE	FALSE	Homo sapiens	Serine/threonine-protein phosphatase 2A 65 kDa regulatory subunit A alpha isoform	1:Experimental evidence at protein level	44.82	1	0.999	0	17	13	17	23	18	23	113746928	113746928	113746928	3C(57.0215),7C(57.0215),9C(57.0215),N-term(42.0106),N-term(42.0106)
sp|P04406|G3P_HUMAN	P04406	G3P_HUMAN	GAPDH	335	FALSE	FALSE	Homo sapiens	Glyceraldehyde-3-phosphate dehydrogenase	1:Experimental evidence at protein level	84.78	1	0.999	0	23	4	23	94	17	94	7287810600	918307900	7287810600	11C(57.0215),7C(57.0215),11C(57.0215),7C(57.0215),12M(15.9949),13C(57.0215),13C(57.0215),13M(15.9949),13M(15.9949),15M(15.9949),16M(15.9949),16M(15.9949),19M(15.9949),19M(15.9949),19M(15.9949),19M(15.9949),4M(15.9949),5M(15.9949),5M(15.9949),5M(15.9949),8M(15.9949),8M(15.9949),8M(15.9949)
sp|P18669|PGAM1_HUMAN	P18669	PGAM1_HUMAN	PGAM1	254	FALSE	FALSE	Homo sapiens	Phosphoglycerate mutase 1	1:Experimental evidence at protein level	69.29	1	0.999	0	13	9	13	25	17	25	673842300	372515808	673842300	11M(15.9949),12C(57.0215),12C(57.0215),12C(57.0215),12M(15.9949),9C(57.0215)
sp|Q16658|FSCN1_HUMAN	Q16658	FSCN1_HUMAN	FSCN1	493	FALSE	FALSE	Homo sapiens	Fascin	1:Experimental evidence at protein level	49.29	1	0.999	0	16	16	16	17	17	17	118553872	118553872	118553872	12C(57.0215),12C(57.0215),13C(57.0215),18C(57.0215),25C(57.0215),3C(57.0215)
sp|P26038|MOES_HUMAN	P26038	MOES_HUMAN	MSN	577	FALSE	FALSE	Homo sapiens	Moesin	1:Experimental evidence at protein level	43.5	1	0.999	0	21	14	21	24	16	24	162906928	107885936	162906928	10C(57.0215),11M(15.9949),5C(57.0215)
sp|Q06830|PRDX1_HUMAN	Q06830	PRDX1_HUMAN	PRDX1	199	FALSE	FALSE	Homo sapiens	Peroxiredoxin-1	1:Experimental evidence at protein level	76.38	1	0.999	0	14	12	13	19	16	17	1365028350	1291108480	1291108480	15C(57.0215),15C(57.0215),3C(57.0215),16C(57.0215),4C(57.0215),5C(57.0215),5C(57.0215),5C(57.0215),5M(15.9949)
sp|P21281|VATB2_HUMAN	P21281	VATB2_HUMAN	ATP6V1B2	511	FALSE	FALSE	Homo sapiens	V-type proton ATPase subunit B, brain isoform	1:Experimental evidence at protein level	60.08	1	0.999	0	18	12	18	22	15	22	128959440	118816088	128959440	13C(57.0215),13C(57.0215),19C(57.0215),21C(57.0215),3C(57.0215)
sp|P61981|1433G_HUMAN	P61981	1433G_HUMAN	YWHAG	247	FALSE	FALSE	Homo sapiens	14-3-3 protein gamma	1:Experimental evidence at protein level	55.06	1	0.999	0	13	9	11	21	15	18	1026568450	292783776	292783776	22C(57.0215),22C(57.0215),6C(57.0215),6C(57.0215),8M(15.9949),9C(57.0215),N-term(42.0106)
sp|P23528|COF1_HUMAN	P23528	COF1_HUMAN	CFL1	166	FALSE	FALSE	Homo sapiens	Cofilin-1	1:Experimental evidence at protein level	66.87	1	0.999	0	11	8	11	19	15	19	1207702020	1183720960	1207702020	5C(57.0215),5C(57.0215),6C(57.0215),7C(57.0215),7C(57.0215),N-term(42.0106)
sp|P21579|SYT1_HUMAN	P21579	SYT1_HUMAN	SYT1	422	FALSE	FALSE	Homo sapiens	Synaptotagmin-1	1:Experimental evidence at protein level	47.87	1	0.999	0	15	11	15	19	14	19	224513984	224513984	224513984
sp|P32119|PRDX2_HUMAN	P32119	PRDX2_HUMAN	PRDX2	198	FALSE	FALSE	Homo sapiens	Peroxiredoxin-2	1:Experimental evidence at protein level	65.66	1	0.999	0	12	9	12	19	14	19	670273540	432180800	670273540	15C(57.0215),15C(57.0215),15C(57.0215),3C(57.0215),3C(57.0215),4C(57.0215),4C(57.0215)
sp|P11021|BIP_HUMAN	P11021	BIP_HUMAN	HSPA5	654	FALSE	FALSE	Homo sapiens	Endoplasmic reticulum chaperone BiP	1:Experimental evidence at protein level	34.25	1	0.999	0	17	14	15	18	14	15	264045952	79600184	79600184
sp|P49327|FAS_HUMAN	P49327	FAS_HUMAN	FASN	2511	FALSE	FALSE	Homo sapiens	Fatty acid synthase	1:Experimental evidence at protein level	10.04	1	0.999	0	14	13	14	15	14	15	37343572	37343572	37343572
sp|P02794|FRIH_HUMAN	P02794	FRIH_HUMAN	FTH1	183	FALSE	FALSE	Homo sapiens	Ferritin heavy chain	1:Experimental evidence at protein level	65.57	1	0.999	0	11	11	11	14	14	14	357792320	357792320	357792320	11C(57.0215),16C(57.0215),4C(57.0215),16C(57.0215),4C(57.0215),6C(57.0215),N-term(42.0106)
sp|P04083|ANXA1_HUMAN	P04083	ANXA1_HUMAN	ANXA1	346	FALSE	FALSE	Homo sapiens	Annexin A1	1:Experimental evidence at protein level	35.55	1	0.999	0	12	12	12	14	14	14	235624608	235624608	235624608
sp|P17987|TCPA_HUMAN	P17987	TCPA_HUMAN	TCP1	556	FALSE	FALSE	Homo sapiens	T-complex protein 1 subunit alpha	1:Experimental evidence at protein level	39.39	1	0.999	0	12	12	12	14	14	14	53621688	53621688	53621688	3C(57.0215),3C(57.0215),3C(57.0215)
sp|P21291|CSRP1_HUMAN	P21291	CSRP1_HUMAN	CSRP1	193	FALSE	FALSE	Homo sapiens	Cysteine and glycine-rich protein 1	1:Experimental evidence at protein level	59.59	1	0.999	0	9	9	9	14	14	14	388879552	388879552	388879552	10C(57.0215),10C(57.0215),16C(57.0215),16C(57.0215),16C(57.0215),16C(57.0215),17C(57.0215),2C(57.0215),5C(57.0215),8C(57.0215)
sp|P80404|GABT_HUMAN	P80404	GABT_HUMAN	ABAT	500	FALSE	FALSE	Homo sapiens	4-aminobutyrate aminotransferase, mitochondrial	1:Experimental evidence at protein level	37.2	1	0.999	0	13	13	13	14	14	14	199035088	199035088	199035088	10C(57.0215),13C(57.0215),16C(57.0215),3C(57.0215),4C(57.0215)
sp|P54652|HSP72_HUMAN	P54652	HSP72_HUMAN	HSPA2	639	FALSE	FALSE	Homo sapiens	Heat shock-related 70 kDa protein 2	1:Experimental evidence at protein level	43.82	1	0.999	0	18	10	10	24	13	13	767328640	134927968	134927968
sp|P27348|1433T_HUMAN	P27348	1433T_HUMAN	YWHAQ	245	FALSE	FALSE	Homo sapiens	14-3-3 protein theta	1:Experimental evidence at protein level	56.33	1	0.999	0	14	11	11	17	13	13	993584060	158701664	158701664	22C(57.0215),3C(57.0215),3C(57.0215),7C(57.0215)
sp|P15121|ALDR_HUMAN	P15121	ALDR_HUMAN	AKR1B1	316	FALSE	FALSE	Homo sapiens	Aldo-keto reductase family 1 member B1	1:Experimental evidence at protein level	68.35	1	0.999	0	13	11	13	15	13	15	122310240	122310240	122310240	10C(57.0215),10C(57.0215),4C(57.0215)
sp|P31930|QCR1_HUMAN	P31930	QCR1_HUMAN	UQCRC1	480	FALSE	FALSE	Homo sapiens	Cytochrome b-c1 complex subunit 1, mitochondrial	1:Experimental evidence at protein level	43.33	1	0.999	0	13	12	13	14	13	14	60892016	60892016	60892016	11C(57.0215),12C(57.0215),14C(57.0215),2C(57.0215),2M(15.9949),6C(57.0215)
sp|O75390|CISY_HUMAN	O75390	CISY_HUMAN	CS	466	FALSE	FALSE	Homo sapiens	Citrate synthase, mitochondrial	1:Experimental evidence at protein level	44.21	1	0.999	0	12	12	12	13	13	13	586839170	586839170	586839170
sp|P02675|FIBB_HUMAN	P02675	FIBB_HUMAN	FGB	491	FALSE	FALSE	Homo sapiens	Fibrinogen beta chain	1:Experimental evidence at protein level	41.14	1	0.999	0	11	11	11	13	13	13	76609840	76609840	76609840	19C(57.0215),23C(57.0215),8C(57.0215),3C(57.0215),3C(57.0215)
sp|P06702|S10A9_HUMAN	P06702	S10A9_HUMAN	S100A9	114	FALSE	FALSE	Homo sapiens	Protein S100-A9	1:Experimental evidence at protein level	73.68	1	0.999	0	7	7	7	13	13	13	282384384	282384384	282384384	9M(15.9949)
sp|P07339|CATD_HUMAN	P07339	CATD_HUMAN	CTSD	412	FALSE	FALSE	Homo sapiens	Cathepsin D	1:Experimental evidence at protein level	33.74	1	0.999	0	11	11	11	13	13	13	251959552	251959552	251959552	19C(57.0215),3C(57.0215),3C(57.0215)
sp|P31146|COR1A_HUMAN	P31146	COR1A_HUMAN	CORO1A	461	FALSE	FALSE	Homo sapiens	Coronin-1A	1:Experimental evidence at protein level	36.44	1	0.999	0	11	11	11	13	13	13	38046112	38046112	38046112	32C(57.0215),32C(57.0215),4C(57.0215),6C(57.0215),6C(57.0215),9C(57.0215)
sp|P62805|H4_HUMAN	P62805	H4_HUMAN	H4C1	103	FALSE	FALSE	Homo sapiens	Histone H4	1:Experimental evidence at protein level	53.4	1	0.999	0	8	8	8	13	13	13	1581667330	1581667330	1581667330	5M(15.9949),5M(15.9949)
sp|P06733|ENOA_HUMAN	P06733	ENOA_HUMAN	ENO1	434	FALSE	FALSE	Homo sapiens	Alpha-enolase	1:Experimental evidence at protein level	73.73	1	0.999	0	27	7	27	64	12	64	2183934720	989622850	2183934720	14C(57.0215),14C(57.0215),14C(57.0215),14C(57.0215),14C(57.0215),17C(57.0215),17C(57.0215),2C(57.0215),4C(57.0215),2M(15.9949),3M(15.9949),3M(15.9949),5M(15.9949),5M(15.9949),7M(15.9949)
sp|P02042|HBD_HUMAN	P02042	HBD_HUMAN	HBD	147	FALSE	FALSE	Homo sapiens	Hemoglobin subunit delta	1:Experimental evidence at protein level	87.07	1	0.999	0	13	7	7	34	12	12	10122663900	432575488	432575488	11C(57.0215),11C(57.0215),11C(57.0215),6M(15.9949),8C(57.0215),8C(57.0215)
sp|O43813|LANC1_HUMAN	O43813	LANC1_HUMAN	LANCL1	399	FALSE	FALSE	Homo sapiens	Glutathione S-transferase LANCL1	1:Experimental evidence at protein level	40.85	1	0.999	0	12	12	12	12	12	12	117348560	117348560	117348560	10C(57.0215),5C(57.0215),5C(57.0215),6C(57.0215),9C(57.0215)
sp|O94811|TPPP_HUMAN	O94811	TPPP_HUMAN	TPPP	219	FALSE	FALSE	Homo sapiens	Tubulin polymerization-promoting protein	1:Experimental evidence at protein level	46.58	1	0.999	0	9	9	9	12	12	12	361979904	361979904	361979904	2C(57.0215)
sp|P00568|KAD1_HUMAN	P00568	KAD1_HUMAN	AK1	194	FALSE	FALSE	Homo sapiens	Adenylate kinase isoenzyme 1	1:Experimental evidence at protein level	53.61	1	0.999	0	8	8	8	12	12	12	353610912	353610912	353610912	16C(57.0215),16C(57.0215)
sp|P04271|S100B_HUMAN	P04271	S100B_HUMAN	S100B	92	FALSE	FALSE	Homo sapiens	Protein S100-B	1:Experimental evidence at protein level	50	1	0.999	0	4	4	4	12	12	12	2858974980	2858974980	2858974980	2M(15.9949),2M(15.9949),N-term(42.0106)
sp|P04792|HSPB1_HUMAN	P04792	HSPB1_HUMAN	HSPB1	205	FALSE	FALSE	Homo sapiens	Heat shock protein beta-1	1:Experimental evidence at protein level	52.2	1	0.999	0	8	8	8	12	12	12	258651200	258651200	258651200
sp|P15104|GLNA_HUMAN	P15104	GLNA_HUMAN	GLUL	373	FALSE	FALSE	Homo sapiens	Glutamine synthetase	1:Experimental evidence at protein level	34.58	1	0.999	0	9	9	9	12	12	12	181756672	181756672	181756672	20C(57.0215),20C(57.0215),2C(57.0215),2C(57.0215),2C(57.0215),4C(57.0215),6C(57.0215)
sp|Q96QK1|VPS35_HUMAN	Q96QK1	VPS35_HUMAN	VPS35	796	FALSE	FALSE	Homo sapiens	Vacuolar protein sorting-associated protein 35	1:Experimental evidence at protein level	20.48	1	0.999	0	11	11	11	12	12	12	44025472	44025472	44025472	5C(57.0215)
sp|Q9GZV7|HPLN2_HUMAN	Q9GZV7	HPLN2_HUMAN	HAPLN2	340	FALSE	FALSE	Homo sapiens	Hyaluronan and proteoglycan link protein 2	1:Experimental evidence at protein level	51.47	1	0.999	0	11	11	11	12	12	12	135443024	135443024	135443024	10C(57.0215),16C(57.0215),18C(57.0215),1C(57.0215),1C(57.0215),7C(57.0215),8C(57.0215),8C(57.0215)
sp|P08238|HS90B_HUMAN	P08238	HS90B_HUMAN	HSP90AB1	724	FALSE	FALSE	Homo sapiens	Heat shock protein HSP 90-beta	1:Experimental evidence at protein level	48.62	1	0.999	0	24	8	13	34	11	16	424002368	112819456	112819456	15C(57.0215),15C(57.0215),7C(57.0215)
sp|P62937|PPIA_HUMAN	P62937	PPIA_HUMAN	PPIA	165	FALSE	FALSE	Homo sapiens	Peptidyl-prolyl cis-trans isomerase A	1:Experimental evidence at protein level	78.79	1	0.999	0	12	3	12	30	11	30	1340811780	1154448900	1340811780	24C(57.0215),24C(57.0215),9M(15.9949),5M(15.9949),6M(15.9949),7C(57.0215),7C(57.0215),7C(57.0215),7C(57.0215),N-term(42.0106),N-term(42.0106)
sp|P09382|LEG1_HUMAN	P09382	LEG1_HUMAN	LGALS1	135	FALSE	FALSE	Homo sapiens	Galectin-1	1:Experimental evidence at protein level	77.78	1	0.999	0	7	7	7	11	11	11	352534880	352534880	352534880	12C(57.0215),15C(57.0215),15C(57.0215),6C(57.0215),6C(57.0215),N-term(42.0106),16C(57.0215),2C(57.0215)
sp|P10768|ESTD_HUMAN	P10768	ESTD_HUMAN	ESD	282	FALSE	FALSE	Homo sapiens	S-formylglutathione hydrolase	1:Experimental evidence at protein level	54.26	1	0.999	0	8	8	8	11	11	11	155734032	155734032	155734032	14C(57.0215),9C(57.0215),14C(57.0215),9C(57.0215),16C(57.0215),34C(57.0215),34C(57.0215)
sp|P11766|ADHX_HUMAN	P11766	ADHX_HUMAN	ADH5	374	FALSE	FALSE	Homo sapiens	Alcohol dehydrogenase class-3	1:Experimental evidence at protein level	49.47	1	0.999	0	11	11	11	11	11	11	98428504	98428504	98428504	22C(57.0215),7C(57.0215),23C(57.0215),7C(57.0215),2C(57.0215),6C(57.0215)
sp|P14415|AT1B2_HUMAN	P14415	AT1B2_HUMAN	ATP1B2	290	FALSE	FALSE	Homo sapiens	Sodium/potassium-transporting ATPase subunit beta-2	1:Experimental evidence at protein level	21.38	1	0.999	0	6	6	6	11	11	11	97620608	97620608	97620608
sp|P21266|GSTM3_HUMAN	P21266	GSTM3_HUMAN	GSTM3	225	FALSE	FALSE	Homo sapiens	Glutathione S-transferase Mu 3	1:Experimental evidence at protein level	46.22	1	0.999	0	8	8	8	11	11	11	206474208	206474208	206474208	11C(57.0215),1C(57.0215),3C(57.0215)
sp|P24539|AT5F1_HUMAN	P24539	AT5F1_HUMAN	ATP5PB	256	FALSE	FALSE	Homo sapiens	ATP synthase peripheral stalk subunit b, mitochondrial	1:Experimental evidence at protein level	38.28	1	0.999	0	8	8	8	11	11	11	130623776	130623776	130623776
sp|P30101|PDIA3_HUMAN	P30101	PDIA3_HUMAN	PDIA3	505	FALSE	FALSE	Homo sapiens	Protein disulfide-isomerase A3	1:Experimental evidence at protein level	31.09	1	0.999	0	11	11	11	11	11	11	90184832	90184832	90184832	10C(57.0215)
sp|P48047|ATPO_HUMAN	P48047	ATPO_HUMAN	ATP5PO	213	FALSE	FALSE	Homo sapiens	ATP synthase peripheral stalk subunit OSCP, mitochondrial	1:Experimental evidence at protein level	56.34	1	0.999	0	9	9	9	11	11	11	208030320	208030320	208030320	5C(57.0215),5C(57.0215)
sp|Q03252|LMNB2_HUMAN	Q03252	LMNB2_HUMAN	LMNB2	620	FALSE	FALSE	Homo sapiens	Lamin-B2	1:Experimental evidence at protein level	20	1	0.999	0	11	11	11	11	11	11	31868532	31868532	31868532
sp|Q07021|C1QBP_HUMAN	Q07021	C1QBP_HUMAN	C1QBP	282	FALSE	FALSE	Homo sapiens	Complement component 1 Q subcomponent-binding protein, mitochondrial	1:Experimental evidence at protein level	48.23	1	0.999	0	8	8	8	11	11	11	461276416	461276416	461276416	6C(57.0215)
sp|Q86V81|THOC4_HUMAN	Q86V81	THOC4_HUMAN	ALYREF	257	FALSE	FALSE	Homo sapiens	THO complex subunit 4	1:Experimental evidence at protein level	46.69	1	0.999	0	8	8	8	11	11	11	109122408	109122408	109122408	N-term(42.0106)
sp|Q01082|SPTB2_HUMAN	Q01082	SPTB2_HUMAN	SPTBN1	2364	FALSE	FALSE	Homo sapiens	Spectrin beta chain, non-erythrocytic 1	1:Experimental evidence at protein level	56.98	1	0.999	0	95	9	95	125	10	125	310029952	175659536	310029952	11C(57.0215),12C(57.0215),7C(57.0215),4C(57.0215),5C(57.0215),5C(57.0215),7C(57.0215),7C(57.0215),7C(57.0215),8C(57.0215),8C(57.0215)
sp|P02768|ALBU_HUMAN	P02768	ALBU_HUMAN	ALB	609	FALSE	FALSE	Homo sapiens	Albumin	1:Experimental evidence at protein level	70.11	1	0.999	0	44	5	44	95	10	95	2587362560	992693570	2587362560	10C(57.0215),10C(57.0215),10C(57.0215),1C(57.0215),2C(57.0215),10C(57.0215),1C(57.0215),2C(57.0215),10C(57.0215),6M(15.9949),9C(57.0215),10C(57.0215),9C(57.0215),10C(57.0215),9M(15.9949),10C(57.0215),9M(15.9949),11C(57.0215),2C(57.0215),13C(57.0215),5C(57.0215),6C(57.0215),13C(57.0215),5C(57.0215),6C(57.0215),13C(57.0215),5C(57.0215),6C(57.0215),13C(57.0215),5C(57.0215),6C(57.0215),14C(57.0215),1…
sp|P55809|SCOT1_HUMAN	P55809	SCOT1_HUMAN	OXCT1	520	FALSE	FALSE	Homo sapiens	Succinyl-CoA:3-ketoacid coenzyme A transferase 1, mitochondrial	1:Experimental evidence at protein level	31.15	1	0.999	0	9	7	9	13	10	13	94821984	94821984	94821984	16C(57.0215),16C(57.0215)
sp|Q99962|SH3G2_HUMAN	Q99962	SH3G2_HUMAN	SH3GL2	352	FALSE	FALSE	Homo sapiens	Endophilin-A1	1:Experimental evidence at protein level	39.77	1	0.999	0	9	7	9	12	10	12	106787472	106146544	106787472	6C(57.0215),6C(57.0215)
sp|O94819|KBTBB_HUMAN	O94819	KBTBB_HUMAN	KBTBD11	623	FALSE	FALSE	Homo sapiens	Kelch repeat and BTB domain-containing protein 11	1:Experimental evidence at protein level	26	1	0.999	0	10	10	10	10	10	10	58697432	58697432	58697432	10C(57.0215),1C(57.0215),15C(57.0215),2C(57.0215),5C(57.0215),7C(57.0215),9C(57.0215)
sp|P49773|HINT1_HUMAN	P49773	HINT1_HUMAN	HINT1	126	FALSE	FALSE	Homo sapiens	Adenosine 5'-monophosphoramidase HINT1	1:Experimental evidence at protein level	60.32	1	0.999	0	5	5	5	10	10	10	336383136	336383136	336383136	1C(57.0215),1C(57.0215)
sp|Q13423|NNTM_HUMAN	Q13423	NNTM_HUMAN	NNT	1086	FALSE	FALSE	Homo sapiens	NAD(P) transhydrogenase, mitochondrial	1:Experimental evidence at protein level	15.01	1	0.999	0	10	10	10	10	10	10	37111328	37111328	37111328
sp|O94760|DDAH1_HUMAN	O94760	DDAH1_HUMAN	DDAH1	285	FALSE	FALSE	Homo sapiens	N(G),N(G)-dimethylarginine dimethylaminohydrolase 1	1:Experimental evidence at protein level	79.65	1	0.999	0	19	5	19	29	9	29	431914240	237167328	431914240	11C(57.0215),11C(57.0215),14C(57.0215),17C(57.0215),27C(57.0215),17C(57.0215),27C(57.0215),3C(57.0215),7C(57.0215),8C(57.0215),7C(57.0215),8C(57.0215),8M(15.9949),N-term(42.0106)
sp|P15259|PGAM2_HUMAN	P15259	PGAM2_HUMAN	PGAM2	253	FALSE	FALSE	Homo sapiens	Phosphoglycerate mutase 2	1:Experimental evidence at protein level	53.36	1	0.999	0	10	8	8	12	9	9	443145056	96338928	96338928	2C(57.0215),6C(57.0215)
sp|Q01469|FABP5_HUMAN	Q01469	FABP5_HUMAN	FABP5	135	FALSE	FALSE	Homo sapiens	Fatty acid-binding protein 5	1:Experimental evidence at protein level	65.19	1	0.999	0	8	7	8	10	9	10	160588496	160588496	160588496	12C(57.0215),5C(57.0215),12C(57.0215),5C(57.0215),13C(57.0215),9C(57.0215),5C(57.0215),6C(57.0215),6C(57.0215),N-term(42.0106)
sp|O75874|IDHC_HUMAN	O75874	IDHC_HUMAN	IDH1	414	FALSE	FALSE	Homo sapiens	Isocitrate dehydrogenase [NADP] cytoplasmic	1:Experimental evidence at protein level	29.71	1	0.999	0	9	9	9	9	9	9	24870118	24870118	24870118
sp|O94826|TOM70_HUMAN	O94826	TOM70_HUMAN	TOMM70	608	FALSE	FALSE	Homo sapiens	Mitochondrial import receptor subunit TOM70	1:Experimental evidence at protein level	18.42	1	0.999	0	8	8	8	9	9	9	30645812	30645812	30645812	10C(57.0215),2C(57.0215),16C(57.0215)
sp|P05090|APOD_HUMAN	P05090	APOD_HUMAN	APOD	189	FALSE	FALSE	Homo sapiens	Apolipoprotein D	1:Experimental evidence at protein level	34.39	1	0.999	0	6	6	6	9	9	9	161060288	161060288	161060288	1C(57.0215),9C(57.0215)
sp|P07099|HYEP_HUMAN	P07099	HYEP_HUMAN	EPHX1	455	FALSE	FALSE	Homo sapiens	Epoxide hydrolase 1	1:Experimental evidence at protein level	27.03	1	0.999	0	9	9	9	9	9	9	55422200	55422200	55422200
sp|P13489|RINI_HUMAN	P13489	RINI_HUMAN	RNH1	461	FALSE	FALSE	Homo sapiens	Ribonuclease inhibitor	1:Experimental evidence at protein level	22.13	1	0.999	0	8	8	8	9	9	9	44594664	44594664	44594664	3C(57.0215),3C(57.0215),3C(57.0215),4C(57.0215),4C(57.0215),8C(57.0215),8C(57.0215)
sp|P19338|NUCL_HUMAN	P19338	NUCL_HUMAN	NCL	710	FALSE	FALSE	Homo sapiens	Nucleolin	1:Experimental evidence at protein level	14.93	1	0.999	0	8	8	8	9	9	9	134448832	134448832	134448832
sp|P22695|QCR2_HUMAN	P22695	QCR2_HUMAN	UQCRC2	453	FALSE	FALSE	Homo sapiens	Cytochrome b-c1 complex subunit 2, mitochondrial	1:Experimental evidence at protein level	38.85	1	0.999	0	8	8	8	9	9	9	57594068	57594068	57594068	9C(57.0215)
sp|P23284|PPIB_HUMAN	P23284	PPIB_HUMAN	PPIB	216	FALSE	FALSE	Homo sapiens	Peptidyl-prolyl cis-trans isomerase B	1:Experimental evidence at protein level	34.26	1	0.999	0	8	8	8	9	9	9	52116740	52116740	52116740	12C(57.0215)
sp|P27797|CALR_HUMAN	P27797	CALR_HUMAN	CALR	417	FALSE	FALSE	Homo sapiens	Calreticulin	1:Experimental evidence at protein level	37.17	1	0.999	0	8	8	8	9	9	9	74740336	74740336	74740336	7C(57.0215)
sp|P62760|VISL1_HUMAN	P62760	VISL1_HUMAN	VSNL1	191	FALSE	FALSE	Homo sapiens	Visinin-like protein 1	1:Experimental evidence at protein level	31.41	1	0.999	0	5	5	5	9	9	9	389723904	389723904	389723904
sp|Q9BPU6|DPYL5_HUMAN	Q9BPU6	DPYL5_HUMAN	DPYSL5	564	FALSE	FALSE	Homo sapiens	Dihydropyrimidinase-related protein 5	1:Experimental evidence at protein level	32.09	1	0.999	0	9	9	9	9	9	9	85292888	85292888	85292888	10C(57.0215),1C(57.0215),22C(57.0215)
sp|Q9UI15|TAGL3_HUMAN	Q9UI15	TAGL3_HUMAN	TAGLN3	199	FALSE	FALSE	Homo sapiens	Transgelin-3	1:Experimental evidence at protein level	50.75	1	0.999	0	8	8	8	9	9	9	100437312	100437312	100437312	9C(57.0215),9C(57.0215)
sp|P27338|AOFB_HUMAN	P27338	AOFB_HUMAN	MAOB	520	FALSE	FALSE	Homo sapiens	Amine oxidase [flavin-containing] B	1:Experimental evidence at protein level	60	1	0.999	0	24	7	24	30	8	30	340613120	228714288	340613120	1C(57.0215),3C(57.0215),3C(57.0215)
sp|Q96KP4|CNDP2_HUMAN	Q96KP4	CNDP2_HUMAN	CNDP2	475	FALSE	FALSE	Homo sapiens	Cytosolic non-specific dipeptidase	1:Experimental evidence at protein level	68.42	1	0.999	0	21	5	21	27	8	27	251795664	109857576	251795664	3C(57.0215),3C(57.0215),4C(57.0215),6C(57.0215)
sp|P12235|ADT1_HUMAN	P12235	ADT1_HUMAN	SLC25A4	298	FALSE	FALSE	Homo sapiens	ADP/ATP translocase 1	1:Experimental evidence at protein level	70.81	1	0.999	0	18	8	15	22	8	19	623693180	186277280	315750080	12C(57.0215),13C(57.0215),13C(57.0215),18C(57.0215),8C(57.0215),N-term(42.0106),N-term(42.0106)
sp|P16152|CBR1_HUMAN	P16152	CBR1_HUMAN	CBR1	277	FALSE	FALSE	Homo sapiens	Carbonyl reductase [NADPH] 1	1:Experimental evidence at protein level	71.48	1	0.999	0	15	6	15	19	8	19	410916384	226877360	410916384	3C(57.0215),3C(57.0215),6C(57.0215),7C(57.0215),N-term(42.0106)
sp|P13647|K2C5_HUMAN	P13647	K2C5_HUMAN	KRT5	590	FALSE	FALSE	Homo sapiens	Keratin, type II cytoskeletal 5	1:Experimental evidence at protein level	24.58	1	0.999	0	13	7	8	18	8	9	549031100	29054224	29054224	7C(57.0215)
sp|Q04917|1433F_HUMAN	Q04917	1433F_HUMAN	YWHAH	246	FALSE	FALSE	Homo sapiens	14-3-3 protein eta	1:Experimental evidence at protein level	42.28	1	0.999	0	10	7	7	12	8	8	959025790	75584848	75584848	2C(57.0215),6C(57.0215)
sp|P61158|ARP3_HUMAN	P61158	ARP3_HUMAN	ACTR3	418	FALSE	FALSE	Homo sapiens	Actin-related protein 3	1:Experimental evidence at protein level	36.36	1	0.999	0	7	6	7	10	8	10	60571736	56674288	60571736	16C(57.0215),16C(57.0215),20C(57.0215),28C(57.0215),32C(57.0215),32C(57.0215),5C(57.0215)
sp|Q9H9B4|SFXN1_HUMAN	Q9H9B4	SFXN1_HUMAN	SFXN1	322	FALSE	FALSE	Homo sapiens	Sideroflexin-1	1:Experimental evidence at protein level	44.72	1	0.999	0	9	7	9	10	8	10	47052160	43569456	47052160	12C(57.0215)
sp|P14625|ENPL_HUMAN	P14625	ENPL_HUMAN	HSP90B1	803	FALSE	FALSE	Homo sapiens	Endoplasmin	1:Experimental evidence at protein level	17.19	1	0.999	0	9	8	9	9	8	9	48667284	48667284	48667284
sp|O95336|6PGL_HUMAN	O95336	6PGL_HUMAN	PGLS	258	FALSE	FALSE	Homo sapiens	6-phosphogluconolactonase	1:Experimental evidence at protein level	56.98	1	0.999	0	7	7	7	8	8	8	74515336	74515336	74515336	25C(57.0215),N-term(42.0106),N-term(42.0106)
sp|P00441|SODC_HUMAN	P00441	SODC_HUMAN	SOD1	154	FALSE	FALSE	Homo sapiens	Superoxide dismutase [Cu-Zn]	1:Experimental evidence at protein level	60.39	1	0.999	0	4	4	4	8	8	8	573733380	573733380	573733380	21C(57.0215),21C(57.0215),32C(57.0215),32C(57.0215),3C(57.0215)
sp|P00492|HPRT_HUMAN	P00492	HPRT_HUMAN	HPRT1	218	FALSE	FALSE	Homo sapiens	Hypoxanthine-guanine phosphoribosyltransferase	1:Experimental evidence at protein level	38.99	1	0.999	0	7	7	7	8	8	8	71978352	71978352	71978352	3C(57.0215),6C(57.0215),6C(57.0215)
sp|P02792|FRIL_HUMAN	P02792	FRIL_HUMAN	FTL	175	FALSE	FALSE	Homo sapiens	Ferritin light chain	1:Experimental evidence at protein level	41.14	1	0.999	0	6	6	6	8	8	8	127443728	127443728	127443728	6C(57.0215)
sp|P04080|CYTB_HUMAN	P04080	CYTB_HUMAN	CSTB	98	FALSE	FALSE	Homo sapiens	Cystatin-B	1:Experimental evidence at protein level	79.59	1	0.999	0	5	5	5	8	8	8	229534080	229534080	229534080	N-term(42.0106),2M(15.9949),3C(57.0215),N-term(42.0106),3C(57.0215),N-term(42.0106),3C(57.0215)
sp|P42765|THIM_HUMAN	P42765	THIM_HUMAN	ACAA2	397	FALSE	FALSE	Homo sapiens	3-ketoacyl-CoA thiolase, mitochondrial	1:Experimental evidence at protein level	38.79	1	0.999	0	7	7	7	8	8	8	36963984	36963984	36963984
sp|P51149|RAB7A_HUMAN	P51149	RAB7A_HUMAN	RAB7A	207	FALSE	FALSE	Homo sapiens	Ras-related protein Rab-7a	1:Experimental evidence at protein level	40.58	1	0.999	0	7	7	7	8	8	8	124395952	124395952	124395952	6C(57.0215)
sp|P62841|RS15_HUMAN	P62841	RS15_HUMAN	RPS15	145	FALSE	FALSE	Homo sapiens	Small ribosomal subunit protein uS19	1:Experimental evidence at protein level	55.17	1	0.999	0	4	4	4	8	8	8	120798056	120798056	120798056
sp|P99999|CYC_HUMAN	P99999	CYC_HUMAN	CYCS	105	FALSE	FALSE	Homo sapiens	Cytochrome c	1:Experimental evidence at protein level	56.19	1	0.999	0	7	7	7	8	8	8	205474784	205474784	205474784
sp|Q9BY11|PACN1_HUMAN	Q9BY11	PACN1_HUMAN	PACSIN1	444	FALSE	FALSE	Homo sapiens	Protein kinase C and casein kinase substrate in neurons protein 1	1:Experimental evidence at protein level	24.1	1	0.999	0	8	8	8	8	8	8	56343760	56343760	56343760	10C(57.0215),2C(57.0215),8C(57.0215)
sp|Q9UK22|FBX2_HUMAN	Q9UK22	FBX2_HUMAN	FBXO2	296	FALSE	FALSE	Homo sapiens	F-box only protein 2	1:Experimental evidence at protein level	31.42	1	0.999	0	7	7	7	8	8	8	89722064	89722064	89722064	5C(57.0215),9C(57.0215)
sp|P09104|ENOG_HUMAN	P09104	ENOG_HUMAN	ENO2	434	FALSE	FALSE	Homo sapiens	Gamma-enolase	1:Experimental evidence at protein level	73.04	1	0.999	0	20	3	17	46	7	35	1589375100	589315140	1013030530	14C(57.0215),14C(57.0215),2C(57.0215),4C(57.0215),3M(15.9949),5M(15.9949),7M(15.9949)
sp|P09471|GNAO_HUMAN	P09471	GNAO_HUMAN	GNAO1	354	FALSE	FALSE	Homo sapiens	Guanine nucleotide-binding protein G(o) subunit alpha	1:Experimental evidence at protein level	70.62	1	0.999	0	20	5	20	31	7	31	754945150	106677712	754945150	10C(57.0215),10C(57.0215),12C(57.0215),14C(57.0215),4C(57.0215),1M(15.9949),3C(57.0215),3C(57.0215),6C(57.0215),6C(57.0215),7C(57.0215)
sp|P01011|AACT_HUMAN	P01011	AACT_HUMAN	SERPINA3	423	FALSE	FALSE	Homo sapiens	Alpha-1-antichymotrypsin	1:Experimental evidence at protein level	27.19	1	0.999	0	8	5	8	11	7	11	100861112	100861112	100861112
sp|O43488|ARK72_HUMAN	O43488	ARK72_HUMAN	AKR7A2	359	FALSE	FALSE	Homo sapiens	Aflatoxin B1 aldehyde reductase member 2	1:Experimental evidence at protein level	36.49	1	0.999	0	8	6	8	9	7	9	88326560	60367864	88326560	18C(57.0215),21C(57.0215),27C(57.0215),3C(57.0215),9C(57.0215)
sp|O15144|ARPC2_HUMAN	O15144	ARPC2_HUMAN	ARPC2	300	FALSE	FALSE	Homo sapiens	Actin-related protein 2/3 complex subunit 2	1:Experimental evidence at protein level	37.33	1	0.999	0	6	6	6	7	7	7	37759032	37759032	37759032	2C(57.0215)
sp|P04040|CATA_HUMAN	P04040	CATA_HUMAN	CAT	527	FALSE	FALSE	Homo sapiens	Catalase	1:Experimental evidence at protein level	18.79	1	0.999	0	7	7	7	7	7	7	48313364	48313364	48313364	12C(57.0215)
sp|P06703|S10A6_HUMAN	P06703	S10A6_HUMAN	S100A6	90	FALSE	FALSE	Homo sapiens	Protein S100-A6	1:Experimental evidence at protein level	75.56	1	0.999	0	6	6	6	7	7	7	77961560	77961560	77961560	2M(15.9949),N-term(42.0106),2C(57.0215),N-term(42.0106),2C(57.0215)
sp|P07858|CATB_HUMAN	P07858	CATB_HUMAN	CTSB	339	FALSE	FALSE	Homo sapiens	Cathepsin B	1:Experimental evidence at protein level	27.73	1	0.999	0	7	7	7	7	7	7	49257708	49257708	49257708	2C(57.0215),5C(57.0215)
sp|P10515|ODP2_HUMAN	P10515	ODP2_HUMAN	DLAT	647	FALSE	FALSE	Homo sapiens	Dihydrolipoyllysine-residue acetyltransferase component of pyruvate dehydrogenase complex, mitochondrial	1:Experimental evidence at protein level	12.52	1	0.999	0	7	7	7	7	7	7	26436020	26436020	26436020
sp|P23297|S10A1_HUMAN	P23297	S10A1_HUMAN	S100A1	94	FALSE	FALSE	Homo sapiens	Protein S100-A1	1:Experimental evidence at protein level	45.74	1	0.999	0	3	3	3	7	7	7	770094980	770094980	770094980	N-term(42.0106),N-term(42.0106),8M(15.9949)
sp|P30043|BLVRB_HUMAN	P30043	BLVRB_HUMAN	BLVRB	206	FALSE	FALSE	Homo sapiens	Flavin reductase (NADPH)	1:Experimental evidence at protein level	54.37	1	0.999	0	6	6	6	7	7	7	57991480	57991480	57991480	1C(57.0215),4C(57.0215)
sp|P30084|ECHM_HUMAN	P30084	ECHM_HUMAN	ECHS1	290	FALSE	FALSE	Homo sapiens	Enoyl-CoA hydratase, mitochondrial	1:Experimental evidence at protein level	35.52	1	0.999	0	7	7	7	7	7	7	53553308	53553308	53553308	10C(57.0215),14C(57.0215),2C(57.0215),6C(57.0215)
sp|P35222|CTNB1_HUMAN	P35222	CTNB1_HUMAN	CTNNB1	781	FALSE	FALSE	Homo sapiens	Catenin beta-1	1:Experimental evidence at protein level	14.72	1	0.999	0	7	7	7	7	7	7	31588634	31588634	31588634	1M(15.9949)
sp|P36222|CH3L1_HUMAN	P36222	CH3L1_HUMAN	CHI3L1	383	FALSE	FALSE	Homo sapiens	Chitinase-3-like protein 1	1:Experimental evidence at protein level	24.02	1	0.999	0	7	7	7	7	7	7	25614498	25614498	25614498	11C(57.0215)
sp|P41222|PTGDS_HUMAN	P41222	PTGDS_HUMAN	PTGDS	190	FALSE	FALSE	Homo sapiens	Prostaglandin-H2 D-isomerase	1:Experimental evidence at protein level	32.63	1	0.999	0	3	3	3	7	7	7	241952416	241952416	241952416	2M(15.9949)
sp|P52758|RIDA_HUMAN	P52758	RIDA_HUMAN	RIDA	137	FALSE	FALSE	Homo sapiens	2-iminobutanoate/2-iminopropanoate deaminase	1:Experimental evidence at protein level	51.09	1	0.999	0	5	5	5	7	7	7	116029104	116029104	116029104	4C(57.0215)
sp|P62826|RAN_HUMAN	P62826	RAN_HUMAN	RAN	216	FALSE	FALSE	Homo sapiens	GTP-binding nuclear protein Ran	1:Experimental evidence at protein level	40.74	1	0.999	0	7	7	7	7	7	7	100125728	100125728	100125728	10C(57.0215),2C(57.0215),N-term(42.0106)
sp|P78357|CNTP1_HUMAN	P78357	CNTP1_HUMAN	CNTNAP1	1384	FALSE	FALSE	Homo sapiens	Contactin-associated protein 1	1:Experimental evidence at protein level	7.15	1	0.999	0	7	7	7	7	7	7	23452040	23452040	23452040	10C(57.0215),9C(57.0215)
sp|Q13011|ECH1_HUMAN	Q13011	ECH1_HUMAN	ECH1	328	FALSE	FALSE	Homo sapiens	Delta(3,5)-Delta(2,4)-dienoyl-CoA isomerase, mitochondrial	1:Experimental evidence at protein level	28.66	1	0.999	0	6	6	6	7	7	7	21438646	21438646	21438646	2C(57.0215)
sp|Q14894|CRYM_HUMAN	Q14894	CRYM_HUMAN	CRYM	314	FALSE	FALSE	Homo sapiens	Ketimine reductase mu-crystallin	1:Experimental evidence at protein level	37.9	1	0.999	0	6	6	6	7	7	7	72606144	72606144	72606144
sp|Q15181|IPYR_HUMAN	Q15181	IPYR_HUMAN	PPA1	289	FALSE	FALSE	Homo sapiens	Inorganic pyrophosphatase	1:Experimental evidence at protein level	35.64	1	0.999	0	6	6	6	7	7	7	55100928	55100928	55100928	4C(57.0215)
sp|Q7Z4W1|DCXR_HUMAN	Q7Z4W1	DCXR_HUMAN	DCXR	244	FALSE	FALSE	Homo sapiens	L-xylulose reductase	1:Experimental evidence at protein level	35.25	1	0.999	0	6	6	6	7	7	7	26629704	26629704	26629704	N-term(42.0106)
sp|Q9Y696|CLIC4_HUMAN	Q9Y696	CLIC4_HUMAN	CLIC4	253	FALSE	FALSE	Homo sapiens	Chloride intracellular channel protein 4	1:Experimental evidence at protein level	52.57	1	0.999	0	7	7	7	7	7	7	43874324	43874324	43874324	11C(57.0215),12C(57.0215),15C(57.0215),7C(57.0215)
sp|P60201|MYPR_HUMAN	P60201	MYPR_HUMAN	PLP1	277	FALSE	FALSE	Homo sapiens	Myelin proteolipid protein	1:Experimental evidence at protein level	25.63	1	0.999	0	8	1	8	20	6	20	5960634400	731163710	5960634400	10C(57.0215),2C(57.0215),1M(15.9949),5C(57.0215),6C(57.0215),9C(57.0215),9C(57.0215)
sp|P05141|ADT2_HUMAN	P05141	ADT2_HUMAN	SLC25A5	298	FALSE	FALSE	Homo sapiens	ADP/ATP translocase 2	1:Experimental evidence at protein level	51.01	1	0.999	0	13	6	10	16	6	10	623693180	89872488	520055456	12C(57.0215),N-term(42.0106),N-term(42.0106)
sp|Q9Y2J8|PADI2_HUMAN	Q9Y2J8	PADI2_HUMAN	PADI2	665	FALSE	FALSE	Homo sapiens	Protein-arginine deiminase type-2	1:Experimental evidence at protein level	30.08	1	0.999	0	13	4	13	16	6	16	124179728	91776752	124179728	18C(57.0215)
sp|P15311|EZRI_HUMAN	P15311	EZRI_HUMAN	EZR	586	FALSE	FALSE	Homo sapiens	Ezrin	1:Experimental evidence at protein level	23.38	1	0.999	0	13	6	7	14	6	7	156031456	68878280	71024912
sp|P61163|ACTZ_HUMAN	P61163	ACTZ_HUMAN	ACTR1A	376	FALSE	FALSE	Homo sapiens	Alpha-centractin	1:Experimental evidence at protein level	41.22	1	0.999	0	9	5	9	11	6	11	113528360	112050592	113528360	2C(57.0215),2C(57.0215)
sp|Q96GW7|PGCB_HUMAN	Q96GW7	PGCB_HUMAN	BCAN	911	FALSE	FALSE	Homo sapiens	Brevican core protein	1:Experimental evidence at protein level	17.56	1	0.999	0	11	6	11	11	6	11	75794048	66027544	75794048	10C(57.0215),13C(57.0215),2C(57.0215),19C(57.0215),22C(57.0215),3C(57.0215),8C(57.0215),9C(57.0215)
sp|P34932|HSP74_HUMAN	P34932	HSP74_HUMAN	HSPA4	840	FALSE	FALSE	Homo sapiens	Heat shock 70 kDa protein 4	1:Experimental evidence at protein level	14.76	1	0.999	0	8	6	8	9	6	9	49495052	26745290	49495052	11C(57.0215),13C(57.0215),15C(57.0215)
sp|P43034|LIS1_HUMAN	P43034	LIS1_HUMAN	PAFAH1B1	410	FALSE	FALSE	Homo sapiens	Platelet-activating factor acetylhydrolase IB subunit beta	1:Experimental evidence at protein level	30.49	1	0.999	0	9	6	9	9	6	9	76570288	37393708	76570288	14C(57.0215),5C(57.0215),9C(57.0215),9C(57.0215)
sp|P50148|GNAQ_HUMAN	P50148	GNAQ_HUMAN	GNAQ	359	FALSE	FALSE	Homo sapiens	Guanine nucleotide-binding protein G(q) subunit alpha	1:Experimental evidence at protein level	32.03	1	0.999	0	8	5	8	9	6	9	64943304	64943304	64943304	11C(57.0215),8C(57.0215)
sp|P54920|SNAA_HUMAN	P54920	SNAA_HUMAN	NAPA	295	FALSE	FALSE	Homo sapiens	Alpha-soluble NSF attachment protein	1:Experimental evidence at protein level	32.88	1	0.999	0	8	6	6	8	6	6	41083616	29212780	29212780	5C(57.0215)
sp|O95865|DDAH2_HUMAN	O95865	DDAH2_HUMAN	DDAH2	285	FALSE	FALSE	Homo sapiens	Putative hydrolase DDAH2	1:Experimental evidence at protein level	42.11	1	0.999	0	6	5	5	7	6	6	131789440	25063012	25063012	9C(57.0215)
sp|P31323|KAP3_HUMAN	P31323	KAP3_HUMAN	PRKAR2B	418	FALSE	FALSE	Homo sapiens	cAMP-dependent protein kinase type II-beta regulatory subunit	1:Experimental evidence at protein level	20.57	1	0.999	0	6	5	6	7	6	7	36263624	28408116	36263624	N-term(42.0106),N-term(42.0106)
sp|O75368|SH3L1_HUMAN	O75368	SH3L1_HUMAN	SH3BGRL	114	FALSE	FALSE	Homo sapiens	Adapter SH3BGRL	1:Experimental evidence at protein level	73.68	1	0.999	0	6	6	6	6	6	6	75010904	75010904	75010904
sp|P07384|CAN1_HUMAN	P07384	CAN1_HUMAN	CAPN1	714	FALSE	FALSE	Homo sapiens	Calpain-1 catalytic subunit	1:Experimental evidence at protein level	12.89	1	0.999	0	6	6	6	6	6	6	40422676	40422676	40422676	11C(57.0215),4C(57.0215)
sp|P17302|CXA1_HUMAN	P17302	CXA1_HUMAN	GJA1	382	FALSE	FALSE	Homo sapiens	Gap junction alpha-1 protein	1:Experimental evidence at protein level	19.9	1	0.999	0	5	5	5	6	6	6	65108972	65108972	65108972	12C(57.0215),1C(57.0215),8C(57.0215),7C(57.0215)
sp|P29966|MARCS_HUMAN	P29966	MARCS_HUMAN	MARCKS	332	FALSE	FALSE	Homo sapiens	Myristoylated alanine-rich C-kinase substrate	1:Experimental evidence at protein level	24.7	1	0.999	0	5	5	5	6	6	6	35673228	35673228	35673228
sp|P39019|RS19_HUMAN	P39019	RS19_HUMAN	RPS19	145	FALSE	FALSE	Homo sapiens	Small ribosomal subunit protein eS19	1:Experimental evidence at protein level	29.66	1	0.999	0	6	6	6	6	6	6	134368448	134368448	134368448
sp|P58546|MTPN_HUMAN	P58546	MTPN_HUMAN	MTPN	118	FALSE	FALSE	Homo sapiens	Myotrophin	1:Experimental evidence at protein level	51.69	1	0.999	0	4	4	4	6	6	6	85698616	85698616	85698616	9C(57.0215),9C(57.0215),N-term(42.0106),1C(57.0215)
sp|P63098|CANB1_HUMAN	P63098	CANB1_HUMAN	PPP3R1	170	FALSE	FALSE	Homo sapiens	Calcineurin subunit B type 1	1:Experimental evidence at protein level	57.06	1	0.999	0	6	6	6	6	6	6	41572520	41572520	41572520	7C(57.0215)
sp|Q01995|TAGL_HUMAN	Q01995	TAGL_HUMAN	TAGLN	201	FALSE	FALSE	Homo sapiens	Transgelin	1:Experimental evidence at protein level	34.33	1	0.999	0	6	6	6	6	6	6	71172464	71172464	71172464	9C(57.0215)
sp|Q14019|COTL1_HUMAN	Q14019	COTL1_HUMAN	COTL1	142	FALSE	FALSE	Homo sapiens	Coactosin-like protein	1:Experimental evidence at protein level	47.18	1	0.999	0	5	5	5	6	6	6	137007504	137007504	137007504	22C(57.0215)
sp|Q8N335|GPD1L_HUMAN	Q8N335	GPD1L_HUMAN	GPD1L	351	FALSE	FALSE	Homo sapiens	Glycerol-3-phosphate dehydrogenase 1-like protein	1:Experimental evidence at protein level	24.79	1	0.999	0	6	6	6	6	6	6	21034082	21034082	21034082	13C(57.0215)
sp|Q9BPW8|NIPS1_HUMAN	Q9BPW8	NIPS1_HUMAN	NIPSNAP1	284	FALSE	FALSE	Homo sapiens	Protein NipSnap homolog 1	1:Experimental evidence at protein level	32.04	1	0.999	0	5	5	5	6	6	6	58949184	58949184	58949184	11C(57.0215),9C(57.0215)
sp|P60709|ACTB_HUMAN	P60709	ACTB_HUMAN	ACTB	375	FALSE	FALSE	Homo sapiens	Actin, cytoplasmic 1	1:Experimental evidence at protein level	85.6	1	0.999	0	26	1	20	94	5	78	5976001500	440566848	5976001500	10M(15.9949),12M(15.9949),2C(57.0215),13M(15.9949),16C(57.0215),1C(57.0215),14M(15.9949),14M(15.9949),15M(15.9949),16C(57.0215),1C(57.0215),16C(57.0215),1C(57.0215),16C(57.0215),1C(57.0215),16C(57.0215),1C(57.0215),27M(15.9949),18C(57.0215),3C(57.0215),1M(15.9949),5M(15.9949),20M(15.9949),2C(57.0215),2C(57.0215),2C(57.0215),4C(57.0215),5M(15.9949),5M(15.9949),5M(15.9949),8M(15.9949),6M(15.9949),7…
sp|P63261|ACTG_HUMAN	P63261	ACTG_HUMAN	ACTG1	375	FALSE	FALSE	Homo sapiens	Actin, cytoplasmic 2	1:Experimental evidence at protein level	85.6	1	0.999	0	26	1	1	94	5	5	5976001500	307656064	307656064	N-term(42.0106),15M(15.9949),16C(57.0215),N-term(42.0106),16C(57.0215),N-term(42.0106),16C(57.0215)
sp|P04350|TBB4A_HUMAN	P04350	TBB4A_HUMAN	TUBB4A	444	FALSE	FALSE	Homo sapiens	Tubulin beta-4A chain	1:Experimental evidence at protein level	73.42	1	0.999	0	27	3	27	63	5	63	1582197630	421681568	1582197630	10C(57.0215),10C(57.0215),11M(15.9949),11M(15.9949),17M(15.9949),23C(57.0215),23C(57.0215),23C(57.0215),2M(15.9949),4C(57.0215),5C(57.0215),7C(57.0215),5C(57.0215),7C(57.0215),5M(15.9949),6C(57.0215),6C(57.0215),8C(57.0215),8M(15.9949)
sp|P14618-2|KPYM_HUMAN	P14618-2	KPYM_HUMAN	PKM	531	FALSE	FALSE	Homo sapiens	Isoform M1 of Pyruvate kinase PKM		66.67	1	0.999	0	30	4	30	63	5	63	1232630270	231724752	1232630270	13M(15.9949),16C(57.0215),16C(57.0215),16C(57.0215),16C(57.0215),18M(15.9949),1C(57.0215),1C(57.0215),1C(57.0215),21M(15.9949),6C(57.0215),7C(57.0215),7C(57.0215),7C(57.0215),7C(57.0215),7C(57.0215),9M(15.9949),9M(15.9949),N-term(42.0106),21M(15.9949),30C(57.0215),N-term(42.0106),30C(57.0215),N-term(42.0106),30C(57.0215)
sp|P11142|HSP7C_HUMAN	P11142	HSP7C_HUMAN	HSPA8	646	FALSE	FALSE	Homo sapiens	Heat shock cognate 71 kDa protein	1:Experimental evidence at protein level	67.96	1	0.999	0	30	5	29	47	5	45	767328640	143269808	600874050	14C(57.0215),14C(57.0215),2C(57.0215),5M(15.9949)
sp|P62258|1433E_HUMAN	P62258	1433E_HUMAN	YWHAE	255	FALSE	FALSE	Homo sapiens	14-3-3 protein epsilon	1:Experimental evidence at protein level	74.9	1	0.999	0	22	3	22	37	5	37	1125039870	366134848	1125039870	25M(15.9949),25M(15.9949),3C(57.0215),4C(57.0215),3C(57.0215),4C(57.0215),3C(57.0215),4C(57.0215),4M(15.9949),6M(15.9949),N-term(42.0106),N-term(42.0106)
sp|P17174|AATC_HUMAN	P17174	AATC_HUMAN	GOT1	413	FALSE	FALSE	Homo sapiens	Aspartate aminotransferase, cytoplasmic	1:Experimental evidence at protein level	69.98	1	0.999	0	22	4	22	27	5	27	535559264	148194512	535559264	11C(57.0215),4C(57.0215)
sp|Q05639|EF1A2_HUMAN	Q05639	EF1A2_HUMAN	EEF1A2	463	FALSE	FALSE	Homo sapiens	Elongation factor 1-alpha 2	1:Experimental evidence at protein level	42.76	1	0.999	0	12	4	4	19	5	5	311881760	175071072	175071072
sp|P24752|THIL_HUMAN	P24752	THIL_HUMAN	ACAT1	427	FALSE	FALSE	Homo sapiens	Acetyl-CoA acetyltransferase, mitochondrial	1:Experimental evidence at protein level	33.96	1	0.999	0	10	5	10	12	5	12	96608928	42833816	96608928	14C(57.0215),14C(57.0215)
sp|Q14CZ8|HECAM_HUMAN	Q14CZ8	HECAM_HUMAN	HEPACAM	416	FALSE	FALSE	Homo sapiens	Hepatic and glial cell adhesion molecule	1:Experimental evidence at protein level	24.52	1	0.999	0	6	4	6	9	5	9	305251648	10259679	305251648
sp|P84243|H33_HUMAN	P84243	H33_HUMAN	H3-3A	136	FALSE	FALSE	Homo sapiens	Histone H3.3	1:Experimental evidence at protein level	40.44	1	0.999	0	4	1	4	8	5	8	1216804860	667998850	1216804860	27C(57.0215),27C(57.0215),27C(57.0215)
sp|P00352|AL1A1_HUMAN	P00352	AL1A1_HUMAN	ALDH1A1	501	FALSE	FALSE	Homo sapiens	Aldehyde dehydrogenase 1A1	1:Experimental evidence at protein level	17.96	1	0.999	0	7	5	5	7	5	5	503830400	449081728	449081728
sp|P30711|GSTT1_HUMAN	P30711	GSTT1_HUMAN	GSTT1	240	FALSE	FALSE	Homo sapiens	Glutathione S-transferase theta-1	1:Experimental evidence at protein level	48.75	1	0.999	0	7	5	7	7	5	7	27680726	20745232	27680726
sp|P61106|RAB14_HUMAN	P61106	RAB14_HUMAN	RAB14	215	FALSE	FALSE	Homo sapiens	Ras-related protein Rab-14	1:Experimental evidence at protein level	40	1	0.999	0	5	4	4	7	5	5	146132368	48623932	48623932	5C(57.0215)
sp|Q15365|PCBP1_HUMAN	Q15365	PCBP1_HUMAN	PCBP1	356	FALSE	FALSE	Homo sapiens	Poly(rC)-binding protein 1	1:Experimental evidence at protein level	35.39	1	0.999	0	7	5	7	7	5	7	70457448	68280304	70457448	14C(57.0215),8C(57.0215),8C(57.0215)
sp|O14594|NCAN_HUMAN	O14594	NCAN_HUMAN	NCAN	1321	FALSE	FALSE	Homo sapiens	Neurocan core protein	1:Experimental evidence at protein level	5.45	1	0.999	0	6	5	5	6	5	5	78013360	60326816	60326816	10C(57.0215),5C(57.0215)
sp|P05413|FABPH_HUMAN	P05413	FABPH_HUMAN	FABP3	133	FALSE	FALSE	Homo sapiens	Fatty acid-binding protein, heart	1:Experimental evidence at protein level	39.85	1	0.999	0	5	4	5	6	5	6	60704696	57643440	60704696	12C(57.0215),12C(57.0215)
sp|P21796|VDAC1_HUMAN	P21796	VDAC1_HUMAN	VDAC1	283	FALSE	FALSE	Homo sapiens	Non-selective voltage-gated ion channel VDAC1	1:Experimental evidence at protein level	30.39	1	0.999	0	6	5	6	6	5	6	37215908	30792794	37215908	8C(57.0215)
sp|Q9UBQ7|GRHPR_HUMAN	Q9UBQ7	GRHPR_HUMAN	GRHPR	328	FALSE	FALSE	Homo sapiens	Glyoxylate reductase/hydroxypyruvate reductase	1:Experimental evidence at protein level	28.96	1	0.999	0	6	5	6	6	5	6	62552300	62552300	62552300	24C(57.0215)
sp|O43396|TXNL1_HUMAN	O43396	TXNL1_HUMAN	TXNL1	289	FALSE	FALSE	Homo sapiens	Thioredoxin-like protein 1	1:Experimental evidence at protein level	28.37	1	0.999	0	5	5	5	5	5	5	21792752	21792752	21792752
sp|P00450|CERU_HUMAN	P00450	CERU_HUMAN	CP	1065	FALSE	FALSE	Homo sapiens	Ceruloplasmin	1:Experimental evidence at protein level	6.85	1	0.999	0	5	5	5	5	5	5	29377296	29377296	29377296	11C(57.0215),13C(57.0215)
sp|P02790|HEMO_HUMAN	P02790	HEMO_HUMAN	HPX	462	FALSE	FALSE	Homo sapiens	Hemopexin	1:Experimental evidence at protein level	18.18	1	0.999	0	5	5	5	5	5	5	36509212	36509212	36509212	19C(57.0215),24C(57.0215),7C(57.0215),6C(57.0215),6C(57.0215)
sp|P07737|PROF1_HUMAN	P07737	PROF1_HUMAN	PFN1	140	FALSE	FALSE	Homo sapiens	Profilin-1	1:Experimental evidence at protein level	57.86	1	0.999	0	5	5	5	5	5	5	165047712	165047712	165047712	N-term(42.0106),16C(57.0215)
sp|P09874|PARP1_HUMAN	P09874	PARP1_HUMAN	PARP1	1014	FALSE	FALSE	Homo sapiens	Poly [ADP-ribose] polymerase 1	1:Experimental evidence at protein level	8.88	1	0.999	0	5	5	5	5	5	5	14968802	14968802	14968802	5C(57.0215)
sp|P13010|XRCC5_HUMAN	P13010	XRCC5_HUMAN	XRCC5	732	FALSE	FALSE	Homo sapiens	X-ray repair cross-complementing protein 5	1:Experimental evidence at protein level	11.34	1	0.999	0	4	4	4	5	5	5	30099540	30099540	30099540
sp|P14174|MIF_HUMAN	P14174	MIF_HUMAN	MIF	115	FALSE	FALSE	Homo sapiens	Macrophage migration inhibitory factor	1:Experimental evidence at protein level	35.65	1	0.999	0	3	3	3	5	5	5	710864190	710864190	710864190	3C(57.0215)
sp|P14621|ACYP2_HUMAN	P14621	ACYP2_HUMAN	ACYP2	99	FALSE	FALSE	Homo sapiens	Acylphosphatase-2	1:Experimental evidence at protein level	35.35	1	0.999	0	4	4	4	5	5	5	66524880	66524880	66524880
sp|P25398|RS12_HUMAN	P25398	RS12_HUMAN	RPS12	132	FALSE	FALSE	Homo sapiens	Small ribosomal subunit protein eS12	1:Experimental evidence at protein level	37.88	1	0.999	0	4	4	4	5	5	5	27130440	27130440	27130440	5C(57.0215),7C(57.0215),8C(57.0215),N-term(42.0106),N-term(42.0106)
sp|P35754|GLRX1_HUMAN	P35754	GLRX1_HUMAN	GLRX	106	FALSE	FALSE	Homo sapiens	Glutaredoxin-1	1:Experimental evidence at protein level	50	1	0.999	0	3	3	3	5	5	5	35947336	35947336	35947336	12C(57.0215),9C(57.0215)
sp|P61604|CH10_HUMAN	P61604	CH10_HUMAN	HSPE1	102	FALSE	FALSE	Homo sapiens	10 kDa heat shock protein, mitochondrial	1:Experimental evidence at protein level	37.25	1	0.999	0	4	4	4	5	5	5	167308096	167308096	167308096
sp|P62424|RL7A_HUMAN	P62424	RL7A_HUMAN	RPL7A	266	FALSE	FALSE	Homo sapiens	Large ribosomal subunit protein eL8	1:Experimental evidence at protein level	29.32	1	0.999	0	5	5	5	5	5	5	26263868	26263868	26263868	23C(57.0215),2C(57.0215)
sp|Q02790|FKBP4_HUMAN	Q02790	FKBP4_HUMAN	FKBP4	459	FALSE	FALSE	Homo sapiens	Peptidyl-prolyl cis-trans isomerase FKBP4	1:Experimental evidence at protein level	21.79	1	0.999	0	5	5	5	5	5	5	27036208	27036208	27036208
sp|Q92522|H1X_HUMAN	Q92522	H1X_HUMAN	H1-10	213	FALSE	FALSE	Homo sapiens	Histone H1.10	1:Experimental evidence at protein level	17.84	1	0.999	0	4	4	4	5	5	5	272360704	272360704	272360704
sp|Q9H4G4|GAPR1_HUMAN	Q9H4G4	GAPR1_HUMAN	GLIPR2	154	FALSE	FALSE	Homo sapiens	Golgi-associated plant pathogenesis-related protein 1	1:Experimental evidence at protein level	56.49	1	0.999	0	5	5	5	5	5	5	37302760	37302760	37302760	3C(57.0215)
sp|Q9UL25|RAB21_HUMAN	Q9UL25	RAB21_HUMAN	RAB21	225	FALSE	FALSE	Homo sapiens	Ras-related protein Rab-21	1:Experimental evidence at protein level	24	1	0.999	0	5	5	5	5	5	5	26879948	26879948	26879948	10C(57.0215),10C(57.0215),N-term(42.0106)
sp|Q9Y6R7|FCGBP_HUMAN	Q9Y6R7	FCGBP_HUMAN	FCGBP	5405	FALSE	FALSE	Homo sapiens	IgGFc-binding protein	1:Experimental evidence at protein level	2.66	1	0.999	0	4	4	4	5	5	5	18478332	18478332	18478332	14C(57.0215),3C(57.0215),8C(57.0215)
sp|P07437|TBB5_HUMAN	P07437	TBB5_HUMAN	TUBB	444	FALSE	FALSE	Homo sapiens	Tubulin beta chain	1:Experimental evidence at protein level	72.97	1	0.999	0	26	4	6	62	4	8	1924988800	145708864	246806128	6M(15.9949)
sp|P61764|STXB1_HUMAN	P61764	STXB1_HUMAN	STXBP1	594	FALSE	FALSE	Homo sapiens	Syntaxin-binding protein 1	1:Experimental evidence at protein level	73.23	1	0.999	0	35	3	35	57	4	57	536216064	97163264	536216064	10C(57.0215),10C(57.0215),11C(57.0215),11C(57.0215),1C(57.0215),1M(15.9949),6M(15.9949),9C(57.0215),9M(15.9949)
sp|Q13509|TBB3_HUMAN	Q13509	TBB3_HUMAN	TUBB3	450	FALSE	FALSE	Homo sapiens	Tubulin beta-3 chain	1:Experimental evidence at protein level	76.44	1	0.999	0	25	2	13	53	4	24	1511686780	173417328	1309028740	11M(15.9949),27C(57.0215),37C(57.0215),3C(57.0215),6C(57.0215),8C(57.0215),4C(57.0215),5M(15.9949)
sp|P09417|DHPR_HUMAN	P09417	DHPR_HUMAN	QDPR	244	FALSE	FALSE	Homo sapiens	Dihydropteridine reductase	1:Experimental evidence at protein level	77.46	1	0.999	0	12	2	12	19	4	19	608396420	143959648	608396420	2M(15.9949),6C(57.0215),6C(57.0215),7C(57.0215),7C(57.0215)
sp|P63104|1433Z_HUMAN	P63104	1433Z_HUMAN	YWHAZ	245	FALSE	FALSE	Homo sapiens	14-3-3 protein zeta/delta	1:Experimental evidence at protein level	62.45	1	0.999	0	14	4	12	19	4	16	1134898430	417885216	675604800	3C(57.0215),7C(57.0215),N-term(42.0106)
sp|P40926|MDHM_HUMAN	P40926	MDHM_HUMAN	MDH2	338	FALSE	FALSE	Homo sapiens	Malate dehydrogenase, mitochondrial	1:Experimental evidence at protein level	61.54	1	0.999	0	14	4	14	17	4	17	758987460	226137360	758987460	10M(15.9949),11C(57.0215),18C(57.0215),22C(57.0215),28C(57.0215),18C(57.0215),22C(57.0215),28C(57.0215),2C(57.0215),6C(57.0215),9C(57.0215)
sp|Q02978|M2OM_HUMAN	Q02978	M2OM_HUMAN	SLC25A11	314	FALSE	FALSE	Homo sapiens	Mitochondrial 2-oxoglutarate/malate carrier protein	1:Experimental evidence at protein level	64.97	1	0.999	0	13	3	13	17	4	17	119322592	79193040	119322592	15C(57.0215),18C(57.0215),2C(57.0215),N-term(42.0106)
sp|P02533|K1C14_HUMAN	P02533	K1C14_HUMAN	KRT14	472	FALSE	FALSE	Homo sapiens	Keratin, type I cytoskeletal 14	1:Experimental evidence at protein level	34.32	1	0.999	0	12	4	9	14	4	9	316578624	25450856	52942096	10C(57.0215),1C(57.0215),2C(57.0215)
sp|P20336|RAB3A_HUMAN	P20336	RAB3A_HUMAN	RAB3A	220	FALSE	FALSE	Homo sapiens	Ras-related protein Rab-3A	1:Experimental evidence at protein level	65.45	1	0.999	0	10	3	9	13	4	11	231464992	128677152	174237648	6C(57.0215)
sp|P52565|GDIR1_HUMAN	P52565	GDIR1_HUMAN	ARHGDIA	204	FALSE	FALSE	Homo sapiens	Rho GDP-dissociation inhibitor 1	1:Experimental evidence at protein level	66.18	1	0.999	0	8	3	8	13	4	13	183880560	101565680	183880560	21C(57.0215),21C(57.0215),21C(57.0215),21C(57.0215),N-term(42.0106),N-term(42.0106)
sp|Q14974|IMB1_HUMAN	Q14974	IMB1_HUMAN	KPNB1	876	FALSE	FALSE	Homo sapiens	Importin subunit beta-1	1:Experimental evidence at protein level	18.84	1	0.999	0	11	3	11	13	4	13	52589388	32374538	52589388	11C(57.0215),N-term(42.0106)
sp|P61586|RHOA_HUMAN	P61586	RHOA_HUMAN	RHOA	193	FALSE	FALSE	Homo sapiens	Transforming protein RhoA	1:Experimental evidence at protein level	59.59	1	0.999	0	8	2	8	11	4	11	140527872	85960880	140527872	15C(57.0215),2C(57.0215),3C(57.0215),3C(57.0215),9C(57.0215)
sp|P80723|BASP1_HUMAN	P80723	BASP1_HUMAN	BASP1	227	FALSE	FALSE	Homo sapiens	Brain acid soluble protein 1	1:Experimental evidence at protein level	71.37	1	0.999	0	8	3	8	11	4	11	80033400	62764620	80033400
sp|P50897|PPT1_HUMAN	P50897	PPT1_HUMAN	PPT1	306	FALSE	FALSE	Homo sapiens	Palmitoyl-protein thioesterase 1	1:Experimental evidence at protein level	41.83	1	0.999	0	7	4	7	7	4	7	63230424	44579928	63230424	1C(57.0215),1C(57.0215),9C(57.0215),22C(57.0215)
sp|P62942|FKB1A_HUMAN	P62942	FKB1A_HUMAN	FKBP1A	108	FALSE	FALSE	Homo sapiens	Peptidyl-prolyl cis-trans isomerase FKBP1A	1:Experimental evidence at protein level	73.15	1	0.999	0	5	3	5	7	4	7	129814352	86224112	129814352	5C(57.0215)
sp|Q9NUQ9|CYRIB_HUMAN	Q9NUQ9	CYRIB_HUMAN	CYRIB	324	FALSE	FALSE	Homo sapiens	CYFIP-related Rac1 interactor B	1:Experimental evidence at protein level	32.1	1	0.999	0	7	4	7	7	4	7	47986620	41876116	47986620
sp|O14745|NHRF1_HUMAN	O14745	NHRF1_HUMAN	NHERF1	358	FALSE	FALSE	Homo sapiens	Na(+)/H(+) exchange regulatory cofactor NHE-RF1	1:Experimental evidence at protein level	26.82	1	0.999	0	6	4	6	6	4	6	31695874	26758718	31695874	8C(57.0215)
sp|P52907|CAZA1_HUMAN	P52907	CAZA1_HUMAN	CAPZA1	286	FALSE	FALSE	Homo sapiens	F-actin-capping protein subunit alpha-1	1:Experimental evidence at protein level	33.57	1	0.999	0	5	4	5	6	4	6	34899472	25549564	34899472	11C(57.0215)
sp|O75083|WDR1_HUMAN	O75083	WDR1_HUMAN	WDR1	606	FALSE	FALSE	Homo sapiens	WD repeat-containing protein 1	1:Experimental evidence at protein level	13.37	1	0.999	0	5	4	5	5	4	5	58435424	55781768	58435424
sp|P14550|AK1A1_HUMAN	P14550	AK1A1_HUMAN	AKR1A1	325	FALSE	FALSE	Homo sapiens	Aldo-keto reductase family 1 member A1	1:Experimental evidence at protein level	25.23	1	0.999	0	5	4	4	5	4	4	52255248	33228152	33228152	4C(57.0215)
sp|Q9Y376|CAB39_HUMAN	Q9Y376	CAB39_HUMAN	CAB39	341	FALSE	FALSE	Homo sapiens	Calcium-binding protein 39	1:Experimental evidence at protein level	17.3	1	0.999	0	5	4	5	5	4	5	23509070	20177878	23509070	8C(57.0215)
sp|O43681|GET3_HUMAN	O43681	GET3_HUMAN	GET3	348	FALSE	FALSE	Homo sapiens	ATPase GET3	1:Experimental evidence at protein level	22.99	1	0.999	0	4	4	4	4	4	4	44472400	44472400	44472400	N-term(42.0106)
sp|O60883|G37L1_HUMAN	O60883	G37L1_HUMAN	GPR37L1	481	FALSE	FALSE	Homo sapiens	G-protein coupled receptor 37-like 1	1:Experimental evidence at protein level	10.19	1	0.999	0	3	3	3	4	4	4	28627952	28627952	28627952	18C(57.0215),7C(57.0215)
sp|O94919|ENDD1_HUMAN	O94919	ENDD1_HUMAN	ENDOD1	500	FALSE	FALSE	Homo sapiens	Endonuclease domain-containing 1 protein	1:Experimental evidence at protein level	12.6	1	0.999	0	4	4	4	4	4	4	17494236	17494236	17494236
sp|P00966|ASSY_HUMAN	P00966	ASSY_HUMAN	ASS1	412	FALSE	FALSE	Homo sapiens	Argininosuccinate synthase	1:Experimental evidence at protein level	21.36	1	0.999	0	4	4	4	4	4	4	26473498	26473498	26473498
sp|P05109|S10A8_HUMAN	P05109	S10A8_HUMAN	S100A8	93	FALSE	FALSE	Homo sapiens	Protein S100-A8	1:Experimental evidence at protein level	31.18	1	0.999	0	3	3	3	4	4	4	305669632	305669632	305669632	6C(57.0215)
sp|P08574|CY1_HUMAN	P08574	CY1_HUMAN	CYC1	325	FALSE	FALSE	Homo sapiens	Cytochrome c1, heme protein, mitochondrial	1:Experimental evidence at protein level	18.46	1	0.999	0	3	3	3	4	4	4	48986696	48986696	48986696	15C(57.0215)
sp|P16083|NQO2_HUMAN	P16083	NQO2_HUMAN	NQO2	231	FALSE	FALSE	Homo sapiens	Ribosyldihydronicotinamide dehydrogenase [quinone]	1:Experimental evidence at protein level	25.54	1	0.999	0	4	4	4	4	4	4	22773478	22773478	22773478
sp|P20674|COX5A_HUMAN	P20674	COX5A_HUMAN	COX5A	150	FALSE	FALSE	Homo sapiens	Cytochrome c oxidase subunit 5A, mitochondrial	1:Experimental evidence at protein level	47.33	1	0.999	0	4	4	4	4	4	4	73305224	73305224	73305224
sp|P21926|CD9_HUMAN	P21926	CD9_HUMAN	CD9	228	FALSE	FALSE	Homo sapiens	CD9 antigen	1:Experimental evidence at protein level	20.61	1	0.999	0	3	3	3	4	4	4	206570880	206570880	206570880	23C(57.0215),8C(57.0215),9C(57.0215)
sp|P26885|FKBP2_HUMAN	P26885	FKBP2_HUMAN	FKBP2	142	FALSE	FALSE	Homo sapiens	Peptidyl-prolyl cis-trans isomerase FKBP2	1:Experimental evidence at protein level	29.58	1	0.999	0	4	4	4	4	4	4	22752364	22752364	22752364	10C(57.0215)
sp|P30049|ATPD_HUMAN	P30049	ATPD_HUMAN	ATP5F1D	168	FALSE	FALSE	Homo sapiens	ATP synthase F(1) complex subunit delta, mitochondrial	1:Experimental evidence at protein level	52.98	1	0.999	0	3	3	3	4	4	4	85989952	85989952	85989952
sp|P36959|GMPR1_HUMAN	P36959	GMPR1_HUMAN	GMPR	345	FALSE	FALSE	Homo sapiens	GMP reductase 1	1:Experimental evidence at protein level	13.62	1	0.999	0	4	4	4	4	4	4	12230272	12230272	12230272	9C(57.0215)
sp|P37108|SRP14_HUMAN	P37108	SRP14_HUMAN	SRP14	136	FALSE	FALSE	Homo sapiens	Signal recognition particle 14 kDa protein	1:Experimental evidence at protein level	27.21	1	0.999	0	3	3	3	4	4	4	68789168	68789168	68789168
sp|P43490|NAMPT_HUMAN	P43490	NAMPT_HUMAN	NAMPT	491	FALSE	FALSE	Homo sapiens	Nicotinamide phosphoribosyltransferase	1:Experimental evidence at protein level	15.48	1	0.999	0	4	4	4	4	4	4	26140220	26140220	26140220	N-term(42.0106)
sp|P46940|IQGA1_HUMAN	P46940	IQGA1_HUMAN	IQGAP1	1657	FALSE	FALSE	Homo sapiens	Ras GTPase-activating-like protein IQGAP1	1:Experimental evidence at protein level	5.07	1	0.999	0	4	4	4	4	4	4	14427104	14427104	14427104
sp|P49720|PSB3_HUMAN	P49720	PSB3_HUMAN	PSMB3	205	FALSE	FALSE	Homo sapiens	Proteasome subunit beta type-3	1:Experimental evidence at protein level	28.78	1	0.999	0	4	4	4	4	4	4	18893544	18893544	18893544
sp|P53004|BIEA_HUMAN	P53004	BIEA_HUMAN	BLVRA	296	FALSE	FALSE	Homo sapiens	Biliverdin reductase A	1:Experimental evidence at protein level	11.82	1	0.999	0	3	3	3	4	4	4	19782218	19782218	19782218	4C(57.0215)
sp|P62269|RS18_HUMAN	P62269	RS18_HUMAN	RPS18	152	FALSE	FALSE	Homo sapiens	Small ribosomal subunit protein uS13	1:Experimental evidence at protein level	26.32	1	0.999	0	4	4	4	4	4	4	36377820	36377820	36377820
sp|P62851|RS25_HUMAN	P62851	RS25_HUMAN	RPS25	125	FALSE	FALSE	Homo sapiens	Small ribosomal subunit protein eS25	1:Experimental evidence at protein level	16.8	1	0.999	0	3	3	3	4	4	4	437205376	437205376	437205376
sp|P63215|GBG3_HUMAN	P63215	GBG3_HUMAN	GNG3	75	FALSE	FALSE	Homo sapiens	Guanine nucleotide-binding protein G(I)/G(S)/G(O) subunit gamma-3	1:Experimental evidence at protein level	69.33	1	0.999	0	3	3	3	4	4	4	52053668	52053668	52053668	14C(57.0215),9C(57.0215),6C(57.0215)
sp|P63244|RACK1_HUMAN	P63244	RACK1_HUMAN	RACK1	317	FALSE	FALSE	Homo sapiens	Small ribosomal subunit protein RACK1	1:Experimental evidence at protein level	22.71	1	0.999	0	4	4	4	4	4	4	29276742	29276742	29276742	15C(57.0215),4C(57.0215)
sp|Q02878|RL6_HUMAN	Q02878	RL6_HUMAN	RPL6	288	FALSE	FALSE	Homo sapiens	Large ribosomal subunit protein eL6	1:Experimental evidence at protein level	16.32	1	0.999	0	4	4	4	4	4	4	22265320	22265320	22265320
sp|Q15102|PA1B3_HUMAN	Q15102	PA1B3_HUMAN	PAFAH1B3	231	FALSE	FALSE	Homo sapiens	Platelet-activating factor acetylhydrolase IB subunit alpha1	1:Experimental evidence at protein level	30.74	1	0.999	0	4	4	4	4	4	4	25950744	25950744	25950744	20C(57.0215),N-term(42.0106)
sp|Q53GQ0|DHB12_HUMAN	Q53GQ0	DHB12_HUMAN	HSD17B12	312	FALSE	FALSE	Homo sapiens	Very-long-chain 3-oxoacyl-CoA reductase	1:Experimental evidence at protein level	22.44	1	0.999	0	4	4	4	4	4	4	38449728	38449728	38449728
sp|Q96DG6|CMBL_HUMAN	Q96DG6	CMBL_HUMAN	CMBL	245	FALSE	FALSE	Homo sapiens	Carboxymethylenebutenolidase homolog	1:Experimental evidence at protein level	22.86	1	0.999	0	3	3	3	4	4	4	24938272	24938272	24938272	N-term(42.0106),7C(57.0215),9C(57.0215)
sp|Q96GD0|PLPP_HUMAN	Q96GD0	PLPP_HUMAN	PDXP	296	FALSE	FALSE	Homo sapiens	Chronophin	1:Experimental evidence at protein level	17.23	1	0.999	0	3	3	3	4	4	4	14723249	14723249	14723249
sp|Q9NRV9|HEBP1_HUMAN	Q9NRV9	HEBP1_HUMAN	HEBP1	189	FALSE	FALSE	Homo sapiens	Heme-binding protein 1	1:Experimental evidence at protein level	22.22	1	0.999	0	3	3	3	4	4	4	23390052	23390052	23390052
sp|Q9NZ45|CISD1_HUMAN	Q9NZ45	CISD1_HUMAN	CISD1	108	FALSE	FALSE	Homo sapiens	CDGSH iron-sulfur domain-containing protein 1	1:Experimental evidence at protein level	57.41	1	0.999	0	4	4	4	4	4	4	48003024	48003024	48003024	5C(57.0215)
sp|Q9NZD2|GLTP_HUMAN	Q9NZD2	GLTP_HUMAN	GLTP	209	FALSE	FALSE	Homo sapiens	Glycolipid transfer protein	1:Experimental evidence at protein level	23.44	1	0.999	0	4	4	4	4	4	4	41626624	41626624	41626624	9C(57.0215),N-term(42.0106)
sp|Q9UPR5|NAC2_HUMAN	Q9UPR5	NAC2_HUMAN	SLC8A2	921	FALSE	FALSE	Homo sapiens	Sodium/calcium exchanger 2	1:Experimental evidence at protein level	6.95	1	0.999	0	3	3	3	4	4	4	40546988	40546988	40546988
sp|Q9Y3I0|RTCB_HUMAN	Q9Y3I0	RTCB_HUMAN	RTCB	505	FALSE	FALSE	Homo sapiens	RNA-splicing ligase RtcB homolog	1:Experimental evidence at protein level	11.29	1	0.999	0	4	4	4	4	4	4	20343942	20343942	20343942	9C(57.0215)
sp|Q9Y342|PLLP_HUMAN	Q9Y342	PLLP_HUMAN	PLLP	182	FALSE	FALSE	Homo sapiens	Plasmolipin	1:Experimental evidence at protein level	21.43	0.9993	0.999	0	2	2	2	4	4	4	83610576	83610576	83610576
sp|P09471-2|GNAO_HUMAN	P09471-2	GNAO_HUMAN	GNAO1	354	FALSE	FALSE	Homo sapiens	Isoform Alpha-2 of Guanine nucleotide-binding protein G(o) subunit alpha		74.29	1	0.999	0	19	2	2	30	3	3	754945150	38065748	38065748	6C(57.0215),8C(57.0215),8C(57.0215)
sp|O43707|ACTN4_HUMAN	O43707	ACTN4_HUMAN	ACTN4	911	FALSE	FALSE	Homo sapiens	Alpha-actinin-4	1:Experimental evidence at protein level	39.63	1	0.999	0	24	3	24	28	3	28	104237344	25702322	104237344	1C(57.0215),2C(57.0215),6C(57.0215)
sp|Q01484|ANK2_HUMAN	Q01484	ANK2_HUMAN	ANK2	3957	FALSE	FALSE	Homo sapiens	Ankyrin-2	1:Experimental evidence at protein level	9.73	1	0.999	0	25	3	25	25	3	25	61965800	10843014	61965800	10C(57.0215),14C(57.0215),4C(57.0215)
sp|P35579|MYH9_HUMAN	P35579	MYH9_HUMAN	MYH9	1960	FALSE	FALSE	Homo sapiens	Myosin-9	1:Experimental evidence at protein level	16.22	1	0.999	0	23	3	23	23	3	23	43721236	19807002	43721236	7C(57.0215)
sp|P10412|H14_HUMAN	P10412	H14_HUMAN	H1-4	219	FALSE	FALSE	Homo sapiens	Histone H1.4	1:Experimental evidence at protein level	28.77	1	0.999	0	9	1	9	21	3	21	5744491500	1405271680	5744491500	N-term(42.0106),N-term(42.0106)
sp|P16403|H12_HUMAN	P16403	H12_HUMAN	H1-2	213	FALSE	FALSE	Homo sapiens	Histone H1.2	1:Experimental evidence at protein level	29.58	1	0.999	0	9	1	1	21	3	3	5268830200	265127520	265127520	N-term(42.0106)
sp|P00505|AATM_HUMAN	P00505	AATM_HUMAN	GOT2	430	FALSE	FALSE	Homo sapiens	Aspartate aminotransferase, mitochondrial	1:Experimental evidence at protein level	54.65	1	0.999	0	16	3	16	20	3	20	208152944	129767464	208152944	10M(15.9949),12C(57.0215),12C(57.0215),16C(57.0215),18C(57.0215),2C(57.0215),8C(57.0215)
sp|P36871|PGM1_HUMAN	P36871	PGM1_HUMAN	PGM1	562	FALSE	FALSE	Homo sapiens	Phosphoglucomutase-1	1:Experimental evidence at protein level	51.78	1	0.999	0	19	3	19	20	3	20	60718852	38534264	60718852	8C(57.0215)
sp|P50395|GDIB_HUMAN	P50395	GDIB_HUMAN	GDI2	445	FALSE	FALSE	Homo sapiens	Rab GDP dissociation inhibitor beta	1:Experimental evidence at protein level	47.87	1	0.999	0	15	2	10	18	3	11	522553600	77943360	108918200	9C(57.0215)
sp|P12236|ADT3_HUMAN	P12236	ADT3_HUMAN	SLC25A6	298	FALSE	FALSE	Homo sapiens	ADP/ATP translocase 3	1:Experimental evidence at protein level	58.39	1	0.999	0	13	3	3	17	3	3	623693180	11706300	11706300	N-term(42.0106)
sp|P13716|HEM2_HUMAN	P13716	HEM2_HUMAN	ALAD	330	FALSE	FALSE	Homo sapiens	Delta-aminolevulinic acid dehydratase	1:Experimental evidence at protein level	59.39	1	0.999	0	13	2	13	16	3	16	334786880	49010808	334786880	1C(57.0215),3C(57.0215),4C(57.0215),N-term(42.0106)
sp|P62879|GBB2_HUMAN	P62879	GBB2_HUMAN	GNB2	340	FALSE	FALSE	Homo sapiens	Guanine nucleotide-binding protein G(I)/G(S)/G(T) subunit beta-2	1:Experimental evidence at protein level	46.47	1	0.999	0	10	2	6	16	3	9	919856450	55781364	129055328	11C(57.0215),12C(57.0215),11C(57.0215),12C(57.0215),15C(57.0215),2C(57.0215),2C(57.0215),31C(57.0215),3C(57.0215),N-term(42.0106),N-term(42.0106)
sp|O75746|S2512_HUMAN	O75746	S2512_HUMAN	SLC25A12	678	FALSE	FALSE	Homo sapiens	Electrogenic aspartate/glutamate antiporter SLC25A12, mitochondrial	1:Experimental evidence at protein level	20.94	1	0.999	0	11	2	11	13	3	13	43704808	18838230	43704808
sp|Q7L0J3|SV2A_HUMAN	Q7L0J3	SV2A_HUMAN	SV2A	742	FALSE	FALSE	Homo sapiens	Synaptic vesicle glycoprotein 2A	1:Experimental evidence at protein level	19.54	1	0.999	0	10	2	10	13	3	13	67879648	29445116	67879648	12C(57.0215)
sp|P62834|RAP1A_HUMAN	P62834	RAP1A_HUMAN	RAP1A	184	FALSE	FALSE	Homo sapiens	Ras-related protein Rap-1A	1:Experimental evidence at protein level	63.04	1	0.999	0	8	3	8	10	3	10	177529696	44624388	177529696	3C(57.0215),5C(57.0215),6C(57.0215),9C(57.0215)
sp|Q99719|SEPT5_HUMAN	Q99719	SEPT5_HUMAN	SEPTIN5	369	FALSE	FALSE	Homo sapiens	Septin-5	1:Experimental evidence at protein level	39.3	1	0.999	0	9	3	9	10	3	10	49571864	35784892	49571864	15C(57.0215),18C(57.0215)
sp|O15394|NCAM2_HUMAN	O15394	NCAM2_HUMAN	NCAM2	837	FALSE	FALSE	Homo sapiens	Neural cell adhesion molecule 2	1:Experimental evidence at protein level	13.5	1	0.999	0	8	3	8	9	3	9	36028352	27917314	36028352	9C(57.0215)
sp|Q15286|RAB35_HUMAN	Q15286	RAB35_HUMAN	RAB35	201	FALSE	FALSE	Homo sapiens	Ras-related protein Rab-35	1:Experimental evidence at protein level	35.32	1	0.999	0	6	2	4	9	3	5	154204688	12548192	20102346	11C(57.0215),11C(57.0215),13C(57.0215),9C(57.0215)
sp|P60953|CDC42_HUMAN	P60953	CDC42_HUMAN	CDC42	191	FALSE	FALSE	Homo sapiens	Cell division control protein 42 homolog	1:Experimental evidence at protein level	45.55	1	0.999	0	6	2	6	8	3	8	257878944	111655248	257878944	15C(57.0215),2C(57.0215),4C(57.0215)
sp|P61026|RAB10_HUMAN	P61026	RAB10_HUMAN	RAB10	200	FALSE	FALSE	Homo sapiens	Ras-related protein Rab-10	1:Experimental evidence at protein level	32.5	1	0.999	0	5	2	3	8	3	4	171410592	32785756	50222824
sp|Q9NQ66|PLCB1_HUMAN	Q9NQ66	PLCB1_HUMAN	PLCB1	1216	FALSE	FALSE	Homo sapiens	1-phosphatidylinositol 4,5-bisphosphate phosphodiesterase beta-1	1:Experimental evidence at protein level	7.07	1	0.999	0	7	3	7	8	3	8	31108412	10217171	31108412
sp|O15540|FABP7_HUMAN	O15540	FABP7_HUMAN	FABP7	132	FALSE	FALSE	Homo sapiens	Fatty acid-binding protein, brain	1:Experimental evidence at protein level	47.73	1	0.999	0	4	1	4	7	3	7	118021040	40561272	118021040
sp|P61020|RAB5B_HUMAN	P61020	RAB5B_HUMAN	RAB5B	215	FALSE	FALSE	Homo sapiens	Ras-related protein Rab-5B	1:Experimental evidence at protein level	48.84	1	0.999	0	7	3	5	7	3	5	86581368	30492640	50215012
sp|P61088|UBE2N_HUMAN	P61088	UBE2N_HUMAN	UBE2N	152	FALSE	FALSE	Homo sapiens	Ubiquitin-conjugating enzyme E2 N	1:Experimental evidence at protein level	43.42	1	0.999	0	6	2	6	7	3	7	122225104	73010168	122225104	2C(57.0215)
sp|P13796|PLSL_HUMAN	P13796	PLSL_HUMAN	LCP1	627	FALSE	FALSE	Homo sapiens	Plastin-2	1:Experimental evidence at protein level	14.83	1	0.999	0	6	3	6	6	3	6	20500196	17459440	20500196	5C(57.0215)
sp|P14866|HNRPL_HUMAN	P14866	HNRPL_HUMAN	HNRNPL	589	FALSE	FALSE	Homo sapiens	Heterogeneous nuclear ribonucleoprotein L	1:Experimental evidence at protein level	21.73	1	0.999	0	5	2	5	6	3	6	45051028	20846108	45051028	12C(57.0215),13C(57.0215),26C(57.0215)
sp|P48643|TCPE_HUMAN	P48643	TCPE_HUMAN	CCT5	541	FALSE	FALSE	Homo sapiens	T-complex protein 1 subunit epsilon	1:Experimental evidence at protein level	15.9	1	0.999	0	5	2	5	6	3	6	40350948	28523262	40350948	N-term(42.0106),N-term(42.0106)
sp|Q92747|ARC1A_HUMAN	Q92747	ARC1A_HUMAN	ARPC1A	370	FALSE	FALSE	Homo sapiens	Actin-related protein 2/3 complex subunit 1A	1:Experimental evidence at protein level	27.03	1	0.999	0	6	3	6	6	3	6	52191020	30531660	52191020	20C(57.0215),25C(57.0215),N-term(42.0106),12C(57.0215)
sp|P09429|HMGB1_HUMAN	P09429	HMGB1_HUMAN	HMGB1	215	FALSE	FALSE	Homo sapiens	High mobility group protein B1	1:Experimental evidence at protein level	35.81	1	0.999	0	5	3	5	5	3	5	63332256	51856108	63332256	10C(57.0215),13C(57.0215)
sp|P31151|S10A7_HUMAN	P31151	S10A7_HUMAN	S100A7	101	FALSE	FALSE	Homo sapiens	Protein S100-A7	1:Experimental evidence at protein level	43.56	1	0.999	0	4	2	4	5	3	5	28827570	23387552	28827570	10C(57.0215)
sp|Q13491-4|GPM6B_HUMAN	Q13491-4	GPM6B_HUMAN	GPM6B	328	FALSE	FALSE	Homo sapiens	Isoform 4 of Neuronal membrane glycoprotein M6-b		16.16	1	0.999	0	4	2	4	5	3	5	164420224	57219436	164420224	N-term(42.0106)
sp|Q16799-3|RTN1_HUMAN	Q16799-3	RTN1_HUMAN	RTN1	208	FALSE	FALSE	Homo sapiens	Isoform RTN1-C of Reticulon-1		17.31	1	0.999	0	4	3	3	5	3	3	97062848	53451324	53451324	3C(57.0215),N-term(42.0106)
sp|P04632|CPNS1_HUMAN	P04632	CPNS1_HUMAN	CAPNS1	268	FALSE	FALSE	Homo sapiens	Calpain small subunit 1	1:Experimental evidence at protein level	27.24	1	0.999	0	4	3	4	4	3	4	69217144	69217144	69217144	5C(57.0215)
sp|P13693|TCTP_HUMAN	P13693	TCTP_HUMAN	TPT1	172	FALSE	FALSE	Homo sapiens	Translationally-controlled tumor protein	1:Experimental evidence at protein level	20.93	1	0.999	0	3	2	3	4	3	4	44737380	28181656	44737380	9C(57.0215)
sp|P16401|H15_HUMAN	P16401	H15_HUMAN	H1-5	226	FALSE	FALSE	Homo sapiens	Histone H1.5	1:Experimental evidence at protein level	21.24	1	0.999	0	4	3	3	4	3	3	68500960	68500960	68500960	N-term(42.0106)
sp|P17252|KPCA_HUMAN	P17252	KPCA_HUMAN	PRKCA	672	FALSE	FALSE	Homo sapiens	Protein kinase C alpha type	1:Experimental evidence at protein level	7.59	1	0.999	0	4	3	4	4	3	4	21265824	16544634	21265824
sp|P22676|CALB2_HUMAN	P22676	CALB2_HUMAN	CALB2	271	FALSE	FALSE	Homo sapiens	Calretinin	1:Experimental evidence at protein level	24.72	1	0.999	0	4	3	4	4	3	4	21778726	16177050	21778726	N-term(42.0106)
sp|P60983|GMFB_HUMAN	P60983	GMFB_HUMAN	GMFB	142	FALSE	FALSE	Homo sapiens	Glia maturation factor beta	1:Experimental evidence at protein level	37.32	1	0.999	0	4	3	4	4	3	4	78816192	70384560	78816192
sp|P67809|YBOX1_HUMAN	P67809	YBOX1_HUMAN	YBX1	324	FALSE	FALSE	Homo sapiens	Y-box-binding protein 1	1:Experimental evidence at protein level	18.52	1	0.999	0	4	3	4	4	3	4	12518442	8672032	12518442
sp|Q16798|MAON_HUMAN	Q16798	MAON_HUMAN	ME3	604	FALSE	FALSE	Homo sapiens	NADP-dependent malic enzyme, mitochondrial	1:Experimental evidence at protein level	14.9	1	0.999	0	4	3	4	4	3	4	33845276	33845272	33845276	5C(57.0215)
sp|Q9UHG2|PCS1N_HUMAN	Q9UHG2	PCS1N_HUMAN	PCSK1N	260	FALSE	FALSE	Homo sapiens	ProSAAS	1:Experimental evidence at protein level	21.15	1	0.999	0	4	3	4	4	3	4	41029568	36428592	41029568
sp|Q9Y3E1|HDGR3_HUMAN	Q9Y3E1	HDGR3_HUMAN	HDGFL3	203	FALSE	FALSE	Homo sapiens	Hepatoma-derived growth factor-related protein 3	1:Experimental evidence at protein level	27.59	1	0.999	0	4	3	4	4	3	4	53895780	32691368	53895780
sp|A6NDG6|PGP_HUMAN	A6NDG6	PGP_HUMAN	PGP	321	FALSE	FALSE	Homo sapiens	Glycerol-3-phosphate phosphatase	1:Experimental evidence at protein level	24.3	1	0.999	0	3	3	3	3	3	3	8168765	8168765	8168765	15C(57.0215),N-term(42.0106)
sp|O00299|CLIC1_HUMAN	O00299	CLIC1_HUMAN	CLIC1	241	FALSE	FALSE	Homo sapiens	Chloride intracellular channel protein 1	1:Experimental evidence at protein level	16.18	1	0.999	0	3	3	3	3	3	3	19018836	19018836	19018836	4C(57.0215)
sp|O60884|DNJA2_HUMAN	O60884	DNJA2_HUMAN	DNAJA2	412	FALSE	FALSE	Homo sapiens	DnaJ homolog subfamily A member 2	1:Experimental evidence at protein level	12.86	1	0.999	0	3	3	3	3	3	3	13072841	13072841	13072841	4C(57.0215),7C(57.0215)
sp|O60925|PFD1_HUMAN	O60925	PFD1_HUMAN	PFDN1	122	FALSE	FALSE	Homo sapiens	Prefoldin subunit 1	1:Experimental evidence at protein level	22.95	1	0.999	0	3	3	3	3	3	3	24191550	24191550	24191550	N-term(42.0106)
sp|P01034|CYTC_HUMAN	P01034	CYTC_HUMAN	CST3	146	FALSE	FALSE	Homo sapiens	Cystatin-C	1:Experimental evidence at protein level	19.18	1	0.999	0	3	3	3	3	3	3	121840584	121840584	121840584
sp|P04216|THY1_HUMAN	P04216	THY1_HUMAN	THY1	161	FALSE	FALSE	Homo sapiens	Thy-1 membrane glycoprotein	1:Experimental evidence at protein level	24.84	1	0.999	0	3	3	3	3	3	3	39475676	39475676	39475676	7C(57.0215)
sp|P07237|PDIA1_HUMAN	P07237	PDIA1_HUMAN	P4HB	508	FALSE	FALSE	Homo sapiens	Protein disulfide-isomerase	1:Experimental evidence at protein level	12.4	1	0.999	0	3	3	3	3	3	3	33938024	33938024	33938024
sp|P10915|HPLN1_HUMAN	P10915	HPLN1_HUMAN	HAPLN1	354	FALSE	FALSE	Homo sapiens	Hyaluronan and proteoglycan link protein 1	1:Experimental evidence at protein level	12.71	1	0.999	0	3	3	3	3	3	3	34311208	34311208	34311208	3C(57.0215),6C(57.0215)
sp|P14923|PLAK_HUMAN	P14923	PLAK_HUMAN	JUP	745	FALSE	FALSE	Homo sapiens	Junction plakoglobin	1:Experimental evidence at protein level	4.83	1	0.999	0	3	3	3	3	3	3	10804903	10804903	10804903
sp|P17900|SAP3_HUMAN	P17900	SAP3_HUMAN	GM2A	193	FALSE	FALSE	Homo sapiens	Ganglioside GM2 activator	1:Experimental evidence at protein level	15.54	1	0.999	0	2	2	2	3	3	3	21503840	21503840	21503840
sp|P21283|VATC1_HUMAN	P21283	VATC1_HUMAN	ATP6V1C1	382	FALSE	FALSE	Homo sapiens	V-type proton ATPase subunit C 1	1:Experimental evidence at protein level	10.21	1	0.999	0	3	3	3	3	3	3	24851934	24851934	24851934
sp|P21399|ACOHC_HUMAN	P21399	ACOHC_HUMAN	ACO1	889	FALSE	FALSE	Homo sapiens	Cytoplasmic aconitate hydratase	1:Experimental evidence at protein level	4.16	1	0.999	0	3	3	3	3	3	3	14961283	14961283	14961283
sp|P28070|PSB4_HUMAN	P28070	PSB4_HUMAN	PSMB4	264	FALSE	FALSE	Homo sapiens	Proteasome subunit beta type-4	1:Experimental evidence at protein level	17.8	1	0.999	0	3	3	3	3	3	3	18164074	18164074	18164074
sp|P31937|3HIDH_HUMAN	P31937	3HIDH_HUMAN	HIBADH	336	FALSE	FALSE	Homo sapiens	3-hydroxyisobutyrate dehydrogenase, mitochondrial	1:Experimental evidence at protein level	13.39	1	0.999	0	3	3	3	3	3	3	12509252	12509252	12509252
sp|P35270|SPRE_HUMAN	P35270	SPRE_HUMAN	SPR	261	FALSE	FALSE	Homo sapiens	Sepiapterin reductase	1:Experimental evidence at protein level	21.07	1	0.999	0	3	3	3	3	3	3	17665516	17665516	17665516
sp|P36578|RL4_HUMAN	P36578	RL4_HUMAN	RPL4	427	FALSE	FALSE	Homo sapiens	Large ribosomal subunit protein uL4	1:Experimental evidence at protein level	8.43	1	0.999	0	3	3	3	3	3	3	21921008	21921008	21921008
sp|P39023|RL3_HUMAN	P39023	RL3_HUMAN	RPL3	403	FALSE	FALSE	Homo sapiens	Large ribosomal subunit protein uL3	1:Experimental evidence at protein level	12.66	1	0.999	0	3	3	3	3	3	3	8.08266e+06	8.08266e+06	8.08266e+06	11C(57.0215)
sp|P46777|RL5_HUMAN	P46777	RL5_HUMAN	RPL5	297	FALSE	FALSE	Homo sapiens	Large ribosomal subunit protein uL18	1:Experimental evidence at protein level	10.1	1	0.999	0	2	2	2	3	3	3	10778859	10778859	10778859	11C(57.0215)
sp|P48147|PPCE_HUMAN	P48147	PPCE_HUMAN	PREP	710	FALSE	FALSE	Homo sapiens	Prolyl endopeptidase	1:Experimental evidence at protein level	7.32	1	0.999	0	3	3	3	3	3	3	21879580	21879580	21879580
sp|P49591|SYSC_HUMAN	P49591	SYSC_HUMAN	SARS1	514	FALSE	FALSE	Homo sapiens	Serine--tRNA ligase, cytoplasmic	1:Experimental evidence at protein level	7.39	1	0.999	0	3	3	3	3	3	3	13952751	13952751	13952751	5C(57.0215),8C(57.0215)
sp|P59768|GBG2_HUMAN	P59768	GBG2_HUMAN	GNG2	71	FALSE	FALSE	Homo sapiens	Guanine nucleotide-binding protein G(I)/G(S)/G(O) subunit gamma-2	1:Experimental evidence at protein level	39.44	1	0.999	0	2	2	2	3	3	3	18436446	18436446	18436446	N-term(42.0106)
sp|P60520|GBRL2_HUMAN	P60520	GBRL2_HUMAN	GABARAPL2	117	FALSE	FALSE	Homo sapiens	Gamma-aminobutyric acid receptor-associated protein-like 2	1:Experimental evidence at protein level	34.19	1	0.999	0	3	3	3	3	3	3	17523154	17523154	17523154
sp|P61353|RL27_HUMAN	P61353	RL27_HUMAN	RPL27	136	FALSE	FALSE	Homo sapiens	Large ribosomal subunit protein eL27	1:Experimental evidence at protein level	30.15	1	0.999	0	3	3	3	3	3	3	18845320	18845320	18845320
sp|P61970|NTF2_HUMAN	P61970	NTF2_HUMAN	NUTF2	127	FALSE	FALSE	Homo sapiens	Nuclear transport factor 2	1:Experimental evidence at protein level	53.54	1	0.999	0	3	3	3	3	3	3	66267480	66267480	66267480	17C(57.0215),N-term(42.0106)
sp|P62249|RS16_HUMAN	P62249	RS16_HUMAN	RPS16	146	FALSE	FALSE	Homo sapiens	Small ribosomal subunit protein uS9	1:Experimental evidence at protein level	21.92	1	0.999	0	3	3	3	3	3	3	20600382	20600382	20600382
sp|P62314|SMD1_HUMAN	P62314	SMD1_HUMAN	SNRPD1	119	FALSE	FALSE	Homo sapiens	Small nuclear ribonucleoprotein Sm D1	1:Experimental evidence at protein level	27.73	1	0.999	0	2	2	2	3	3	3	17806988	17806988	17806988
sp|P62906|RL10A_HUMAN	P62906	RL10A_HUMAN	RPL10A	217	FALSE	FALSE	Homo sapiens	Large ribosomal subunit protein uL1	1:Experimental evidence at protein level	12.9	1	0.9989	0.000707214	3	3	3	3	3	3	21895888	21895888	21895888	3C(57.0215)
sp|P63173|RL38_HUMAN	P63173	RL38_HUMAN	RPL38	70	FALSE	FALSE	Homo sapiens	Large ribosomal subunit protein eL38	1:Experimental evidence at protein level	35.71	1	0.999	0	3	3	3	3	3	3	20148832	20148832	20148832
sp|P84095|RHOG_HUMAN	P84095	RHOG_HUMAN	RHOG	191	FALSE	FALSE	Homo sapiens	Rho-related GTP-binding protein RhoG	1:Experimental evidence at protein level	20.94	1	0.999	0	3	3	3	3	3	3	11110107	11110107	11110107	4C(57.0215)
sp|Q00577|PURA_HUMAN	Q00577	PURA_HUMAN	PURA	322	FALSE	FALSE	Homo sapiens	Transcriptional activator protein Pur-alpha	1:Experimental evidence at protein level	18.01	1	0.999	0	3	3	3	3	3	3	66575536	66575536	66575536
sp|Q04837|SSBP_HUMAN	Q04837	SSBP_HUMAN	SSBP1	148	FALSE	FALSE	Homo sapiens	Single-stranded DNA-binding protein, mitochondrial	1:Experimental evidence at protein level	27.7	1	0.999	0	3	3	3	3	3	3	47079712	47079712	47079712
sp|Q12905|ILF2_HUMAN	Q12905	ILF2_HUMAN	ILF2	390	FALSE	FALSE	Homo sapiens	Interleukin enhancer-binding factor 2	1:Experimental evidence at protein level	11.79	1	0.999	0	3	3	3	3	3	3	29859082	29859082	29859082
sp|Q15843|NEDD8_HUMAN	Q15843	NEDD8_HUMAN	NEDD8	81	FALSE	FALSE	Homo sapiens	Ubiquitin-like protein NEDD8	1:Experimental evidence at protein level	34.57	1	0.999	0	2	2	2	3	3	3	81545328	81545328	81545328
sp|Q5D862|FILA2_HUMAN	Q5D862	FILA2_HUMAN	FLG2	2391	FALSE	FALSE	Homo sapiens	Filaggrin-2	1:Experimental evidence at protein level	3.89	1	0.999	0	3	3	3	3	3	3	1.87439e+06	1.87439e+06	1.87439e+06
sp|Q7KZF4|SND1_HUMAN	Q7KZF4	SND1_HUMAN	SND1	910	FALSE	FALSE	Homo sapiens	Staphylococcal nuclease domain-containing protein 1	1:Experimental evidence at protein level	4.29	1	0.999	0	3	3	3	3	3	3	9275106	9275106	9275106	14C(57.0215),3C(57.0215)
sp|Q7L5N1|CSN6_HUMAN	Q7L5N1	CSN6_HUMAN	COPS6	327	FALSE	FALSE	Homo sapiens	COP9 signalosome complex subunit 6	1:Experimental evidence at protein level	12.84	1	0.999	0	3	3	3	3	3	3	13812442	13812442	13812442	2C(57.0215)
sp|Q8NBX0|SCPDL_HUMAN	Q8NBX0	SCPDL_HUMAN	SCCPDH	429	FALSE	FALSE	Homo sapiens	Saccharopine dehydrogenase-like oxidoreductase	1:Experimental evidence at protein level	15.15	1	0.999	0	3	3	3	3	3	3	35234272	35234272	35234272	15C(57.0215)
sp|Q8TD22|SFXN5_HUMAN	Q8TD22	SFXN5_HUMAN	SFXN5	340	FALSE	FALSE	Homo sapiens	Sideroflexin-5	1:Experimental evidence at protein level	12.06	1	0.999	0	3	3	3	3	3	3	7865577	7865577	7865577
sp|Q92945|FUBP2_HUMAN	Q92945	FUBP2_HUMAN	KHSRP	711	FALSE	FALSE	Homo sapiens	Far upstream element-binding protein 2	1:Experimental evidence at protein level	5.63	1	0.999	0	3	3	3	3	3	3	7.42132e+06	7.42132e+06	7.42132e+06
sp|Q9H8H3|TMT1A_HUMAN	Q9H8H3	TMT1A_HUMAN	TMT1A	244	FALSE	FALSE	Homo sapiens	Thiol S-methyltransferase TMT1A	1:Experimental evidence at protein level	17.21	1	0.999	0	3	3	3	3	3	3	29292682	29292682	29292682	8C(57.0215)
sp|Q9NQR4|NIT2_HUMAN	Q9NQR4	NIT2_HUMAN	NIT2	276	FALSE	FALSE	Homo sapiens	Omega-amidase NIT2	1:Experimental evidence at protein level	17.39	1	0.999	0	3	3	3	3	3	3	14075981	14075981	14075981	7C(57.0215)
sp|Q9NS86|LANC2_HUMAN	Q9NS86	LANC2_HUMAN	LANCL2	450	FALSE	FALSE	Homo sapiens	LanC-like protein 2	1:Experimental evidence at protein level	13.33	1	0.999	0	3	3	3	3	3	3	25839528	25839528	25839528
sp|Q9UBI6|GBG12_HUMAN	Q9UBI6	GBG12_HUMAN	GNG12	72	FALSE	FALSE	Homo sapiens	Guanine nucleotide-binding protein G(I)/G(S)/G(O) subunit gamma-12	1:Experimental evidence at protein level	47.22	1	0.999	0	3	3	3	3	3	3	118188528	118188528	118188528
sp|Q9UFN0|NPS3A_HUMAN	Q9UFN0	NPS3A_HUMAN	NIPSNAP3A	247	FALSE	FALSE	Homo sapiens	Protein NipSnap homolog 3A	1:Experimental evidence at protein level	19.03	1	0.999	0	3	3	3	3	3	3	18436972	18436972	18436972
sp|Q9UHC6|CNTP2_HUMAN	Q9UHC6	CNTP2_HUMAN	CNTNAP2	1331	FALSE	FALSE	Homo sapiens	Contactin-associated protein-like 2	1:Experimental evidence at protein level	2.93	1	0.999	0	3	3	3	3	3	3	11031519	11031519	11031519
sp|Q9UKG1|DP13A_HUMAN	Q9UKG1	DP13A_HUMAN	APPL1	709	FALSE	FALSE	Homo sapiens	DCC-interacting protein 13-alpha	1:Experimental evidence at protein level	7.05	1	0.999	0	3	3	3	3	3	3	5085219	5085219	5085219
sp|Q9UL46|PSME2_HUMAN	Q9UL46	PSME2_HUMAN	PSME2	239	FALSE	FALSE	Homo sapiens	Proteasome activator complex subunit 2	1:Experimental evidence at protein level	20.5	1	0.999	0	3	3	3	3	3	3	9751788	9751788	9751788
sp|Q9Y3D6|FIS1_HUMAN	Q9Y3D6	FIS1_HUMAN	FIS1	152	FALSE	FALSE	Homo sapiens	Mitochondrial fission 1 protein	1:Experimental evidence at protein level	26.32	1	0.999	0	3	3	3	3	3	3	29374704	29374704	29374704	N-term(42.0106)
sp|Q9Y3U8|RL36_HUMAN	Q9Y3U8	RL36_HUMAN	RPL36	105	FALSE	FALSE	Homo sapiens	Large ribosomal subunit protein eL36	1:Experimental evidence at protein level	20.95	1	0.999	0	3	3	3	3	3	3	24487896	24487896	24487896
sp|P04075|ALDOA_HUMAN	P04075	ALDOA_HUMAN	ALDOA	364	FALSE	FALSE	Homo sapiens	Fructose-bisphosphate aldolase A	1:Experimental evidence at protein level	77.47	1	0.999	0	22	1	22	41	2	41	1065880000	110580152	1065880000	12M(15.9949),13C(57.0215),13C(57.0215),1C(57.0215),25C(57.0215),25C(57.0215),4C(57.0215),5C(57.0215),5C(57.0215),8C(57.0215),9C(57.0215)
sp|Q92752|TENR_HUMAN	Q92752	TENR_HUMAN	TNR	1358	FALSE	FALSE	Homo sapiens	Tenascin-R	1:Experimental evidence at protein level	27.98	1	0.999	0	23	2	23	32	2	32	238925280	29814376	238925280
sp|P06744|G6PI_HUMAN	P06744	G6PI_HUMAN	GPI	558	FALSE	FALSE	Homo sapiens	Glucose-6-phosphate isomerase	1:Experimental evidence at protein level	56.27	1	0.999	0	19	1	19	31	2	31	478874400	99472352	478874400	14M(15.9949),14M(15.9949),4C(57.0215),4C(57.0215)
sp|P09936|UCHL1_HUMAN	P09936	UCHL1_HUMAN	UCHL1	223	FALSE	FALSE	Homo sapiens	Ubiquitin carboxyl-terminal hydrolase isozyme L1	1:Experimental evidence at protein level	84.3	1	0.999	0	15	1	15	25	2	25	1086763260	219879808	1086763260	17C(57.0215),17C(57.0215),17C(57.0215),1C(57.0215),21C(57.0215),20C(57.0215),20C(57.0215),20C(57.0215),7C(57.0215),7C(57.0215),7C(57.0215),N-term(42.0106)
sp|Q9BUF5|TBB6_HUMAN	Q9BUF5	TBB6_HUMAN	TUBB6	446	FALSE	FALSE	Homo sapiens	Tubulin beta-6 chain	1:Experimental evidence at protein level	27.8	1	0.999	0	13	1	1	25	2	2	1360808700	96864320	96864320	1M(15.9949),1M(15.9949)
sp|P49419-2|AL7A1_HUMAN	P49419-2	AL7A1_HUMAN	ALDH7A1	511	FALSE	FALSE	Homo sapiens	Isoform 2 of Alpha-aminoadipic semialdehyde dehydrogenase		53.62	1	0.999	0	19	2	19	23	2	23	193596560	44244632	193596560	4C(57.0215),8C(57.0215),N-term(42.0106)
sp|P05091|ALDH2_HUMAN	P05091	ALDH2_HUMAN	ALDH2	517	FALSE	FALSE	Homo sapiens	Aldehyde dehydrogenase, mitochondrial	1:Experimental evidence at protein level	41.59	1	0.999	0	18	2	18	21	2	21	203844640	45639828	203844640	14C(57.0215),15C(57.0215),7C(57.0215)
sp|P28482|MK01_HUMAN	P28482	MK01_HUMAN	MAPK1	360	FALSE	FALSE	Homo sapiens	Mitogen-activated protein kinase 1	1:Experimental evidence at protein level	65.28	1	0.999	0	15	2	15	21	2	21	140960432	30348946	140960432	10C(57.0215),10C(57.0215),13C(57.0215),13C(57.0215),23C(57.0215),9C(57.0215),9C(57.0215),N-term(42.0106)
sp|P12532|KCRU_HUMAN	P12532	KCRU_HUMAN	CKMT1A	417	FALSE	FALSE	Homo sapiens	Creatine kinase U-type, mitochondrial	1:Experimental evidence at protein level	50.84	1	0.999	0	15	2	15	20	2	20	210723216	42834160	210723216	11C(57.0215),19C(57.0215),19C(57.0215),4C(57.0215),4M(15.9949),5C(57.0215),7C(57.0215)
sp|P01009|A1AT_HUMAN	P01009	A1AT_HUMAN	SERPINA1	418	FALSE	FALSE	Homo sapiens	Alpha-1-antitrypsin	1:Experimental evidence at protein level	36.36	1	0.999	0	13	2	13	18	2	18	180611296	72287888	180611296	9C(57.0215)
sp|Q9Y617|SERC_HUMAN	Q9Y617	SERC_HUMAN	PSAT1	370	FALSE	FALSE	Homo sapiens	Phosphoserine aminotransferase	1:Experimental evidence at protein level	51.89	1	0.999	0	12	2	12	16	2	16	274219168	83530184	274219168	17C(57.0215),19C(57.0215),19C(57.0215),1C(57.0215),2C(57.0215),6C(57.0215),6C(57.0215),8M(15.9949),9C(57.0215),9C(57.0215)
sp|Q01518|CAP1_HUMAN	Q01518	CAP1_HUMAN	CAP1	475	FALSE	FALSE	Homo sapiens	Adenylyl cyclase-associated protein 1	1:Experimental evidence at protein level	30.95	1	0.999	0	12	1	12	15	2	15	83393984	25357084	83393984	5C(57.0215),9C(57.0215),9C(57.0215),9C(57.0215)
sp|P51178|PLCD1_HUMAN	P51178	PLCD1_HUMAN	PLCD1	756	FALSE	FALSE	Homo sapiens	1-phosphatidylinositol 4,5-bisphosphate phosphodiesterase delta-1	1:Experimental evidence at protein level	26.98	1	0.999	0	13	1	13	14	2	14	87819648	40078192	87819648	12C(57.0215),1C(57.0215),4C(57.0215),7C(57.0215)
sp|Q9H0U4|RAB1B_HUMAN	Q9H0U4	RAB1B_HUMAN	RAB1B	201	FALSE	FALSE	Homo sapiens	Ras-related protein Rab-1B	1:Experimental evidence at protein level	60.2	1	0.999	0	9	2	8	12	2	10	224430880	44854168	144592336	N-term(42.0106)
sp|P08754|GNAI3_HUMAN	P08754	GNAI3_HUMAN	GNAI3	354	FALSE	FALSE	Homo sapiens	Guanine nucleotide-binding protein G(i) subunit alpha-3	1:Experimental evidence at protein level	23.16	1	0.999	0	6	2	2	11	2	2	627441150	10921695	10921695
sp|P40227|TCPZ_HUMAN	P40227	TCPZ_HUMAN	CCT6A	531	FALSE	FALSE	Homo sapiens	T-complex protein 1 subunit zeta	1:Experimental evidence at protein level	29.57	1	0.999	0	9	2	9	10	2	10	45863160	27988212	45863160	6C(57.0215)
sp|Q9NZR1|TMOD2_HUMAN	Q9NZR1	TMOD2_HUMAN	TMOD2	351	FALSE	FALSE	Homo sapiens	Tropomodulin-2	1:Experimental evidence at protein level	47.58	1	0.999	0	10	2	10	10	2	10	54531356	30934240	54531356
sp|P07305|H10_HUMAN	P07305	H10_HUMAN	H1-0	194	FALSE	FALSE	Homo sapiens	Histone H1.0	1:Experimental evidence at protein level	27.32	1	0.999	0	5	1	5	9	2	9	764879550	62123472	764879550	4M(15.9949),N-term(42.0106)
sp|P08134|RHOC_HUMAN	P08134	RHOC_HUMAN	RHOC	193	FALSE	FALSE	Homo sapiens	Rho-related GTP-binding protein RhoC	1:Experimental evidence at protein level	59.59	1	0.999	0	8	2	2	9	2	2	112831712	10225862	10225862	9C(57.0215)
sp|P12956|XRCC6_HUMAN	P12956	XRCC6_HUMAN	XRCC6	609	FALSE	FALSE	Homo sapiens	X-ray repair cross-complementing protein 6	1:Experimental evidence at protein level	20.03	1	0.999	0	9	2	9	9	2	9	32437180	14315500	32437180
sp|P17655|CAN2_HUMAN	P17655	CAN2_HUMAN	CAPN2	700	FALSE	FALSE	Homo sapiens	Calpain-2 catalytic subunit	1:Experimental evidence at protein level	23.86	1	0.999	0	9	2	9	9	2	9	48133704	22594116	48133704	3C(57.0215),3C(57.0215),4C(57.0215),6C(57.0215)
sp|P22234|PUR6_HUMAN	P22234	PUR6_HUMAN	PAICS	425	FALSE	FALSE	Homo sapiens	Bifunctional phosphoribosylaminoimidazole carboxylase/phosphoribosylaminoimidazole succinocarboxamide synthetase	1:Experimental evidence at protein level	28.24	1	0.999	0	8	1	8	9	2	9	49224668	18153824	49224668	14C(57.0215),4C(57.0215),4C(57.0215),7C(57.0215)
sp|P51991|ROA3_HUMAN	P51991	ROA3_HUMAN	HNRNPA3	378	FALSE	FALSE	Homo sapiens	Heterogeneous nuclear ribonucleoprotein A3	1:Experimental evidence at protein level	29.1	1	0.999	0	9	2	9	9	2	9	41231872	5936650	41231872	7C(57.0215)
sp|Q96E17|RAB3C_HUMAN	Q96E17	RAB3C_HUMAN	RAB3C	227	FALSE	FALSE	Homo sapiens	Ras-related protein Rab-3C	1:Experimental evidence at protein level	46.7	1	0.999	0	7	2	2	9	2	2	219025344	22193336	22193336
sp|Q99536|VAT1_HUMAN	Q99536	VAT1_HUMAN	VAT1	393	FALSE	FALSE	Homo sapiens	Synaptic vesicle membrane protein VAT-1 homolog	1:Experimental evidence at protein level	43	1	0.999	0	9	2	9	9	2	9	85989584	56773108	85989584	1C(57.0215),2C(57.0215),N-term(42.0106)
sp|P11233|RALA_HUMAN	P11233	RALA_HUMAN	RALA	206	FALSE	FALSE	Homo sapiens	Ras-related protein Ral-A	1:Experimental evidence at protein level	44.66	1	0.999	0	6	2	6	7	2	7	99644256	50365280	99644256
sp|P62140|PP1B_HUMAN	P62140	PP1B_HUMAN	PPP1CB	327	FALSE	FALSE	Homo sapiens	Serine/threonine-protein phosphatase PP1-beta catalytic subunit	1:Experimental evidence at protein level	25.99	1	0.999	0	6	2	6	7	2	7	55453448	20233920	55453448	2C(57.0215),3C(57.0215),4C(57.0215)
sp|P68402|PA1B2_HUMAN	P68402	PA1B2_HUMAN	PAFAH1B2	229	FALSE	FALSE	Homo sapiens	Platelet-activating factor acetylhydrolase IB subunit alpha2	1:Experimental evidence at protein level	54.59	1	0.999	0	5	2	5	7	2	7	67022052	46000988	67022052	22C(57.0215),N-term(42.0106)
sp|Q96FW1|OTUB1_HUMAN	Q96FW1	OTUB1_HUMAN	OTUB1	271	FALSE	FALSE	Homo sapiens	Ubiquitin thioesterase OTUB1	1:Experimental evidence at protein level	44.28	1	0.999	0	7	2	7	7	2	7	43075004	18590562	43075004
sp|Q9H008|LHPP_HUMAN	Q9H008	LHPP_HUMAN	LHPP	270	FALSE	FALSE	Homo sapiens	Phospholysine phosphohistidine inorganic pyrophosphate phosphatase	1:Experimental evidence at protein level	43.33	1	0.999	0	7	2	7	7	2	7	74490624	62313256	74490624	18C(57.0215),6C(57.0215)
sp|O95670|VATG2_HUMAN	O95670	VATG2_HUMAN	ATP6V1G2	118	FALSE	FALSE	Homo sapiens	V-type proton ATPase subunit G 2	1:Experimental evidence at protein level	57.63	1	0.999	0	5	2	5	6	2	6	157506032	46485048	157506032	10C(57.0215),N-term(42.0106)
sp|Q8TB36|GDAP1_HUMAN	Q8TB36	GDAP1_HUMAN	GDAP1	358	FALSE	FALSE	Homo sapiens	Ganglioside-induced differentiation-associated protein 1	1:Experimental evidence at protein level	28.21	1	0.999	0	6	2	6	6	2	6	28169188	13038581	28169188	15C(57.0215),1C(57.0215)
sp|Q96F85|CNRP1_HUMAN	Q96F85	CNRP1_HUMAN	CNRIP1	164	FALSE	FALSE	Homo sapiens	CB1 cannabinoid receptor-interacting protein 1	1:Experimental evidence at protein level	48.78	1	0.999	0	5	1	5	6	2	6	122843216	23694722	122843216	N-term(42.0106)
sp|Q9NRX4|PHP14_HUMAN	Q9NRX4	PHP14_HUMAN	PHPT1	125	FALSE	FALSE	Homo sapiens	14 kDa phosphohistidine phosphatase	1:Experimental evidence at protein level	51.2	1	0.999	0	4	1	4	6	2	6	140852016	32892308	140852016	3C(57.0215),5C(57.0215),7C(57.0215),N-term(42.0106),N-term(42.0106)
sp|P10114|RAP2A_HUMAN	P10114	RAP2A_HUMAN	RAP2A	183	FALSE	FALSE	Homo sapiens	Ras-related protein Rap-2a	1:Experimental evidence at protein level	37.16	1	0.999	0	5	2	5	5	2	5	35939080	15250630	35939080
sp|P33176|KINH_HUMAN	P33176	KINH_HUMAN	KIF5B	963	FALSE	FALSE	Homo sapiens	Kinesin-1 heavy chain	1:Experimental evidence at protein level	8.2	1	0.999	0	5	2	5	5	2	5	18624470	6131763	18624470
sp|P62745|RHOB_HUMAN	P62745	RHOB_HUMAN	RHOB	196	FALSE	FALSE	Homo sapiens	Rho-related GTP-binding protein RhoB	1:Experimental evidence at protein level	26.53	1	0.999	0	4	2	2	5	2	2	91655088	35859228	35859228	3C(57.0215),9C(57.0215)
sp|P68431|H31_HUMAN	P68431	H31_HUMAN	H3C1	136	FALSE	FALSE	Homo sapiens	Histone H3.1	1:Experimental evidence at protein level	40.44	1	0.999	0	4	1	1	5	2	2	555740860	5826006	5826006	13C(57.0215),27C(57.0215),13C(57.0215),27C(57.0215)
sp|Q5TEC6|H37_HUMAN	Q5TEC6	H37_HUMAN	H3-7	136	FALSE	FALSE	Homo sapiens	Histone H3-7	1:Experimental evidence at protein level	25	1	0.9967	0.000707214	4	1	1	5	2	2	650916740	102110672	102110672
sp|Q8N8N7|PTGR2_HUMAN	Q8N8N7	PTGR2_HUMAN	PTGR2	351	FALSE	FALSE	Homo sapiens	Prostaglandin reductase 2	1:Experimental evidence at protein level	20.23	1	0.999	0	4	2	4	5	2	5	28577596	15288248	28577596
sp|Q9UHY7|ENOPH_HUMAN	Q9UHY7	ENOPH_HUMAN	ENOPH1	261	FALSE	FALSE	Homo sapiens	Enolase-phosphatase E1	1:Experimental evidence at protein level	35.25	1	0.999	0	5	2	5	5	2	5	45159368	28563152	45159368
sp|Q15819|UB2V2_HUMAN	Q15819	UB2V2_HUMAN	UBE2V2	145	FALSE	FALSE	Homo sapiens	Ubiquitin-conjugating enzyme E2 variant 2	1:Experimental evidence at protein level	30.34	0.9997	0.999	0	4	1	1	5	2	2	66224148	5142812	5142812
sp|O43598|DNPH1_HUMAN	O43598	DNPH1_HUMAN	DNPH1	174	FALSE	FALSE	Homo sapiens	5-hydroxymethyl-dUMP N-hydrolase	1:Experimental evidence at protein level	38.51	1	0.999	0	3	1	3	4	2	4	26337552	10765724	26337552
sp|P02689|MYP2_HUMAN	P02689	MYP2_HUMAN	PMP2	132	FALSE	FALSE	Homo sapiens	Myelin P2 protein	1:Experimental evidence at protein level	25.76	1	0.9982	0.000707214	4	2	3	4	2	3	53163460	32548846	53163464
sp|P28066|PSA5_HUMAN	P28066	PSA5_HUMAN	PSMA5	241	FALSE	FALSE	Homo sapiens	Proteasome subunit alpha type-5	1:Experimental evidence at protein level	27.39	1	0.999	0	4	2	4	4	2	4	33446538	25832034	33446538	16C(57.0215)
sp|Q9BUR5|MIC26_HUMAN	Q9BUR5	MIC26_HUMAN	APOO	198	FALSE	FALSE	Homo sapiens	MICOS complex subunit MIC26	1:Experimental evidence at protein level	43.43	1	0.999	0	4	2	4	4	2	4	13234564	5.83697e+06	13234564	10C(57.0215),3C(57.0215)
sp|Q9BWM7|SFXN3_HUMAN	Q9BWM7	SFXN3_HUMAN	SFXN3	321	FALSE	FALSE	Homo sapiens	Sideroflexin-3	1:Experimental evidence at protein level	17.45	1	0.999	0	4	2	2	4	2	2	37627464	15579200	15579200
sp|Q9HDC9|APMAP_HUMAN	Q9HDC9	APMAP_HUMAN	APMAP	416	FALSE	FALSE	Homo sapiens	Adipocyte plasma membrane-associated protein	1:Experimental evidence at protein level	10.58	1	0.999	0	4	2	4	4	2	4	29157346	4.70499e+06	29157346
sp|O75131|CPNE3_HUMAN	O75131	CPNE3_HUMAN	CPNE3	537	FALSE	FALSE	Homo sapiens	Copine-3	1:Experimental evidence at protein level	8.19	1	0.999	0	3	2	3	3	2	3	44206164	10447808	44206164	6C(57.0215),8C(57.0215)
sp|O75348|VATG1_HUMAN	O75348	VATG1_HUMAN	ATP6V1G1	118	FALSE	FALSE	Homo sapiens	V-type proton ATPase subunit G 1	1:Experimental evidence at protein level	33.9	1	0.999	0	3	2	2	3	2	2	72566120	8935246	8935246	3C(57.0215)
sp|O95757|HS74L_HUMAN	O95757	HS74L_HUMAN	HSPA4L	839	FALSE	FALSE	Homo sapiens	Heat shock 70 kDa protein 4L	1:Experimental evidence at protein level	4.53	1	0.999	0	3	2	3	3	2	3	10721299	4.70995e+06	10721299
sp|P02763|A1AG1_HUMAN	P02763	A1AG1_HUMAN	ORM1	201	FALSE	FALSE	Homo sapiens	Alpha-1-acid glycoprotein 1	1:Experimental evidence at protein level	18.91	1	0.999	0	3	2	3	3	2	3	48139408	29400648	48139408	12C(57.0215)
sp|P08247|SYPH_HUMAN	P08247	SYPH_HUMAN	SYP	313	FALSE	FALSE	Homo sapiens	Synaptophysin	1:Experimental evidence at protein level	7.03	1	0.999	0	2	1	2	3	2	3	217200736	92896928	217200736	11C(57.0215),11C(57.0215)
sp|P25789|PSA4_HUMAN	P25789	PSA4_HUMAN	PSMA4	261	FALSE	FALSE	Homo sapiens	Proteasome subunit alpha type-4	1:Experimental evidence at protein level	19.16	1	0.999	0	3	2	3	3	2	3	22208518	15400204	22208518	17C(57.0215)
sp|P62993|GRB2_HUMAN	P62993	GRB2_HUMAN	GRB2	217	FALSE	FALSE	Homo sapiens	Growth factor receptor-bound protein 2	1:Experimental evidence at protein level	23.5	1	0.999	0	3	2	3	3	2	3	16076235	11077870	16076235
sp|P63027|VAMP2_HUMAN	P63027	VAMP2_HUMAN	VAMP2	116	FALSE	FALSE	Homo sapiens	Vesicle-associated membrane protein 2	1:Experimental evidence at protein level	54.31	1	0.999	0	3	2	3	3	2	3	11864002	6.22928e+06	11864002	N-term(42.0106)
sp|Q08211|DHX9_HUMAN	Q08211	DHX9_HUMAN	DHX9	1270	FALSE	FALSE	Homo sapiens	ATP-dependent RNA helicase A	1:Experimental evidence at protein level	5.28	1	0.999	0	3	2	3	3	2	3	9441802	6834403	9441802
sp|Q15691|MARE1_HUMAN	Q15691	MARE1_HUMAN	MAPRE1	268	FALSE	FALSE	Homo sapiens	Microtubule-associated protein RP/EB family member 1	1:Experimental evidence at protein level	13.81	1	0.999	0	3	2	2	3	2	2	26431240	17499052	17499052	N-term(42.0106)
sp|Q96C19|EFHD2_HUMAN	Q96C19	EFHD2_HUMAN	EFHD2	240	FALSE	FALSE	Homo sapiens	EF-hand domain-containing protein D2	1:Experimental evidence at protein level	15.42	1	0.999	0	3	2	3	3	2	3	17522796	15980056	17522796	13C(57.0215)
sp|Q96FJ2|DYL2_HUMAN	Q96FJ2	DYL2_HUMAN	DYNLL2	89	FALSE	FALSE	Homo sapiens	Dynein light chain 2, cytoplasmic	1:Experimental evidence at protein level	50.56	1	0.999	0	3	2	3	3	2	3	57078352	23273244	57078352	15C(57.0215),7C(57.0215)
sp|Q9H0E2|TOLIP_HUMAN	Q9H0E2	TOLIP_HUMAN	TOLLIP	274	FALSE	FALSE	Homo sapiens	Toll-interacting protein	1:Experimental evidence at protein level	13.14	1	0.999	0	3	2	3	3	2	3	78957472	69819296	78957472
sp|Q9Y4W6|AFG32_HUMAN	Q9Y4W6	AFG32_HUMAN	AFG3L2	797	FALSE	FALSE	Homo sapiens	Mitochondrial inner membrane m-AAA protease component AFG3L2	1:Experimental evidence at protein level	5.27	0.9999	0.999	0	3	2	2	3	2	2	11791004	3159597	3159597
sp|O00483|NDUA4_HUMAN	O00483	NDUA4_HUMAN	NDUFA4	81	FALSE	FALSE	Homo sapiens	Cytochrome c oxidase subunit NDUFA4	1:Experimental evidence at protein level	40.74	1	0.999	0	2	2	2	2	2	2	18528318	18528318	18528318
sp|O00629|IMA3_HUMAN	O00629	IMA3_HUMAN	KPNA4	521	FALSE	FALSE	Homo sapiens	Importin subunit alpha-3	1:Experimental evidence at protein level	3.26	1	0.999	0	1	1	1	2	2	2	4939783	4939783	4939783
sp|O14558|HSPB6_HUMAN	O14558	HSPB6_HUMAN	HSPB6	160	FALSE	FALSE	Homo sapiens	Heat shock protein beta-6	1:Experimental evidence at protein level	21.25	1	0.999	0	2	2	2	2	2	2	14429046	14429046	14429046	14C(57.0215)
sp|O15145|ARPC3_HUMAN	O15145	ARPC3_HUMAN	ARPC3	178	FALSE	FALSE	Homo sapiens	Actin-related protein 2/3 complex subunit 3	1:Experimental evidence at protein level	12.36	1	0.999	0	2	2	2	2	2	2	21547340	21547340	21547340
sp|O43143|DHX15_HUMAN	O43143	DHX15_HUMAN	DHX15	795	FALSE	FALSE	Homo sapiens	ATP-dependent RNA helicase DHX15	1:Experimental evidence at protein level	2.89	1	0.999	0	2	2	2	2	2	2	7690227	7690227	7690227
sp|O43761|SNG3_HUMAN	O43761	SNG3_HUMAN	SYNGR3	229	FALSE	FALSE	Homo sapiens	Synaptogyrin-3	1:Experimental evidence at protein level	19.21	1	0.999	0	2	2	2	2	2	2	18643598	18643598	18643598
sp|O43776|SYNC_HUMAN	O43776	SYNC_HUMAN	NARS1	548	FALSE	FALSE	Homo sapiens	Asparagine--tRNA ligase, cytoplasmic	1:Experimental evidence at protein level	2.92	1	0.9986	0.000707214	2	2	2	2	2	2	10625032	10625032	10625032
sp|O43809|CPSF5_HUMAN	O43809	CPSF5_HUMAN	NUDT21	227	FALSE	FALSE	Homo sapiens	Cleavage and polyadenylation specificity factor subunit 5	1:Experimental evidence at protein level	19.38	1	0.999	0	2	2	2	2	2	2	9286347	9286347	9286347
sp|O75116|ROCK2_HUMAN	O75116	ROCK2_HUMAN	ROCK2	1388	FALSE	FALSE	Homo sapiens	Rho-associated protein kinase 2	1:Experimental evidence at protein level	1.73	1	0.9939	0.00139373	2	2	2	2	2	2	12273973	12273973	12273973
sp|O75915|PRAF3_HUMAN	O75915	PRAF3_HUMAN	ARL6IP5	188	FALSE	FALSE	Homo sapiens	PRA1 family protein 3	1:Experimental evidence at protein level	10.64	1	0.999	0	2	2	2	2	2	2	20421380	20421380	20421380	N-term(42.0106)
sp|O75936|BODG_HUMAN	O75936	BODG_HUMAN	BBOX1	387	FALSE	FALSE	Homo sapiens	Gamma-butyrobetaine dioxygenase	1:Experimental evidence at protein level	9.3	1	0.999	0	2	2	2	2	2	2	5135352	5135352	5135352	7C(57.0215)
sp|O75964|ATP5L_HUMAN	O75964	ATP5L_HUMAN	ATP5MG	103	FALSE	FALSE	Homo sapiens	ATP synthase F(0) complex subunit g, mitochondrial	1:Experimental evidence at protein level	21.36	1	0.999	0	2	2	2	2	2	2	43983980	43983980	43983980
sp|O76041-2|NEBL_HUMAN	O76041-2	NEBL_HUMAN	NEBL	270	FALSE	FALSE	Homo sapiens	Isoform 2 of Nebulette		7.04	1	0.9971	0.000707214	2	2	2	2	2	2	7444404	7444404	7444404
sp|O95202|LETM1_HUMAN	O95202	LETM1_HUMAN	LETM1	739	FALSE	FALSE	Homo sapiens	Mitochondrial proton/calcium exchanger protein	1:Experimental evidence at protein level	4.47	1	0.9989	0.000707214	2	2	2	2	2	2	9739043	9739043	9739043	20C(57.0215)
sp|O95295|SNAPN_HUMAN	O95295	SNAPN_HUMAN	SNAPIN	136	FALSE	FALSE	Homo sapiens	SNARE-associated protein Snapin	1:Experimental evidence at protein level	29.41	1	0.999	0	2	2	2	2	2	2	9009038	9009038	9009038
sp|O95373|IPO7_HUMAN	O95373	IPO7_HUMAN	IPO7	1038	FALSE	FALSE	Homo sapiens	Importin-7	1:Experimental evidence at protein level	4.62	1	0.999	0	2	2	2	2	2	2	4142257	4142257	4142257	24C(57.0215)
sp|P01008|ANT3_HUMAN	P01008	ANT3_HUMAN	SERPINC1	464	FALSE	FALSE	Homo sapiens	Antithrombin-III	1:Experimental evidence at protein level	7.54	1	0.9988	0.000707214	2	2	2	2	2	2	1.77207e+06	1.77207e+06	1.77207e+06
sp|P01019|ANGT_HUMAN	P01019	ANGT_HUMAN	AGT	476	FALSE	FALSE	Homo sapiens	Angiotensinogen	1:Experimental evidence at protein level	13.03	1	0.999	0	2	2	2	2	2	2	16195086	16195086	16195086
sp|P02747|C1QC_HUMAN	P02747	C1QC_HUMAN	C1QC	245	FALSE	FALSE	Homo sapiens	Complement C1q subcomponent subunit C	1:Experimental evidence at protein level	11.02	1	0.999	0	2	2	2	2	2	2	4.99309e+06	4.99309e+06	4.99309e+06
sp|P04843|RPN1_HUMAN	P04843	RPN1_HUMAN	RPN1	607	FALSE	FALSE	Homo sapiens	Dolichyl-diphosphooligosaccharide--protein glycosyltransferase subunit 1	1:Experimental evidence at protein level	4.12	1	0.999	0	2	2	2	2	2	2	5.8746e+06	5.8746e+06	5.8746e+06
sp|P05204|HMGN2_HUMAN	P05204	HMGN2_HUMAN	HMGN2	90	FALSE	FALSE	Homo sapiens	Non-histone chromosomal protein HMG-17	1:Experimental evidence at protein level	36.67	1	0.9987	0.000707214	2	2	2	2	2	2	841675	841675	841675
sp|P05455|LA_HUMAN	P05455	LA_HUMAN	SSB	408	FALSE	FALSE	Homo sapiens	Lupus La protein	1:Experimental evidence at protein level	6.13	1	0.999	0	2	2	2	2	2	2	11882854	11882854	11882854
sp|P07203|GPX1_HUMAN	P07203	GPX1_HUMAN	GPX1	203	FALSE	FALSE	Homo sapiens	Glutathione peroxidase 1	1:Experimental evidence at protein level	13.3	1	0.999	0	2	2	2	2	2	2	12388384	12388384	12388384	8C(57.0215)
sp|P09669|COX6C_HUMAN	P09669	COX6C_HUMAN	COX6C	75	FALSE	FALSE	Homo sapiens	Cytochrome c oxidase subunit 6C	1:Experimental evidence at protein level	25.33	1	0.9989	0.000707214	2	2	2	2	2	2	11421289	11421289	11421289
sp|P10606|COX5B_HUMAN	P10606	COX5B_HUMAN	COX5B	129	FALSE	FALSE	Homo sapiens	Cytochrome c oxidase subunit 5B, mitochondrial	1:Experimental evidence at protein level	9.3	1	0.999	0	1	1	1	2	2	2	7497614	7497614	7497614
sp|P11166|GTR1_HUMAN	P11166	GTR1_HUMAN	SLC2A1	492	FALSE	FALSE	Homo sapiens	Solute carrier family 2, facilitated glucose transporter member 1	1:Experimental evidence at protein level	3.66	1	0.999	0	2	2	2	2	2	2	15530510	15530510	15530510
sp|P16930|FAAA_HUMAN	P16930	FAAA_HUMAN	FAH	419	FALSE	FALSE	Homo sapiens	Fumarylacetoacetase	1:Experimental evidence at protein level	9.55	1	0.999	0	2	2	2	2	2	2	16065402	16065402	16065402	N-term(42.0106)
sp|P17931|LEG3_HUMAN	P17931	LEG3_HUMAN	LGALS3	250	FALSE	FALSE	Homo sapiens	Galectin-3	1:Experimental evidence at protein level	9.6	1	0.999	0	2	2	2	2	2	2	23583168	23583168	23583168
sp|P18124|RL7_HUMAN	P18124	RL7_HUMAN	RPL7	248	FALSE	FALSE	Homo sapiens	Large ribosomal subunit protein uL30	1:Experimental evidence at protein level	11.69	1	0.999	0	2	2	2	2	2	2	21333416	21333416	21333416	5C(57.0215)
sp|P19404|NDUV2_HUMAN	P19404	NDUV2_HUMAN	NDUFV2	249	FALSE	FALSE	Homo sapiens	NADH dehydrogenase [ubiquinone] flavoprotein 2, mitochondrial	1:Experimental evidence at protein level	9.24	1	0.999	0	2	2	2	2	2	2	7921457	7921457	7921457
sp|P20618|PSB1_HUMAN	P20618	PSB1_HUMAN	PSMB1	241	FALSE	FALSE	Homo sapiens	Proteasome subunit beta type-1	1:Experimental evidence at protein level	18.67	1	0.999	0	2	2	2	2	2	2	6293842	6293842	6293842
sp|P21810|PGS1_HUMAN	P21810	PGS1_HUMAN	BGN	368	FALSE	FALSE	Homo sapiens	Biglycan	1:Experimental evidence at protein level	5.71	1	0.999	0	2	2	2	2	2	2	9087306	9087306	9087306	4C(57.0215)
sp|P26640|SYVC_HUMAN	P26640	SYVC_HUMAN	VARS1	1264	FALSE	FALSE	Homo sapiens	Valine--tRNA ligase	1:Experimental evidence at protein level	2.77	1	0.999	0	2	2	2	2	2	2	3.4399e+06	3.4399e+06	3.4399e+06
sp|P29762|RABP1_HUMAN	P29762	RABP1_HUMAN	CRABP1	137	FALSE	FALSE	Homo sapiens	Cellular retinoic acid-binding protein 1	1:Experimental evidence at protein level	16.06	1	0.999	0	2	2	2	2	2	2	5929312	5929312	5929312
sp|P36955|PEDF_HUMAN	P36955	PEDF_HUMAN	SERPINF1	418	FALSE	FALSE	Homo sapiens	Pigment epithelium-derived factor	1:Experimental evidence at protein level	7.42	1	0.999	0	2	2	2	2	2	2	4.48231e+06	4.48231e+06	4.48231e+06
sp|P46109|CRKL_HUMAN	P46109	CRKL_HUMAN	CRKL	303	FALSE	FALSE	Homo sapiens	Crk-like protein	1:Experimental evidence at protein level	8.91	1	0.999	0	2	2	2	2	2	2	8909503	8909503	8909503
sp|P46782|RS5_HUMAN	P46782	RS5_HUMAN	RPS5	204	FALSE	FALSE	Homo sapiens	Small ribosomal subunit protein uS7	1:Experimental evidence at protein level	17.16	1	0.999	0	2	2	2	2	2	2	23141896	23141896	23141896	5C(57.0215)
sp|P46783|RS10_HUMAN	P46783	RS10_HUMAN	RPS10	165	FALSE	FALSE	Homo sapiens	Small ribosomal subunit protein eS10	1:Experimental evidence at protein level	14.55	1	0.999	0	2	2	2	2	2	2	33519282	33519282	33519282
sp|P49721|PSB2_HUMAN	P49721	PSB2_HUMAN	PSMB2	201	FALSE	FALSE	Homo sapiens	Proteasome subunit beta type-2	1:Experimental evidence at protein level	19.9	1	0.999	0	2	2	2	2	2	2	13609006	13609006	13609006	5C(57.0215),N-term(42.0106)
sp|P50914|RL14_HUMAN	P50914	RL14_HUMAN	RPL14	215	FALSE	FALSE	Homo sapiens	Large ribosomal subunit protein eL14	1:Experimental evidence at protein level	9.77	1	0.999	0	2	2	2	2	2	2	129949032	129949032	129949032	1C(57.0215),7C(57.0215)
sp|P51888|PRELP_HUMAN	P51888	PRELP_HUMAN	PRELP	382	FALSE	FALSE	Homo sapiens	Prolargin	1:Experimental evidence at protein level	6.81	1	0.999	0	2	2	2	2	2	2	12551020	12551020	12551020
sp|P53007|TXTP_HUMAN	P53007	TXTP_HUMAN	SLC25A1	311	FALSE	FALSE	Homo sapiens	Tricarboxylate transport protein, mitochondrial	1:Experimental evidence at protein level	13.83	1	0.999	0	2	2	2	2	2	2	11482771	11482771	11482771
sp|P53597|SUCA_HUMAN	P53597	SUCA_HUMAN	SUCLG1	346	FALSE	FALSE	Homo sapiens	Succinate--CoA ligase [ADP/GDP-forming] subunit alpha, mitochondrial	1:Experimental evidence at protein level	11.27	1	0.999	0	2	2	2	2	2	2	19216200	19216200	19216200
sp|P53999|TCP4_HUMAN	P53999	TCP4_HUMAN	SUB1	127	FALSE	FALSE	Homo sapiens	Activated RNA polymerase II transcriptional coactivator p15	1:Experimental evidence at protein level	21.26	1	0.999	0	2	2	2	2	2	2	31876360	31876360	31876360
sp|P60033|CD81_HUMAN	P60033	CD81_HUMAN	CD81	236	FALSE	FALSE	Homo sapiens	CD81 antigen	1:Experimental evidence at protein level	15.25	1	0.999	0	2	2	2	2	2	2	67834864	67834864	67834864	4C(57.0215)
sp|P60903|S10AA_HUMAN	P60903	S10AA_HUMAN	S100A10	97	FALSE	FALSE	Homo sapiens	Protein S100-A10	1:Experimental evidence at protein level	35.05	1	0.999	0	2	2	2	2	2	2	29292218	29292218	29292218
sp|P61247|RS3A_HUMAN	P61247	RS3A_HUMAN	RPS3A	264	FALSE	FALSE	Homo sapiens	Small ribosomal subunit protein eS1	1:Experimental evidence at protein level	7.95	1	0.999	0	2	2	2	2	2	2	14720174	14720174	14720174	2C(57.0215)
sp|P61457|PHS_HUMAN	P61457	PHS_HUMAN	PCBD1	104	FALSE	FALSE	Homo sapiens	Pterin-4-alpha-carbinolamine dehydratase	1:Experimental evidence at protein level	28.85	1	0.995	0.00139373	2	2	2	2	2	2	13836574	13836574	13836574
sp|P61769|B2MG_HUMAN	P61769	B2MG_HUMAN	B2M	119	FALSE	FALSE	Homo sapiens	Beta-2-microglobulin	1:Experimental evidence at protein level	26.89	1	0.999	0	2	2	2	2	2	2	64776192	64776192	64776192	6C(57.0215)
sp|P62277|RS13_HUMAN	P62277	RS13_HUMAN	RPS13	151	FALSE	FALSE	Homo sapiens	Small ribosomal subunit protein uS15	1:Experimental evidence at protein level	13.25	1	0.999	0	2	2	2	2	2	2	36747812	36747812	36747812
sp|P62304|RUXE_HUMAN	P62304	RUXE_HUMAN	SNRPE	92	FALSE	FALSE	Homo sapiens	Small nuclear ribonucleoprotein E	1:Experimental evidence at protein level	39.13	1	0.999	0	2	2	2	2	2	2	15779308	15779308	15779308	4C(57.0215)
sp|P62701|RS4X_HUMAN	P62701	RS4X_HUMAN	RPS4X	263	FALSE	FALSE	Homo sapiens	Small ribosomal subunit protein eS4, X isoform	1:Experimental evidence at protein level	12.93	1	0.999	0	2	2	2	2	2	2	14386858	14386858	14386858	7C(57.0215)
sp|P62750|RL23A_HUMAN	P62750	RL23A_HUMAN	RPL23A	156	FALSE	FALSE	Homo sapiens	Large ribosomal subunit protein uL23	1:Experimental evidence at protein level	12.82	1	0.9989	0.000707214	2	2	2	2	2	2	9941168	9941168	9941168
sp|P62917|RL8_HUMAN	P62917	RL8_HUMAN	RPL8	257	FALSE	FALSE	Homo sapiens	Large ribosomal subunit protein uL2	1:Experimental evidence at protein level	12.06	1	0.999	0	2	2	2	2	2	2	17487946	17487946	17487946	18C(57.0215)
sp|P83731|RL24_HUMAN	P83731	RL24_HUMAN	RPL24	157	FALSE	FALSE	Homo sapiens	Large ribosomal subunit protein eL24	1:Experimental evidence at protein level	13.38	1	0.9984	0.000707214	2	2	2	2	2	2	3.91811e+06	3.91811e+06	3.91811e+06
sp|Q00688|FKBP3_HUMAN	Q00688	FKBP3_HUMAN	FKBP3	224	FALSE	FALSE	Homo sapiens	Peptidyl-prolyl cis-trans isomerase FKBP3	1:Experimental evidence at protein level	12.95	1	0.999	0	2	2	2	2	2	2	4053402	4053402	4053402
sp|Q01650|LAT1_HUMAN	Q01650	LAT1_HUMAN	SLC7A5	507	FALSE	FALSE	Homo sapiens	Large neutral amino acids transporter small subunit 1	1:Experimental evidence at protein level	8.48	1	0.999	0	2	2	2	2	2	2	7533882	7533882	7533882
sp|Q13424|SNTA1_HUMAN	Q13424	SNTA1_HUMAN	SNTA1	505	FALSE	FALSE	Homo sapiens	Alpha-1-syntrophin	1:Experimental evidence at protein level	6.53	1	0.999	0	2	2	2	2	2	2	27242886	27242886	27242886
sp|Q15631|TSN_HUMAN	Q15631	TSN_HUMAN	TSN	228	FALSE	FALSE	Homo sapiens	Translin	1:Experimental evidence at protein level	14.91	1	0.999	0	2	2	2	2	2	2	12419539	12419539	12419539
sp|Q15818|NPTX1_HUMAN	Q15818	NPTX1_HUMAN	NPTX1	432	FALSE	FALSE	Homo sapiens	Neuronal pentraxin-1	1:Experimental evidence at protein level	6.94	1	0.999	0	2	2	2	2	2	2	10071632	10071632	10071632
sp|Q16531|DDB1_HUMAN	Q16531	DDB1_HUMAN	DDB1	1140	FALSE	FALSE	Homo sapiens	DNA damage-binding protein 1	1:Experimental evidence at protein level	2.02	1	0.999	0	2	2	2	2	2	2	6037065	6037065	6037065	9C(57.0215)
sp|Q16762|THTR_HUMAN	Q16762	THTR_HUMAN	TST	297	FALSE	FALSE	Homo sapiens	Thiosulfate sulfurtransferase	1:Experimental evidence at protein level	10.77	1	0.999	0	2	2	2	2	2	2	13344372	13344372	13344372	12C(57.0215)
sp|Q6PUV4|CPLX2_HUMAN	Q6PUV4	CPLX2_HUMAN	CPLX2	134	FALSE	FALSE	Homo sapiens	Complexin-2	1:Experimental evidence at protein level	19.4	1	0.999	0	2	2	2	2	2	2	42740672	42740672	42740672	7C(57.0215)
sp|Q6UWP8|SBSN_HUMAN	Q6UWP8	SBSN_HUMAN	SBSN	590	FALSE	FALSE	Homo sapiens	Suprabasin	1:Experimental evidence at protein level	13.56	1	0.999	0	2	2	2	2	2	2	2.4238e+06	2.4238e+06	2.4238e+06
sp|Q86YZ3|HORN_HUMAN	Q86YZ3	HORN_HUMAN	HRNR	2850	FALSE	FALSE	Homo sapiens	Hornerin	1:Experimental evidence at protein level	2.35	1	0.999	0	2	2	2	2	2	2	2.27272e+06	2.27272e+06	2.27272e+06
sp|Q8NFZ8|CADM4_HUMAN	Q8NFZ8	CADM4_HUMAN	CADM4	388	FALSE	FALSE	Homo sapiens	Cell adhesion molecule 4	1:Experimental evidence at protein level	7.99	1	0.999	0	2	2	2	2	2	2	16248344	16248344	16248344
sp|Q8TEA8|DTD1_HUMAN	Q8TEA8	DTD1_HUMAN	DTD1	209	FALSE	FALSE	Homo sapiens	D-aminoacyl-tRNA deacylase 1	1:Experimental evidence at protein level	14.83	1	0.999	0	2	2	2	2	2	2	9678060	9678060	9678060
sp|Q96CN7|ISOC1_HUMAN	Q96CN7	ISOC1_HUMAN	ISOC1	298	FALSE	FALSE	Homo sapiens	Isochorismatase domain-containing protein 1	1:Experimental evidence at protein level	11.41	1	0.999	0	2	2	2	2	2	2	7699723	7699723	7699723
sp|Q96CX2|KCD12_HUMAN	Q96CX2	KCD12_HUMAN	KCTD12	325	FALSE	FALSE	Homo sapiens	BTB/POZ domain-containing protein KCTD12	1:Experimental evidence at protein level	8.31	1	0.999	0	2	2	2	2	2	2	7.35045e+06	7.35045e+06	7.35045e+06
sp|Q96IX5|ATPMK_HUMAN	Q96IX5	ATPMK_HUMAN	ATP5MK	58	FALSE	FALSE	Homo sapiens	ATP synthase F(0) complex subunit k, mitochondrial	1:Experimental evidence at protein level	25.86	1	0.999	0	1	1	1	2	2	2	25077476	25077476	25077476
sp|Q99436|PSB7_HUMAN	Q99436	PSB7_HUMAN	PSMB7	277	FALSE	FALSE	Homo sapiens	Proteasome subunit beta type-7	1:Experimental evidence at protein level	16.97	1	0.999	0	2	2	2	2	2	2	9760910	9760910	9760910	24C(57.0215)
sp|Q9BPX5|ARP5L_HUMAN	Q9BPX5	ARP5L_HUMAN	ARPC5L	153	FALSE	FALSE	Homo sapiens	Actin-related protein 2/3 complex subunit 5-like protein	1:Experimental evidence at protein level	16.34	1	0.999	0	2	2	2	2	2	2	14069551	14069551	14069551
sp|Q9BRA2|TXD17_HUMAN	Q9BRA2	TXD17_HUMAN	TXNDC17	123	FALSE	FALSE	Homo sapiens	Thioredoxin domain-containing protein 17	1:Experimental evidence at protein level	15.45	1	0.999	0	2	2	2	2	2	2	16347001	16347001	16347001
sp|Q9BW30|TPPP3_HUMAN	Q9BW30	TPPP3_HUMAN	TPPP3	176	FALSE	FALSE	Homo sapiens	Tubulin polymerization-promoting protein family member 3	1:Experimental evidence at protein level	17.61	1	0.999	0	2	2	2	2	2	2	24025738	24025738	24025738	10C(57.0215),N-term(42.0106)
sp|Q9BX68|HINT2_HUMAN	Q9BX68	HINT2_HUMAN	HINT2	163	FALSE	FALSE	Homo sapiens	Adenosine 5'-monophosphoramidase HINT2	1:Experimental evidence at protein level	21.47	1	0.999	0	2	2	2	2	2	2	35481788	35481788	35481788
sp|Q9H299|SH3L3_HUMAN	Q9H299	SH3L3_HUMAN	SH3BGRL3	93	FALSE	FALSE	Homo sapiens	SH3 domain-binding glutamic acid-rich-like protein 3	1:Experimental evidence at protein level	55.91	1	0.999	0	2	2	2	2	2	2	13585196	13585196	13585196	13C(57.0215)
sp|Q9H479|FN3K_HUMAN	Q9H479	FN3K_HUMAN	FN3K	309	FALSE	FALSE	Homo sapiens	Fructosamine-3-kinase	1:Experimental evidence at protein level	9.39	1	0.999	0	2	2	2	2	2	2	29570976	29570976	29570976
sp|Q9H936|GHC1_HUMAN	Q9H936	GHC1_HUMAN	SLC25A22	323	FALSE	FALSE	Homo sapiens	Mitochondrial glutamate carrier 1	1:Experimental evidence at protein level	11.46	1	0.999	0	2	2	2	2	2	2	12812085	12812085	12812085	13C(57.0215),14C(57.0215)
sp|Q9HA64|KT3K_HUMAN	Q9HA64	KT3K_HUMAN	FN3KRP	309	FALSE	FALSE	Homo sapiens	Ketosamine-3-kinase	1:Experimental evidence at protein level	8.09	1	0.999	0	2	2	2	2	2	2	10236943	10236943	10236943
sp|Q9HCJ6|VAT1L_HUMAN	Q9HCJ6	VAT1L_HUMAN	VAT1L	419	FALSE	FALSE	Homo sapiens	Synaptic vesicle membrane protein VAT-1 homolog-like	1:Experimental evidence at protein level	7.64	1	0.999	0	2	2	2	2	2	2	12841350	12841350	12841350
sp|Q9NWV4|CZIB_HUMAN	Q9NWV4	CZIB_HUMAN	CZIB	160	FALSE	FALSE	Homo sapiens	CXXC motif containing zinc binding protein	1:Experimental evidence at protein level	15	1	0.9982	0.000707214	2	2	2	2	2	2	11196112	11196112	11196112
sp|Q9NZG7|NINJ2_HUMAN	Q9NZG7	NINJ2_HUMAN	NINJ2	142	FALSE	FALSE	Homo sapiens	Ninjurin-2	1:Experimental evidence at protein level	12.68	1	0.9986	0.000707214	1	1	1	2	2	2	4960945	4960945	4960945
sp|Q9NZT1|CALL5_HUMAN	Q9NZT1	CALL5_HUMAN	CALML5	146	FALSE	FALSE	Homo sapiens	Calmodulin-like protein 5	1:Experimental evidence at protein level	26.03	1	0.999	0	2	2	2	2	2	2	17901746	17901746	17901746	N-term(42.0106)
sp|Q9P0S9|TM14C_HUMAN	Q9P0S9	TM14C_HUMAN	TMEM14C	112	FALSE	FALSE	Homo sapiens	Transmembrane protein 14C	1:Experimental evidence at protein level	41.07	1	0.999	0	2	2	2	2	2	2	19580936	19580936	19580936
sp|Q9UBV8|PEF1_HUMAN	Q9UBV8	PEF1_HUMAN	PEF1	284	FALSE	FALSE	Homo sapiens	Peflin	1:Experimental evidence at protein level	15.49	1	0.999	0	2	2	2	2	2	2	11307582	11307582	11307582
sp|Q9UBW8|CSN7A_HUMAN	Q9UBW8	CSN7A_HUMAN	COPS7A	275	FALSE	FALSE	Homo sapiens	COP9 signalosome complex subunit 7a	1:Experimental evidence at protein level	10.91	1	0.999	0	2	2	2	2	2	2	6893521	6893521	6893521
sp|Q9UJ14|GGT7_HUMAN	Q9UJ14	GGT7_HUMAN	GGT7	662	FALSE	FALSE	Homo sapiens	Glutathione hydrolase 7	1:Experimental evidence at protein level	2.57	1	0.999	0	1	1	1	2	2	2	2.07201e+06	2.07201e+06	2.07201e+06
sp|Q9UJC5|SH3L2_HUMAN	Q9UJC5	SH3L2_HUMAN	SH3BGRL2	107	FALSE	FALSE	Homo sapiens	SH3 domain-binding glutamic acid-rich-like protein 2	1:Experimental evidence at protein level	24.3	1	0.999	0	2	2	2	2	2	2	22613970	22613970	22613970	2C(57.0215)
sp|Q9UM19|HPCL4_HUMAN	Q9UM19	HPCL4_HUMAN	HPCAL4	191	FALSE	FALSE	Homo sapiens	Hippocalcin-like protein 4	1:Experimental evidence at protein level	17.28	1	0.999	0	2	2	2	2	2	2	9882280	9882280	9882280
sp|Q9UMF0|ICAM5_HUMAN	Q9UMF0	ICAM5_HUMAN	ICAM5	924	FALSE	FALSE	Homo sapiens	Intercellular adhesion molecule 5	1:Experimental evidence at protein level	3.57	1	0.999	0	2	2	2	2	2	2	8.2672e+06	8.2672e+06	8.2672e+06	12C(57.0215)
sp|Q9Y266|NUDC_HUMAN	Q9Y266	NUDC_HUMAN	NUDC	331	FALSE	FALSE	Homo sapiens	Nuclear migration protein nudC	1:Experimental evidence at protein level	6.04	1	0.9989	0.000707214	2	2	2	2	2	2	9055194	9055194	9055194
sp|Q9Y4Z0|LSM4_HUMAN	Q9Y4Z0	LSM4_HUMAN	LSM4	139	FALSE	FALSE	Homo sapiens	U6 snRNA-associated Sm-like protein LSm4	1:Experimental evidence at protein level	12.23	1	0.9989	0.000707214	2	2	2	2	2	2	7.85971e+06	7.85971e+06	7.85971e+06	4C(57.0215)
sp|Q9Y5K8|VATD_HUMAN	Q9Y5K8	VATD_HUMAN	ATP6V1D	247	FALSE	FALSE	Homo sapiens	V-type proton ATPase subunit D	1:Experimental evidence at protein level	14.17	1	0.999	0	2	2	2	2	2	2	12902182	12902182	12902182
sp|Q9Y5L4|TIM13_HUMAN	Q9Y5L4	TIM13_HUMAN	TIMM13	95	FALSE	FALSE	Homo sapiens	Mitochondrial import inner membrane translocase subunit Tim13	1:Experimental evidence at protein level	28.42	1	0.999	0	2	2	2	2	2	2	12613529	12613529	12613529	2C(57.0215)
sp|Q9Y5U8|MPC1_HUMAN	Q9Y5U8	MPC1_HUMAN	MPC1	109	FALSE	FALSE	Homo sapiens	Mitochondrial pyruvate carrier 1	1:Experimental evidence at protein level	43.12	1	0.999	0	2	2	2	2	2	2	8876460	8876460	8876460	7C(57.0215)
sp|Q07954|LRP1_HUMAN	Q07954	LRP1_HUMAN	LRP1	4544	FALSE	FALSE	Homo sapiens	Prolow-density lipoprotein receptor-related protein 1	1:Experimental evidence at protein level	0.68	0.9982	0.989	0.00206612	2	2	2	2	2	2	2.97431e+06	2.97431e+06	2.97431e+06
sp|Q13813-2|SPTN1_HUMAN	Q13813-2	SPTN1_HUMAN	SPTAN1	2477	FALSE	FALSE	Homo sapiens	Isoform 2 of Spectrin alpha chain, non-erythrocytic 1		59.79	1	0.999	0	115	1	115	138	1	138	527131872	53167468	527131872	1C(57.0215),2C(57.0215),5C(57.0215),6C(57.0215),8C(57.0215),8C(57.0215)
sp|Q13813-3|SPTN1_HUMAN	Q13813-3	SPTN1_HUMAN	SPTAN1	2452	FALSE	FALSE	Homo sapiens	Isoform 3 of Spectrin alpha chain, non-erythrocytic 1		59.71	1	0.999	0	114	1	1	136	1	1	527131872	26178078	26178078
sp|P68371|TBB4B_HUMAN	P68371	TBB4B_HUMAN	TUBB4B	445	FALSE	FALSE	Homo sapiens	Tubulin beta-4B chain	1:Experimental evidence at protein level	74.16	1	0.999	0	28	1	2	68	1	4	1924988800	56071724	378804640	1M(15.9949)
sp|Q13885|TBB2A_HUMAN	Q13885	TBB2A_HUMAN	TUBB2A	445	FALSE	FALSE	Homo sapiens	Tubulin beta-2A chain	1:Experimental evidence at protein level	64.94	1	0.999	0	23	1	5	61	1	7	1924988800	107529056	523079296	5C(57.0215),7C(57.0215),6C(57.0215),8C(57.0215)
sp|Q9BVA1|TBB2B_HUMAN	Q9BVA1	TBB2B_HUMAN	TUBB2B	445	FALSE	FALSE	Homo sapiens	Tubulin beta-2B chain	1:Experimental evidence at protein level	64.94	1	0.999	0	23	1	1	61	1	1	1924988800	40509296	40509296
sp|P61764-2|STXB1_HUMAN	P61764-2	STXB1_HUMAN	STXBP1	603	FALSE	FALSE	Homo sapiens	Isoform 2 of Syntaxin-binding protein 1		69.32	0.9999	0.9962	0.000707214	33	1	1	54	1	1	536216064	8550475	8550475
sp|P00558|PGK1_HUMAN	P00558	PGK1_HUMAN	PGK1	417	FALSE	FALSE	Homo sapiens	Phosphoglycerate kinase 1	1:Experimental evidence at protein level	68.59	1	0.999	0	22	1	22	34	1	34	712509180	13814545	712509180	19C(57.0215),2C(57.0215),2C(57.0215),2C(57.0215),2C(57.0215),7M(15.9949)
sp|P00367|DHE3_HUMAN	P00367	DHE3_HUMAN	GLUD1	558	FALSE	FALSE	Homo sapiens	Glutamate dehydrogenase 1, mitochondrial	1:Experimental evidence at protein level	60.22	1	0.999	0	24	1	24	33	1	33	403468576	16959898	403468576	13C(57.0215),1C(57.0215),1C(57.0215),21M(15.9949),23C(57.0215),3M(15.9949),5C(57.0215),5C(57.0215),5C(57.0215)
sp|P08133|ANXA6_HUMAN	P08133	ANXA6_HUMAN	ANXA6	673	FALSE	FALSE	Homo sapiens	Annexin A6	1:Experimental evidence at protein level	50.07	1	0.999	0	28	1	28	30	1	30	187764688	59743644	187764688	1C(57.0215),6C(57.0215)
sp|P00738|HPT_HUMAN	P00738	HPT_HUMAN	HP	406	FALSE	FALSE	Homo sapiens	Haptoglobin	1:Experimental evidence at protein level	52.22	1	0.999	0	18	1	18	23	1	23	407448256	13051706	407448256	12C(57.0215),12C(57.0215),13C(57.0215),9C(57.0215),13C(57.0215),9C(57.0215),15C(57.0215),15C(57.0215),15C(57.0215),9C(57.0215),2C(57.0215),5C(57.0215),5C(57.0215),6C(57.0215)
sp|Q9UBB6-2|NCDN_HUMAN	Q9UBB6-2	NCDN_HUMAN	NCDN	712	FALSE	FALSE	Homo sapiens	Isoform 2 of Neurochondrin		45.22	1	0.999	0	21	1	21	22	1	22	99412232	8248111	99412232	10C(57.0215),1C(57.0215),3C(57.0215),3C(57.0215),3C(57.0215),6C(57.0215),7C(57.0215),9C(57.0215),N-term(42.0106),4C(57.0215)
sp|P49189|AL9A1_HUMAN	P49189	AL9A1_HUMAN	ALDH9A1	494	FALSE	FALSE	Homo sapiens	4-trimethylaminobutyraldehyde dehydrogenase	1:Experimental evidence at protein level	47.37	1	0.999	0	17	1	17	20	1	20	113434184	23504884	113434184	10C(57.0215),11C(57.0215),3C(57.0215),7C(57.0215),7C(57.0215),7C(57.0215),9C(57.0215),N-term(42.0106)
sp|P16402|H13_HUMAN	P16402	H13_HUMAN	H1-3	221	FALSE	FALSE	Homo sapiens	Histone H1.3	1:Experimental evidence at protein level	28.51	1	0.999	0	9	1	1	19	1	1	5268830200	28018460	28018460	N-term(42.0106)
sp|P31946|1433B_HUMAN	P31946	1433B_HUMAN	YWHAB	246	FALSE	FALSE	Homo sapiens	14-3-3 protein beta/alpha	1:Experimental evidence at protein level	63.82	1	0.999	0	14	1	8	19	1	11	1008599870	5.806e+06	237586144	11C(57.0215),9C(57.0215),N-term(42.0106)
sp|Q9H115|SNAB_HUMAN	Q9H115	SNAB_HUMAN	NAPB	298	FALSE	FALSE	Homo sapiens	Beta-soluble NSF attachment protein	1:Experimental evidence at protein level	53.36	1	0.999	0	13	1	13	15	1	15	297209952	13259710	297209952	10C(57.0215),5C(57.0215)
sp|P49368|TCPG_HUMAN	P49368	TCPG_HUMAN	CCT3	545	FALSE	FALSE	Homo sapiens	T-complex protein 1 subunit gamma	1:Experimental evidence at protein level	42.2	1	0.999	0	13	1	13	13	1	13	58054080	6647205	58054080	10C(57.0215),6C(57.0215),9C(57.0215),N-term(42.0106)
sp|P51608-2|MECP2_HUMAN	P51608-2	MECP2_HUMAN	MECP2	498	FALSE	FALSE	Homo sapiens	Isoform B of Methyl-CpG-binding protein 2		33.73	1	0.999	0	13	1	13	13	1	13	46142296	14138863	46142296	N-term(42.0106)
sp|P78559|MAP1A_HUMAN	P78559	MAP1A_HUMAN	MAP1A	2803	FALSE	FALSE	Homo sapiens	Microtubule-associated protein 1A	1:Experimental evidence at protein level	8.49	1	0.999	0	13	1	12	13	1	12	87795064	11596963	38589688	1C(57.0215),N-term(42.0106)
sp|P84077|ARF1_HUMAN	P84077	ARF1_HUMAN	ARF1	181	FALSE	FALSE	Homo sapiens	ADP-ribosylation factor 1	1:Experimental evidence at protein level	63.54	1	0.999	0	9	1	6	13	1	9	413764864	16845894	255374048	1M(15.9949),8C(57.0215)
sp|P52209|6PGD_HUMAN	P52209	6PGD_HUMAN	PGD	483	FALSE	FALSE	Homo sapiens	6-phosphogluconate dehydrogenase, decarboxylating	1:Experimental evidence at protein level	40.17	1	0.999	0	12	1	12	12	1	12	64447176	2.33354e+06	64447176	1C(57.0215),6C(57.0215),7C(57.0215),8C(57.0215),N-term(42.0106),29C(57.0215)
sp|Q9BYX7|ACTBM_HUMAN	Q9BYX7	ACTBM_HUMAN	POTEKP	375	FALSE	FALSE	Homo sapiens	Putative beta-actin-like protein 3	5:Protein uncertain	18.13	0.9997	0.9959	0.00139373	4	1	1	12	1	1	2758805500	0	0	13M(15.9949),16C(57.0215),1C(57.0215),9C(57.0215)
sp|P31040|SDHA_HUMAN	P31040	SDHA_HUMAN	SDHA	664	FALSE	FALSE	Homo sapiens	Succinate dehydrogenase [ubiquinone] flavoprotein subunit, mitochondrial	1:Experimental evidence at protein level	24.4	1	0.999	0	9	1	9	11	1	11	56436256	3.39577e+06	56436256	14C(57.0215),15C(57.0215),20C(57.0215),5C(57.0215),6C(57.0215),9C(57.0215)
sp|P62820|RAB1A_HUMAN	P62820	RAB1A_HUMAN	RAB1A	205	FALSE	FALSE	Homo sapiens	Ras-related protein Rab-1A	1:Experimental evidence at protein level	54.15	1	0.999	0	8	1	2	11	1	2	224430880	13107458	30835388
sp|Q99832|TCPH_HUMAN	Q99832	TCPH_HUMAN	CCT7	543	FALSE	FALSE	Homo sapiens	T-complex protein 1 subunit eta	1:Experimental evidence at protein level	25.41	1	0.999	0	10	1	10	10	1	10	48557360	6.31491e+06	48557360	1C(57.0215),3C(57.0215),N-term(42.0106)
sp|Q9HAV0|GBB4_HUMAN	Q9HAV0	GBB4_HUMAN	GNB4	340	FALSE	FALSE	Homo sapiens	Guanine nucleotide-binding protein subunit beta-4	1:Experimental evidence at protein level	30.29	1	0.999	0	6	1	1	10	1	1	669702340	11337419	11337419	15C(57.0215)
sp|Q9UIJ7|KAD3_HUMAN	Q9UIJ7	KAD3_HUMAN	AK3	227	FALSE	FALSE	Homo sapiens	GTP:AMP phosphotransferase AK3, mitochondrial	1:Experimental evidence at protein level	45.81	1	0.999	0	8	1	8	10	1	10	124883080	16689197	124883080
sp|Q9Y281|COF2_HUMAN	Q9Y281	COF2_HUMAN	CFL2	166	FALSE	FALSE	Homo sapiens	Cofilin-2	1:Experimental evidence at protein level	61.45	1	0.999	0	8	1	5	10	1	6	331613408	17075812	73676480	5C(57.0215),N-term(42.0106)
sp|P08779|K1C16_HUMAN	P08779	K1C16_HUMAN	KRT16	473	FALSE	FALSE	Homo sapiens	Keratin, type I cytoskeletal 16	1:Experimental evidence at protein level	16.49	1	0.999	0	7	1	1	9	1	1	316578624	5185702	5185702
sp|P13804|ETFA_HUMAN	P13804	ETFA_HUMAN	ETFA	333	FALSE	FALSE	Homo sapiens	Electron transfer flavoprotein subunit alpha, mitochondrial	1:Experimental evidence at protein level	44.74	1	0.999	0	9	1	9	9	1	9	74263520	12556571	74263520	7C(57.0215),8C(57.0215),9C(57.0215)
sp|P43304|GPDM_HUMAN	P43304	GPDM_HUMAN	GPD2	727	FALSE	FALSE	Homo sapiens	Glycerol-3-phosphate dehydrogenase, mitochondrial	1:Experimental evidence at protein level	22.15	1	0.999	0	9	1	9	9	1	9	40417536	4314280	40417536	27C(57.0215),5C(57.0215)
sp|Q16851-2|UGPA_HUMAN	Q16851-2	UGPA_HUMAN	UGP2	497	FALSE	FALSE	Homo sapiens	Isoform 2 of UTP--glucose-1-phosphate uridylyltransferase		23.34	1	0.999	0	9	1	9	9	1	9	44552552	2485645	44552552	N-term(42.0106)
sp|Q8IUE6|H2A2B_HUMAN	Q8IUE6	H2A2B_HUMAN	H2AC21	130	FALSE	FALSE	Homo sapiens	Histone H2A type 2-B	1:Experimental evidence at protein level	57.69	1	0.999	0	5	1	4	9	1	7	4029277700	88636544	1104297470
sp|Q92930|RAB8B_HUMAN	Q92930	RAB8B_HUMAN	RAB8B	207	FALSE	FALSE	Homo sapiens	Ras-related protein Rab-8B	1:Experimental evidence at protein level	31.4	0.9999	0.999	0	6	1	1	9	1	1	189829824	7018677	7018677
sp|P35080|PROF2_HUMAN	P35080	PROF2_HUMAN	PFN2	140	FALSE	FALSE	Homo sapiens	Profilin-2	1:Experimental evidence at protein level	54.29	1	0.999	0	6	1	6	8	1	8	115644136	24012110	115644136	9C(57.0215)
sp|P36542|ATPG_HUMAN	P36542	ATPG_HUMAN	ATP5F1C	298	FALSE	FALSE	Homo sapiens	ATP synthase F(1) complex subunit gamma, mitochondrial	1:Experimental evidence at protein level	29.87	1	0.999	0	6	1	6	8	1	8	152303712	36193600	152303712	3C(57.0215)
sp|P40121|CAPG_HUMAN	P40121	CAPG_HUMAN	CAPG	348	FALSE	FALSE	Homo sapiens	Macrophage-capping protein	1:Experimental evidence at protein level	37.64	1	0.999	0	7	1	7	8	1	8	69345624	35866252	69345624	17C(57.0215),25C(57.0215),N-term(42.0106)
sp|P48426|PI42A_HUMAN	P48426	PI42A_HUMAN	PIP4K2A	406	FALSE	FALSE	Homo sapiens	Phosphatidylinositol 5-phosphate 4-kinase type-2 alpha	1:Experimental evidence at protein level	25.12	1	0.999	0	8	1	8	8	1	8	39619672	14034389	39619672	5C(57.0215),N-term(42.0106)
sp|Q15907|RB11B_HUMAN	Q15907	RB11B_HUMAN	RAB11B	218	FALSE	FALSE	Homo sapiens	Ras-related protein Rab-11B	1:Experimental evidence at protein level	37.61	1	0.999	0	7	1	7	8	1	8	79490160	12897093	79490160
sp|Q92597|NDRG1_HUMAN	Q92597	NDRG1_HUMAN	NDRG1	394	FALSE	FALSE	Homo sapiens	Protein NDRG1	1:Experimental evidence at protein level	40.36	1	0.999	0	7	1	7	8	1	8	48070048	27789242	48070048	20C(57.0215),30C(57.0215),4C(57.0215)
sp|P26641|EF1G_HUMAN	P26641	EF1G_HUMAN	EEF1G	437	FALSE	FALSE	Homo sapiens	Elongation factor 1-gamma	1:Experimental evidence at protein level	21.74	1	0.999	0	6	1	6	7	1	7	49311620	12448984	49311620	10C(57.0215),10C(57.0215),11C(57.0215),N-term(42.0106)
sp|P51674|GPM6A_HUMAN	P51674	GPM6A_HUMAN	GPM6A	278	FALSE	FALSE	Homo sapiens	Neuronal membrane glycoprotein M6-a	1:Experimental evidence at protein level	15.83	1	0.999	0	6	1	6	7	1	7	291351264	4.97419e+06	291351264	2C(57.0215),3C(57.0215),N-term(42.0106)
sp|P61160|ARP2_HUMAN	P61160	ARP2_HUMAN	ACTR2	394	FALSE	FALSE	Homo sapiens	Actin-related protein 2	1:Experimental evidence at protein level	30.96	1	0.999	0	7	1	7	7	1	7	46152608	10012094	46152608
sp|P69891|HBG1_HUMAN	P69891	HBG1_HUMAN	HBG1	147	FALSE	FALSE	Homo sapiens	Hemoglobin subunit gamma-1	1:Experimental evidence at protein level	43.54	1	0.999	0	5	1	4	7	1	4	4855889900	35300032	68454384	11C(57.0215)
sp|Q02750|MP2K1_HUMAN	Q02750	MP2K1_HUMAN	MAP2K1	393	FALSE	FALSE	Homo sapiens	Dual specificity mitogen-activated protein kinase kinase 1	1:Experimental evidence at protein level	30.28	1	0.999	0	7	1	7	7	1	7	35064600	7662020	35064600	2C(57.0215),8C(57.0215)
sp|Q14697|GANAB_HUMAN	Q14697	GANAB_HUMAN	GANAB	944	FALSE	FALSE	Homo sapiens	Neutral alpha-glucosidase AB	1:Experimental evidence at protein level	15.47	1	0.999	0	7	1	7	7	1	7	41922236	3.45326e+06	41922236
sp|Q14914|PTGR1_HUMAN	Q14914	PTGR1_HUMAN	PTGR1	329	FALSE	FALSE	Homo sapiens	Prostaglandin reductase 1	1:Experimental evidence at protein level	24.92	1	0.999	0	5	1	5	7	1	7	32804756	2.99993e+06	32804756	4C(57.0215)
sp|O75947|ATP5H_HUMAN	O75947	ATP5H_HUMAN	ATP5PD	161	FALSE	FALSE	Homo sapiens	ATP synthase peripheral stalk subunit d, mitochondrial	1:Experimental evidence at protein level	52.17	1	0.999	0	5	1	5	6	1	6	133972104	16856238	133972104
sp|P29992|GNA11_HUMAN	P29992	GNA11_HUMAN	GNA11	359	FALSE	FALSE	Homo sapiens	Guanine nucleotide-binding protein subunit alpha-11	1:Experimental evidence at protein level	19.5	1	0.999	0	5	1	2	6	1	3	20087324	4444374	12766374
sp|P47756-1|CAPZB_HUMAN	P47756-1	CAPZB_HUMAN	CAPZB	277	FALSE	FALSE	Homo sapiens	Isoform 2 of F-actin-capping protein subunit beta		29.6	1	0.999	0	5	1	5	6	1	6	68606840	14796038	68606840	13C(57.0215),13C(57.0215),N-term(42.0106),7C(57.0215)
sp|P60981|DEST_HUMAN	P60981	DEST_HUMAN	DSTN	165	FALSE	FALSE	Homo sapiens	Destrin	1:Experimental evidence at protein level	48.48	1	0.999	0	6	1	6	6	1	6	75479344	18263076	75479344	3C(57.0215),5C(57.0215),N-term(42.0106),11C(57.0215)
sp|Q15121|PEA15_HUMAN	Q15121	PEA15_HUMAN	PEA15	130	FALSE	FALSE	Homo sapiens	Astrocytic phosphoprotein PEA-15	1:Experimental evidence at protein level	69.23	1	0.999	0	6	1	6	6	1	6	83018960	10010360	83018960	N-term(42.0106)
sp|Q7L1I2|SV2B_HUMAN	Q7L1I2	SV2B_HUMAN	SV2B	683	FALSE	FALSE	Homo sapiens	Synaptic vesicle glycoprotein 2B	1:Experimental evidence at protein level	11.13	1	0.999	0	6	1	6	6	1	6	49078512	14668751	49078512
sp|P17096-2|HMGA1_HUMAN	P17096-2	HMGA1_HUMAN	HMGA1	96	FALSE	FALSE	Homo sapiens	Isoform HMG-Y of High mobility group protein HMG-I/HMG-Y		34.38	0.9999	0.999	0	3	1	1	6	1	1	103723968	15421388	15421388
sp|Q8N9I0|SYT2_HUMAN	Q8N9I0	SYT2_HUMAN	SYT2	419	FALSE	FALSE	Homo sapiens	Synaptotagmin-2	1:Experimental evidence at protein level	11.93	0.9999	0.999	0	5	1	1	6	1	1	92046288	8590670	8590670
sp|P01116-2|RASK_HUMAN	P01116-2	RASK_HUMAN	KRAS	188	FALSE	FALSE	Homo sapiens	Isoform 2B of GTPase KRas		47.34	1	0.999	0	5	1	2	5	1	2	49807876	9831764	18002270
sp|P30046|DOPD_HUMAN	P30046	DOPD_HUMAN	DDT	118	FALSE	FALSE	Homo sapiens	D-dopachrome decarboxylase	1:Experimental evidence at protein level	76.27	1	0.999	0	5	1	5	5	1	5	117383720	34784260	117383720	20C(57.0215),3C(57.0215)
sp|P60900|PSA6_HUMAN	P60900	PSA6_HUMAN	PSMA6	246	FALSE	FALSE	Homo sapiens	Proteasome subunit alpha type-6	1:Experimental evidence at protein level	25.2	1	0.999	0	5	1	5	5	1	5	31854082	5397520	31854082
sp|Q86TX2|ACOT1_HUMAN	Q86TX2	ACOT1_HUMAN	ACOT1	421	FALSE	FALSE	Homo sapiens	Acyl-coenzyme A thioesterase 1	1:Experimental evidence at protein level	23.75	1	0.999	0	5	1	5	5	1	5	28798612	7.36459e+06	28798612	N-term(42.0106)
sp|Q9BWD1|THIC_HUMAN	Q9BWD1	THIC_HUMAN	ACAT2	397	FALSE	FALSE	Homo sapiens	Acetyl-CoA acetyltransferase, cytosolic	1:Experimental evidence at protein level	29.72	1	0.999	0	5	1	5	5	1	5	30940548	12677824	30940548	12C(57.0215),22C(57.0215),21C(57.0215)
sp|Q9H0R4|HDHD2_HUMAN	Q9H0R4	HDHD2_HUMAN	HDHD2	259	FALSE	FALSE	Homo sapiens	Haloacid dehalogenase-like hydrolase domain-containing protein 2	1:Experimental evidence at protein level	38.61	1	0.999	0	5	1	5	5	1	5	73825936	25321394	73825936	9C(57.0215)
sp|Q9Y2S2|CRYL1_HUMAN	Q9Y2S2	CRYL1_HUMAN	CRYL1	319	FALSE	FALSE	Homo sapiens	Lambda-crystallin homolog	1:Experimental evidence at protein level	23.82	1	0.999	0	5	1	5	5	1	5	37886456	9405199	37886456	21C(57.0215),9C(57.0215),N-term(42.0106),7C(57.0215)
sp|P78356|PI42B_HUMAN	P78356	PI42B_HUMAN	PIP4K2B	416	FALSE	FALSE	Homo sapiens	Phosphatidylinositol 5-phosphate 4-kinase type-2 beta	1:Experimental evidence at protein level	15.14	0.9999	0.999	0	5	1	1	5	1	1	33183940	4838358	4838358
sp|P18085|ARF4_HUMAN	P18085	ARF4_HUMAN	ARF4	180	FALSE	FALSE	Homo sapiens	ADP-ribosylation factor 4	1:Experimental evidence at protein level	28.33	0.9997	0.999	0	4	1	1	5	1	1	270148256	5.71765e+06	5.71765e+06
sp|O00410|IPO5_HUMAN	O00410	IPO5_HUMAN	IPO5	1097	FALSE	FALSE	Homo sapiens	Importin-5	1:Experimental evidence at protein level	6.2	1	0.999	0	4	1	4	4	1	4	26550708	9362939	26550708	N-term(42.0106)
sp|P31153|METK2_HUMAN	P31153	METK2_HUMAN	MAT2A	395	FALSE	FALSE	Homo sapiens	S-adenosylmethionine synthase isoform type-2	1:Experimental evidence at protein level	12.91	1	0.999	0	4	1	4	4	1	4	130103040	111048888	130103040
sp|P34949|MPI_HUMAN	P34949	MPI_HUMAN	MPI	423	FALSE	FALSE	Homo sapiens	Mannose-6-phosphate isomerase	1:Experimental evidence at protein level	17.97	1	0.999	0	4	1	4	4	1	4	68087832	6.04022e+06	68087832	3C(57.0215),6C(57.0215),9C(57.0215)
sp|P47985|UCRI_HUMAN	P47985	UCRI_HUMAN	UQCRFS1	274	FALSE	FALSE	Homo sapiens	Cytochrome b-c1 complex subunit Rieske, mitochondrial	1:Experimental evidence at protein level	29.2	1	0.999	0	4	1	4	4	1	4	40812976	4.13964e+06	40812976
sp|P52943|CRIP2_HUMAN	P52943	CRIP2_HUMAN	CRIP2	208	FALSE	FALSE	Homo sapiens	Cysteine-rich protein 2	1:Experimental evidence at protein level	35.58	1	0.999	0	4	1	4	4	1	4	28648804	6.32112e+06	28648804	14C(57.0215)
sp|Q99426|TBCB_HUMAN	Q99426	TBCB_HUMAN	TBCB	244	FALSE	FALSE	Homo sapiens	Tubulin-folding cofactor B	1:Experimental evidence at protein level	29.51	1	0.999	0	4	1	4	4	1	4	26434812	8.33306e+06	26434812	17C(57.0215),N-term(42.0106)
sp|Q9H4M9|EHD1_HUMAN	Q9H4M9	EHD1_HUMAN	EHD1	534	FALSE	FALSE	Homo sapiens	EH domain-containing protein 1	1:Experimental evidence at protein level	11.05	1	0.999	0	4	1	4	4	1	4	9817534	2620225	9817534	3C(57.0215)
sp|Q9UPY8|MARE3_HUMAN	Q9UPY8	MARE3_HUMAN	MAPRE3	281	FALSE	FALSE	Homo sapiens	Microtubule-associated protein RP/EB family member 3	1:Experimental evidence at protein level	17.79	1	0.999	0	4	1	4	4	1	4	37102676	4.18107e+06	37102676	8C(57.0215)
sp|Q71DI3|H32_HUMAN	Q71DI3	H32_HUMAN	H3C15	136	FALSE	FALSE	Homo sapiens	Histone H3.2	1:Experimental evidence at protein level	40.44	0.9961	0.999	0	4	1	1	4	1	1	555740860	4821695	4821695	27C(57.0215),7M(15.9949)
sp|P20338|RAB4A_HUMAN	P20338	RAB4A_HUMAN	RAB4A	218	FALSE	FALSE	Homo sapiens	Ras-related protein Rab-4A	1:Experimental evidence at protein level	16.06	0.9948	0.9987	0.000707214	3	1	1	4	1	1	117213880	3.14217e+06	3.14217e+06
sp|P61225|RAP2B_HUMAN	P61225	RAP2B_HUMAN	RAP2B	183	FALSE	FALSE	Homo sapiens	Ras-related protein Rap-2b	1:Experimental evidence at protein level	29.51	0.9918	0.9748	0.00340599	4	1	1	4	1	1	30105840	667930	667930
sp|O14672|ADA10_HUMAN	O14672	ADA10_HUMAN	ADAM10	748	FALSE	FALSE	Homo sapiens	Disintegrin and metalloproteinase domain-containing protein 10	1:Experimental evidence at protein level	4.81	1	0.999	0	3	1	3	3	1	3	13348613	3.4052e+06	13348613	10C(57.0215),4C(57.0215)
sp|O75340|PDCD6_HUMAN	O75340	PDCD6_HUMAN	PDCD6	191	FALSE	FALSE	Homo sapiens	Programmed cell death protein 6	1:Experimental evidence at protein level	15.71	1	0.999	0	3	1	3	3	1	3	22476598	3829006	22476598
sp|P21695|GPDA_HUMAN	P21695	GPDA_HUMAN	GPD1	349	FALSE	FALSE	Homo sapiens	Glycerol-3-phosphate dehydrogenase [NAD(+)], cytoplasmic	1:Experimental evidence at protein level	15.76	1	0.999	0	3	1	3	3	1	3	11791276	2946188	11791276
sp|P23381|SYWC_HUMAN	P23381	SYWC_HUMAN	WARS1	471	FALSE	FALSE	Homo sapiens	Tryptophan--tRNA ligase, cytoplasmic	1:Experimental evidence at protein level	10.19	1	0.999	0	3	1	3	3	1	3	16820522	5163897	16820522
sp|P60880|SNP25_HUMAN	P60880	SNP25_HUMAN	SNAP25	206	FALSE	FALSE	Homo sapiens	Synaptosomal-associated protein 25	1:Experimental evidence at protein level	23.79	1	0.999	0	3	1	3	3	1	3	20237620	4576356	20237620
sp|P62899|RL31_HUMAN	P62899	RL31_HUMAN	RPL31	125	FALSE	FALSE	Homo sapiens	Large ribosomal subunit protein eL31	1:Experimental evidence at protein level	26.4	1	0.999	0	3	1	3	3	1	3	75658848	7844572	75658848
sp|P62913|RL11_HUMAN	P62913	RL11_HUMAN	RPL11	178	FALSE	FALSE	Homo sapiens	Large ribosomal subunit protein uL5	1:Experimental evidence at protein level	19.66	1	0.999	0	3	1	3	3	1	3	12846106	1.49478e+06	12846106	N-term(42.0106)
sp|P63208|SKP1_HUMAN	P63208	SKP1_HUMAN	SKP1	163	FALSE	FALSE	Homo sapiens	S-phase kinase-associated protein 1	1:Experimental evidence at protein level	29.45	1	0.999	0	3	1	3	3	1	3	41521700	19660440	41521700
sp|Q96AB3|ISOC2_HUMAN	Q96AB3	ISOC2_HUMAN	ISOC2	205	FALSE	FALSE	Homo sapiens	Isochorismatase domain-containing protein 2	1:Experimental evidence at protein level	40	1	0.999	0	3	1	3	3	1	3	20031816	1703120	20031816	12C(57.0215),5C(57.0215)
sp|Q96DA6|TIM14_HUMAN	Q96DA6	TIM14_HUMAN	DNAJC19	116	FALSE	FALSE	Homo sapiens	Mitochondrial import inner membrane translocase subunit TIM14	1:Experimental evidence at protein level	36.21	1	0.999	0	3	1	3	3	1	3	16966516	7.15244e+06	16966516	N-term(42.0106)
sp|Q9NP72|RAB18_HUMAN	Q9NP72	RAB18_HUMAN	RAB18	206	FALSE	FALSE	Homo sapiens	Ras-related protein Rab-18	1:Experimental evidence at protein level	21.84	1	0.999	0	3	1	3	3	1	3	12963106	6.95586e+06	12963106
sp|Q9NP97|DLRB1_HUMAN	Q9NP97	DLRB1_HUMAN	DYNLRB1	96	FALSE	FALSE	Homo sapiens	Dynein light chain roadblock-type 1	1:Experimental evidence at protein level	38.54	1	0.999	0	3	1	3	3	1	3	83577040	29525196	83577040	N-term(42.0106)
sp|Q9UNS2|CSN3_HUMAN	Q9UNS2	CSN3_HUMAN	COPS3	423	FALSE	FALSE	Homo sapiens	COP9 signalosome complex subunit 3	1:Experimental evidence at protein level	15.37	1	0.999	0	3	1	3	3	1	3	17065332	7447245	17065332	N-term(42.0106)
sp|P37235|HPCL1_HUMAN	P37235	HPCL1_HUMAN	HPCAL1	193	FALSE	FALSE	Homo sapiens	Hippocalcin-like protein 1	1:Experimental evidence at protein level	12.95	0.9965	0.9989	0.000707214	3	1	3	3	1	3	27347228	5568798	27347228
sp|P07477|TRY1_HUMAN	P07477	TRY1_HUMAN	PRSS1	247	FALSE	FALSE	Homo sapiens	Serine protease 1	1:Experimental evidence at protein level	12.15	0.9962	0.999	0	2	1	2	3	1	3	1743768830	0	1743768830
sp|Q8NHM4|TRY6_HUMAN	Q8NHM4	TRY6_HUMAN	PRSS3P2	247	FALSE	FALSE	Homo sapiens	Putative trypsin-6	5:Protein uncertain	20.24	0.9961	0.999	0	2	1	1	3	1	1	1802104060	58335256	58335256	13C(57.0215),27C(57.0215),3C(57.0215)
sp|P84074|HPCA_HUMAN	P84074	HPCA_HUMAN	HPCA	193	FALSE	FALSE	Homo sapiens	Neuron-specific calcium-binding protein hippocalcin	1:Experimental evidence at protein level	12.95	0.9933	0.9983	0.000707214	3	1	1	3	1	1	25490320	3.71189e+06	3.71189e+06
sp|P05230|FGF1_HUMAN	P05230	FGF1_HUMAN	FGF1	155	FALSE	FALSE	Homo sapiens	Fibroblast growth factor 1	1:Experimental evidence at protein level	11.61	1	0.999	0	2	1	2	2	1	2	14237042	4.02176e+06	14237042
sp|P08865|RSSA_HUMAN	P08865	RSSA_HUMAN	RPSA	295	FALSE	FALSE	Homo sapiens	Small ribosomal subunit protein uS2	1:Experimental evidence at protein level	10.85	1	0.999	0	2	1	2	2	1	2	15416187	7.10087e+06	15416187
sp|P09012|SNRPA_HUMAN	P09012	SNRPA_HUMAN	SNRPA	282	FALSE	FALSE	Homo sapiens	U1 small nuclear ribonucleoprotein A	1:Experimental evidence at protein level	7.45	1	0.999	0	2	1	2	2	1	2	9458033	2.81489e+06	9458033
sp|P13726|TF_HUMAN	P13726	TF_HUMAN	F3	295	FALSE	FALSE	Homo sapiens	Tissue factor	1:Experimental evidence at protein level	11.53	1	0.999	0	2	1	2	2	1	2	11059656	1137691	11059656	8C(57.0215)
sp|P26373|RL13_HUMAN	P26373	RL13_HUMAN	RPL13	211	FALSE	FALSE	Homo sapiens	Large ribosomal subunit protein eL13	1:Experimental evidence at protein level	9	1	0.9986	0.000707214	2	1	2	2	1	2	8833788	3.96167e+06	8833788
sp|P61313|RL15_HUMAN	P61313	RL15_HUMAN	RPL15	204	FALSE	FALSE	Homo sapiens	Large ribosomal subunit protein eL15	1:Experimental evidence at protein level	13.73	1	0.999	0	2	1	2	2	1	2	7630554	4.27503e+06	7630554
sp|P61960|UFM1_HUMAN	P61960	UFM1_HUMAN	UFM1	85	FALSE	FALSE	Homo sapiens	Ubiquitin-fold modifier 1	1:Experimental evidence at protein level	58.82	1	0.999	0	2	1	2	2	1	2	25575910	13635863	25575910
sp|Q00169|PIPNA_HUMAN	Q00169	PIPNA_HUMAN	PITPNA	270	FALSE	FALSE	Homo sapiens	Phosphatidylinositol transfer protein alpha isoform	1:Experimental evidence at protein level	7.78	1	0.999	0	2	1	2	2	1	2	8745440	5.2775e+06	8745440	8C(57.0215)
sp|Q13825|AUHM_HUMAN	Q13825	AUHM_HUMAN	AUH	339	FALSE	FALSE	Homo sapiens	Methylglutaconyl-CoA hydratase, mitochondrial	1:Experimental evidence at protein level	7.37	1	0.999	0	2	1	2	2	1	2	8251247	4.10038e+06	8251247	8C(57.0215)
sp|Q6NVY1|HIBCH_HUMAN	Q6NVY1	HIBCH_HUMAN	HIBCH	386	FALSE	FALSE	Homo sapiens	3-hydroxyisobutyryl-CoA hydrolase, mitochondrial	1:Experimental evidence at protein level	9.07	1	0.999	0	2	1	2	2	1	2	7896372	5163780	7896372	1C(57.0215)
sp|Q99685|MGLL_HUMAN	Q99685	MGLL_HUMAN	MGLL	303	FALSE	FALSE	Homo sapiens	Monoglyceride lipase	1:Experimental evidence at protein level	11.55	1	0.999	0	2	1	2	2	1	2	11881002	5.69457e+06	11881002
sp|Q9NRG7|D39U1_HUMAN	Q9NRG7	D39U1_HUMAN	SDR39U1	293	FALSE	FALSE	Homo sapiens	Epimerase family protein SDR39U1	1:Experimental evidence at protein level	12.63	1	0.999	0	2	1	2	2	1	2	5114431	4.07778e+06	5114431
sp|Q9Y394|DHRS7_HUMAN	Q9Y394	DHRS7_HUMAN	DHRS7	339	FALSE	FALSE	Homo sapiens	Dehydrogenase/reductase SDR family member 7	1:Experimental evidence at protein level	12.68	1	0.999	0	2	1	2	2	1	2	3.93408e+06	1.00311e+06	3.93408e+06
sp|Q9Y4L1|HYOU1_HUMAN	Q9Y4L1	HYOU1_HUMAN	HYOU1	999	FALSE	FALSE	Homo sapiens	Hypoxia up-regulated protein 1	1:Experimental evidence at protein level	2.8	1	0.999	0	2	1	2	2	1	2	6.91325e+06	3.29306e+06	6.91325e+06
sp|Q96G03|PGM2_HUMAN	Q96G03	PGM2_HUMAN	PGM2	612	FALSE	FALSE	Homo sapiens	Phosphopentomutase	1:Experimental evidence at protein level	5.07	0.9999	0.999	0	2	1	2	2	1	2	12123098	8.36694e+06	12123098
sp|P63167|DYL1_HUMAN	P63167	DYL1_HUMAN	DYNLL1	89	FALSE	FALSE	Homo sapiens	Dynein light chain 1, cytoplasmic	1:Experimental evidence at protein level	37.08	0.9961	0.999	0	2	1	1	2	1	1	52601624	18796514	18796514	15C(57.0215)
sp|Q16143|SYUB_HUMAN	Q16143	SYUB_HUMAN	SNCB	134	FALSE	FALSE	Homo sapiens	Beta-synuclein	1:Experimental evidence at protein level	16.42	0.996	0.999	0	2	1	1	2	1	1	57752352	17770698	17770698
sp|Q9Y4G6|TLN2_HUMAN	Q9Y4G6	TLN2_HUMAN	TLN2	2542	FALSE	FALSE	Homo sapiens	Talin-2	1:Experimental evidence at protein level	1.77	0.9957	0.9989	0.000707214	2	1	1	2	1	1	5478239	2202976	2202976
sp|P38919|IF4A3_HUMAN	P38919	IF4A3_HUMAN	EIF4A3	411	FALSE	FALSE	Homo sapiens	Eukaryotic initiation factor 4A-III	1:Experimental evidence at protein level	6.57	0.9635	0.9905	0.00206612	2	1	1	2	1	1	19963896	1.71271e+06	1.71271e+06
sp|O00186|STXB3_HUMAN	O00186	STXB3_HUMAN	STXBP3	592	FALSE	FALSE	Homo sapiens	Syntaxin-binding protein 3	1:Experimental evidence at protein level	2.87	0.9839	0.999	0	1	1	1	1	1	1	2.21669e+06	2.21669e+06	2.21669e+06
sp|O00303|EIF3F_HUMAN	O00303	EIF3F_HUMAN	EIF3F	357	FALSE	FALSE	Homo sapiens	Eukaryotic translation initiation factor 3 subunit F	1:Experimental evidence at protein level	5.32	0.9839	0.999	0	1	1	1	1	1	1	3.0299e+06	3.0299e+06	3.0299e+06
sp|O14880|MGST3_HUMAN	O14880	MGST3_HUMAN	MGST3	152	FALSE	FALSE	Homo sapiens	Glutathione S-transferase 3, mitochondrial	1:Experimental evidence at protein level	8.55	0.9839	0.999	0	1	1	1	1	1	1	12048487	12048487	12048487
sp|O14907|TX1B3_HUMAN	O14907	TX1B3_HUMAN	TAX1BP3	124	FALSE	FALSE	Homo sapiens	Tax1-binding protein 3	1:Experimental evidence at protein level	13.71	0.9839	0.999	0	1	1	1	1	1	1	7.59008e+06	7.59008e+06	7.59008e+06
sp|O14949|QCR8_HUMAN	O14949	QCR8_HUMAN	UQCRQ	82	FALSE	FALSE	Homo sapiens	Cytochrome b-c1 complex subunit 8	1:Experimental evidence at protein level	15.85	0.9839	0.999	0	1	1	1	1	1	1	8259766	8259766	8259766
sp|O15067|PUR4_HUMAN	O15067	PUR4_HUMAN	PFAS	1338	FALSE	FALSE	Homo sapiens	Phosphoribosylformylglycinamidine synthase	1:Experimental evidence at protein level	0.82	0.9839	0.999	0	1	1	1	1	1	1	0	0	0
sp|O15126|SCAM1_HUMAN	O15126	SCAM1_HUMAN	SCAMP1	338	FALSE	FALSE	Homo sapiens	Secretory carrier-associated membrane protein 1	1:Experimental evidence at protein level	3.85	0.9839	0.999	0	1	1	1	1	1	1	6053524	6053524	6053524
sp|O15240|VGF_HUMAN	O15240	VGF_HUMAN	VGF	615	FALSE	FALSE	Homo sapiens	Neurosecretory protein VGF	1:Experimental evidence at protein level	3.09	0.9839	0.999	0	1	1	1	1	1	1	2.60385e+06	2.60385e+06	2.60385e+06
sp|O43242|PSMD3_HUMAN	O43242	PSMD3_HUMAN	PSMD3	534	FALSE	FALSE	Homo sapiens	26S proteasome non-ATPase regulatory subunit 3	1:Experimental evidence at protein level	4.12	0.9839	0.999	0	1	1	1	1	1	1	4.55272e+06	4.55272e+06	4.55272e+06
sp|O43301|HS12A_HUMAN	O43301	HS12A_HUMAN	HSPA12A	675	FALSE	FALSE	Homo sapiens	Heat shock 70 kDa protein 12A	1:Experimental evidence at protein level	1.93	0.9839	0.999	0	1	1	1	1	1	1	0	0	0
sp|O60831|PRAF2_HUMAN	O60831	PRAF2_HUMAN	PRAF2	178	FALSE	FALSE	Homo sapiens	PRA1 family protein 2	1:Experimental evidence at protein level	10.11	0.9839	0.999	0	1	1	1	1	1	1	2.12705e+06	2.12705e+06	2.12705e+06
sp|O75223|GGCT_HUMAN	O75223	GGCT_HUMAN	GGCT	188	FALSE	FALSE	Homo sapiens	Gamma-glutamylcyclotransferase	1:Experimental evidence at protein level	6.91	0.9839	0.999	0	1	1	1	1	1	1	0	0	0
sp|O75347|TBCA_HUMAN	O75347	TBCA_HUMAN	TBCA	108	FALSE	FALSE	Homo sapiens	Tubulin-specific chaperone A	1:Experimental evidence at protein level	16.67	0.9839	0.999	0	1	1	1	1	1	1	9131275	9131275	9131275
sp|O75431|MTX2_HUMAN	O75431	MTX2_HUMAN	MTX2	263	FALSE	FALSE	Homo sapiens	Metaxin-2	1:Experimental evidence at protein level	10.65	0.9839	0.999	0	1	1	1	1	1	1	0	0	0	N-term(42.0106)
sp|O75508|CLD11_HUMAN	O75508	CLD11_HUMAN	CLDN11	207	FALSE	FALSE	Homo sapiens	Claudin-11	1:Experimental evidence at protein level	6.76	0.9839	0.999	0	1	1	1	1	1	1	48971640	48971640	48971640
sp|O75629|CREG1_HUMAN	O75629	CREG1_HUMAN	CREG1	220	FALSE	FALSE	Homo sapiens	Protein CREG1	1:Experimental evidence at protein level	9.55	0.9839	0.999	0	1	1	1	1	1	1	13251854	13251854	13251854
sp|O75880|SCO1_HUMAN	O75880	SCO1_HUMAN	SCO1	301	FALSE	FALSE	Homo sapiens	Protein SCO1 homolog, mitochondrial	1:Experimental evidence at protein level	9.3	0.9839	0.999	0	1	1	1	1	1	1	4414979	4414979	4414979
sp|O95674|CDS2_HUMAN	O95674	CDS2_HUMAN	CDS2	445	FALSE	FALSE	Homo sapiens	Phosphatidate cytidylyltransferase 2	1:Experimental evidence at protein level	4.27	0.9839	0.999	0	1	1	1	1	1	1	3.14718e+06	3.14718e+06	3.14718e+06
sp|P00403|COX2_HUMAN	P00403	COX2_HUMAN	MT-CO2	227	FALSE	FALSE	Homo sapiens	Cytochrome c oxidase subunit 2	1:Experimental evidence at protein level	7.05	0.9839	0.999	0	1	1	1	1	1	1	4.03719e+06	4.03719e+06	4.03719e+06
sp|P00488|F13A_HUMAN	P00488	F13A_HUMAN	F13A1	732	FALSE	FALSE	Homo sapiens	Coagulation factor XIII A chain	1:Experimental evidence at protein level	1.64	0.9839	0.999	0	1	1	1	1	1	1	3.13367e+06	3.13367e+06	3.13367e+06
sp|P00751|CFAB_HUMAN	P00751	CFAB_HUMAN	CFB	764	FALSE	FALSE	Homo sapiens	Complement factor B	1:Experimental evidence at protein level	1.83	0.9839	0.999	0	1	1	1	1	1	1	2.44795e+06	2.44795e+06	2.44795e+06
sp|P02743|SAMP_HUMAN	P02743	SAMP_HUMAN	APCS	223	FALSE	FALSE	Homo sapiens	Serum amyloid P-component	1:Experimental evidence at protein level	5.83	0.9839	0.999	0	1	1	1	1	1	1	3.64982e+06	3.64982e+06	3.64982e+06
sp|P02753|RET4_HUMAN	P02753	RET4_HUMAN	RBP4	201	FALSE	FALSE	Homo sapiens	Retinol-binding protein 4	1:Experimental evidence at protein level	8.96	0.9839	0.999	0	1	1	1	1	1	1	2147943	2147943	2147943	8C(57.0215)
sp|P04156|PRIO_HUMAN	P04156	PRIO_HUMAN	PRNP	253	FALSE	FALSE	Homo sapiens	Major prion protein	1:Experimental evidence at protein level	4.74	0.9839	0.999	0	1	1	1	1	1	1	6.44694e+06	6.44694e+06	6.44694e+06	6C(57.0215)
sp|P05362|ICAM1_HUMAN	P05362	ICAM1_HUMAN	ICAM1	532	FALSE	FALSE	Homo sapiens	Intercellular adhesion molecule 1	1:Experimental evidence at protein level	3.01	0.9839	0.999	0	1	1	1	1	1	1	0	0	0	12C(57.0215),8C(57.0215)
sp|P05386|RLA1_HUMAN	P05386	RLA1_HUMAN	RPLP1	114	FALSE	FALSE	Homo sapiens	Large ribosomal subunit protein P1	1:Experimental evidence at protein level	14.04	0.9839	0.999	0	1	1	1	1	1	1	18090690	18090690	18090690
sp|P05387|RLA2_HUMAN	P05387	RLA2_HUMAN	RPLP2	115	FALSE	FALSE	Homo sapiens	Large ribosomal subunit protein P2	1:Experimental evidence at protein level	16.52	0.9839	0.999	0	1	1	1	1	1	1	6934826	6934826	6934826
sp|P09668|CATH_HUMAN	P09668	CATH_HUMAN	CTSH	335	FALSE	FALSE	Homo sapiens	Pro-cathepsin H	1:Experimental evidence at protein level	3.88	0.9839	0.999	0	1	1	1	1	1	1	6.66729e+06	6.66729e+06	6.66729e+06
sp|P0DJI8|SAA1_HUMAN	P0DJI8	SAA1_HUMAN	SAA1	122	FALSE	FALSE	Homo sapiens	Serum amyloid A-1 protein	1:Experimental evidence at protein level	16.39	0.9839	0.999	0	1	1	1	1	1	1	3.53501e+06	3.53501e+06	3.53501e+06
sp|P10253|LYAG_HUMAN	P10253	LYAG_HUMAN	GAA	952	FALSE	FALSE	Homo sapiens	Lysosomal alpha-glucosidase	1:Experimental evidence at protein level	1.89	0.9839	0.999	0	1	1	1	1	1	1	2.60621e+06	2.60621e+06	2.60621e+06
sp|P13798|ACPH_HUMAN	P13798	ACPH_HUMAN	APEH	732	FALSE	FALSE	Homo sapiens	Acylamino-acid-releasing enzyme	1:Experimental evidence at protein level	1.64	0.9839	0.999	0	1	1	1	1	1	1	6.2366e+06	6.2366e+06	6.2366e+06
sp|P14854|CX6B1_HUMAN	P14854	CX6B1_HUMAN	COX6B1	86	FALSE	FALSE	Homo sapiens	Cytochrome c oxidase subunit 6B1	1:Experimental evidence at protein level	13.95	0.9839	0.999	0	1	1	1	1	1	1	2.38301e+06	2.38301e+06	2.38301e+06	7C(57.0215)
sp|P15880|RS2_HUMAN	P15880	RS2_HUMAN	RPS2	293	FALSE	FALSE	Homo sapiens	Small ribosomal subunit protein uS5	1:Experimental evidence at protein level	6.48	0.9839	0.999	0	1	1	1	1	1	1	10022236	10022236	10022236
sp|P24534|EF1B_HUMAN	P24534	EF1B_HUMAN	EEF1B2	225	FALSE	FALSE	Homo sapiens	Elongation factor 1-beta	1:Experimental evidence at protein level	6.67	0.9839	0.999	0	1	1	1	1	1	1	11476727	11476727	11476727
sp|P25787|PSA2_HUMAN	P25787	PSA2_HUMAN	PSMA2	234	FALSE	FALSE	Homo sapiens	Proteasome subunit alpha type-2	1:Experimental evidence at protein level	8.12	0.9839	0.999	0	1	1	1	1	1	1	18340734	18340734	18340734
sp|P27449|VATL_HUMAN	P27449	VATL_HUMAN	ATP6V0C	155	FALSE	FALSE	Homo sapiens	V-type proton ATPase 16 kDa proteolipid subunit c	1:Experimental evidence at protein level	20	0.9839	0.999	0	1	1	1	1	1	1	4471022	4471022	4471022
sp|P28072|PSB6_HUMAN	P28072	PSB6_HUMAN	PSMB6	239	FALSE	FALSE	Homo sapiens	Proteasome subunit beta type-6	1:Experimental evidence at protein level	4.6	0.9839	0.999	0	1	1	1	1	1	1	7879358	7879358	7879358
sp|P35268|RL22_HUMAN	P35268	RL22_HUMAN	RPL22	128	FALSE	FALSE	Homo sapiens	Large ribosomal subunit protein eL22	1:Experimental evidence at protein level	10.16	0.9839	0.999	0	1	1	1	1	1	1	10853568	10853568	10853568
sp|P36405|ARL3_HUMAN	P36405	ARL3_HUMAN	ARL3	182	FALSE	FALSE	Homo sapiens	ADP-ribosylation factor-like protein 3	1:Experimental evidence at protein level	10.44	0.9839	0.999	0	1	1	1	1	1	1	9154402	9154402	9154402
sp|P40429|RL13A_HUMAN	P40429	RL13A_HUMAN	RPL13A	203	FALSE	FALSE	Homo sapiens	Large ribosomal subunit protein uL13	1:Experimental evidence at protein level	5.42	0.9839	0.999	0	1	1	1	1	1	1	8417561	8417561	8417561	N-term(42.0106)
sp|P41732|TSN7_HUMAN	P41732	TSN7_HUMAN	TSPAN7	249	FALSE	FALSE	Homo sapiens	Tetraspanin-7	1:Experimental evidence at protein level	6.02	0.9839	0.999	0	1	1	1	1	1	1	4.39881e+06	4.39881e+06	4.39881e+06
sp|P49006|MRP_HUMAN	P49006	MRP_HUMAN	MARCKSL1	195	FALSE	FALSE	Homo sapiens	MARCKS-related protein	1:Experimental evidence at protein level	6.67	0.9839	0.999	0	1	1	1	1	1	1	1.13101e+06	1.13101e+06	1.13101e+06
sp|P61626|LYSC_HUMAN	P61626	LYSC_HUMAN	LYZ	148	FALSE	FALSE	Homo sapiens	Lysozyme C	1:Experimental evidence at protein level	8.11	0.9839	0.999	0	1	1	1	1	1	1	11798631	11798631	11798631
sp|P62328|TYB4_HUMAN	P62328	TYB4_HUMAN	TMSB4X	44	FALSE	FALSE	Homo sapiens	Thymosin beta-4	1:Experimental evidence at protein level	31.82	0.9839	0.999	0	1	1	1	1	1	1	25147510	25147510	25147510	N-term(42.0106)
sp|P62861|RS30_HUMAN	P62861	RS30_HUMAN	FAU	133	FALSE	FALSE	Homo sapiens	Ubiquitin-like FUBI-ribosomal protein eS30 fusion protein	1:Experimental evidence at protein level	7.52	0.9839	0.999	0	1	1	1	1	1	1	45412040	45412040	45412040
sp|P63220|RS21_HUMAN	P63220	RS21_HUMAN	RPS21	83	FALSE	FALSE	Homo sapiens	Small ribosomal subunit protein eS21	1:Experimental evidence at protein level	12.05	0.9839	0.999	0	1	1	1	1	1	1	5461123	5461123	5461123
sp|Q02543|RL18A_HUMAN	Q02543	RL18A_HUMAN	RPL18A	176	FALSE	FALSE	Homo sapiens	Large ribosomal subunit protein eL20	1:Experimental evidence at protein level	7.39	0.9839	0.999	0	1	1	1	1	1	1	5745191	5745191	5745191	11C(57.0215)
sp|Q07960|RHG01_HUMAN	Q07960	RHG01_HUMAN	ARHGAP1	439	FALSE	FALSE	Homo sapiens	Rho GTPase-activating protein 1	1:Experimental evidence at protein level	5.92	0.9839	0.999	0	1	1	1	1	1	1	6537354	6537354	6537354
sp|Q13616|CUL1_HUMAN	Q13616	CUL1_HUMAN	CUL1	776	FALSE	FALSE	Homo sapiens	Cullin-1	1:Experimental evidence at protein level	1.68	0.9839	0.999	0	1	1	1	1	1	1	674594	674594	674594
sp|Q13867|BLMH_HUMAN	Q13867	BLMH_HUMAN	BLMH	455	FALSE	FALSE	Homo sapiens	Bleomycin hydrolase	1:Experimental evidence at protein level	4.4	0.9839	0.999	0	1	1	1	1	1	1	8964138	8964138	8964138
sp|Q15369|ELOC_HUMAN	Q15369	ELOC_HUMAN	ELOC	112	FALSE	FALSE	Homo sapiens	Elongin-C	1:Experimental evidence at protein level	12.5	0.9839	0.999	0	1	1	1	1	1	1	2.67418e+06	2.67418e+06	2.67418e+06	5C(57.0215)
sp|Q8N490-2|PNKD_HUMAN	Q8N490-2	PNKD_HUMAN	PNKD	142	FALSE	FALSE	Homo sapiens	Isoform 2 of Probable thioesterase PNKD		7.75	0.9839	0.999	0	1	1	1	1	1	1	2.07824e+06	2.07824e+06	2.07824e+06
sp|Q8N6N7|ACBD7_HUMAN	Q8N6N7	ACBD7_HUMAN	ACBD7	88	FALSE	FALSE	Homo sapiens	Acyl-CoA-binding domain-containing protein 7	1:Experimental evidence at protein level	15.91	0.9839	0.999	0	1	1	1	1	1	1	5542907	5542907	5542907
sp|Q8NFW8|NEUA_HUMAN	Q8NFW8	NEUA_HUMAN	CMAS	434	FALSE	FALSE	Homo sapiens	N-acylneuraminate cytidylyltransferase	1:Experimental evidence at protein level	3.69	0.9839	0.999	0	1	1	1	1	1	1	3.13826e+06	3.13826e+06	3.13826e+06	11C(57.0215)
sp|Q969H8|MYDGF_HUMAN	Q969H8	MYDGF_HUMAN	MYDGF	173	FALSE	FALSE	Homo sapiens	Myeloid-derived growth factor	1:Experimental evidence at protein level	8.67	0.9839	0.999	0	1	1	1	1	1	1	8178446	8178446	8178446
sp|Q99442|SEC62_HUMAN	Q99442	SEC62_HUMAN	SEC62	399	FALSE	FALSE	Homo sapiens	Translocation protein SEC62	1:Experimental evidence at protein level	3.01	0.9839	0.999	0	1	1	1	1	1	1	4144898	4144898	4144898
sp|Q99598|TSNAX_HUMAN	Q99598	TSNAX_HUMAN	TSNAX	290	FALSE	FALSE	Homo sapiens	Translin-associated protein X	1:Experimental evidence at protein level	6.55	0.9839	0.999	0	1	1	1	1	1	1	3.15291e+06	3.15291e+06	3.15291e+06
sp|Q9BQ69|MACD1_HUMAN	Q9BQ69	MACD1_HUMAN	MACROD1	325	FALSE	FALSE	Homo sapiens	ADP-ribose glycohydrolase MACROD1	1:Experimental evidence at protein level	7.08	0.9839	0.999	0	1	1	1	1	1	1	4.86598e+06	4.86598e+06	4.86598e+06
sp|Q9BRQ6|MIC25_HUMAN	Q9BRQ6	MIC25_HUMAN	CHCHD6	235	FALSE	FALSE	Homo sapiens	MICOS complex subunit MIC25	1:Experimental evidence at protein level	6.81	0.9839	0.999	0	1	1	1	1	1	1	4.55201e+06	4.55201e+06	4.55201e+06
sp|Q9H7Z7|PGES2_HUMAN	Q9H7Z7	PGES2_HUMAN	PTGES2	377	FALSE	FALSE	Homo sapiens	Prostaglandin E synthase 2	1:Experimental evidence at protein level	7.16	0.9839	0.999	0	1	1	1	1	1	1	5.21655e+06	5.21655e+06	5.21655e+06
sp|Q9H9H5|MA6D1_HUMAN	Q9H9H5	MA6D1_HUMAN	MAP6D1	199	FALSE	FALSE	Homo sapiens	MAP6 domain-containing protein 1	1:Experimental evidence at protein level	7.04	0.9839	0.999	0	1	1	1	1	1	1	2.85699e+06	2.85699e+06	2.85699e+06
sp|Q9HD34|LYRM4_HUMAN	Q9HD34	LYRM4_HUMAN	LYRM4	91	FALSE	FALSE	Homo sapiens	LYR motif-containing protein 4	1:Experimental evidence at protein level	15.38	0.9839	0.999	0	1	1	1	1	1	1	4.54045e+06	4.54045e+06	4.54045e+06
sp|Q9NQE9|HINT3_HUMAN	Q9NQE9	HINT3_HUMAN	HINT3	182	FALSE	FALSE	Homo sapiens	Adenosine 5'-monophosphoramidase HINT3	1:Experimental evidence at protein level	5.49	0.9839	0.999	0	1	1	1	1	1	1	5.45491e+06	5.45491e+06	5.45491e+06
sp|Q9NZN4|EHD2_HUMAN	Q9NZN4	EHD2_HUMAN	EHD2	543	FALSE	FALSE	Homo sapiens	EH domain-containing protein 2	1:Experimental evidence at protein level	4.97	0.9839	0.999	0	1	1	1	1	1	1	2.87051e+06	2.87051e+06	2.87051e+06	3C(57.0215)
sp|Q9UI09|NDUAC_HUMAN	Q9UI09	NDUAC_HUMAN	NDUFA12	145	FALSE	FALSE	Homo sapiens	NADH dehydrogenase [ubiquinone] 1 alpha subcomplex subunit 12	1:Experimental evidence at protein level	11.72	0.9839	0.999	0	1	1	1	1	1	1	4935142	4935142	4935142
sp|Q9UK45|LSM7_HUMAN	Q9UK45	LSM7_HUMAN	LSM7	103	FALSE	FALSE	Homo sapiens	U6 snRNA-associated Sm-like protein LSm7	1:Experimental evidence at protein level	24.27	0.9839	0.999	0	1	1	1	1	1	1	2.66229e+06	2.66229e+06	2.66229e+06
sp|Q9Y2V2|CHSP1_HUMAN	Q9Y2V2	CHSP1_HUMAN	CARHSP1	147	FALSE	FALSE	Homo sapiens	Calcium-regulated heat-stable protein 1	1:Experimental evidence at protein level	10.88	0.9839	0.999	0	1	1	1	1	1	1	16667078	16667078	16667078
sp|Q9Y6C9|MTCH2_HUMAN	Q9Y6C9	MTCH2_HUMAN	MTCH2	303	FALSE	FALSE	Homo sapiens	Mitochondrial carrier homolog 2	1:Experimental evidence at protein level	7.92	0.9839	0.999	0	1	1	1	1	1	1	6.60595e+06	6.60595e+06	6.60595e+06	N-term(42.0106)
sp|O00625|PIR_HUMAN	O00625	PIR_HUMAN	PIR	290	FALSE	FALSE	Homo sapiens	Pirin	1:Experimental evidence at protein level	4.14	0.9838	0.999	0	1	1	1	1	1	1	3.90629e+06	3.90629e+06	3.90629e+06
sp|P00846|ATP6_HUMAN	P00846	ATP6_HUMAN	MT-ATP6	226	FALSE	FALSE	Homo sapiens	ATP synthase F(0) complex subunit a	1:Experimental evidence at protein level	4.42	0.9838	0.999	0	1	1	1	1	1	1	15865140	15865140	15865140
sp|P13667|PDIA4_HUMAN	P13667	PDIA4_HUMAN	PDIA4	645	FALSE	FALSE	Homo sapiens	Protein disulfide-isomerase A4	1:Experimental evidence at protein level	1.86	0.9838	0.999	0	1	1	1	1	1	1	8297671	8297671	8297671
sp|P16219|ACADS_HUMAN	P16219	ACADS_HUMAN	ACADS	412	FALSE	FALSE	Homo sapiens	Short-chain specific acyl-CoA dehydrogenase, mitochondrial	1:Experimental evidence at protein level	6.07	0.9838	0.999	0	1	1	1	1	1	1	2537004	2537004	2537004	17C(57.0215)
sp|P19623|SPEE_HUMAN	P19623	SPEE_HUMAN	SRM	302	FALSE	FALSE	Homo sapiens	Spermidine synthase	1:Experimental evidence at protein level	2.65	0.9838	0.999	0	1	1	1	1	1	1	1.6256e+06	1.6256e+06	1.6256e+06
sp|P20930|FILA_HUMAN	P20930	FILA_HUMAN	FLG	4061	FALSE	FALSE	Homo sapiens	Filaggrin	1:Experimental evidence at protein level	0.3	0.9838	0.999	0	1	1	1	1	1	1	1.25365e+06	1.25365e+06	1.25365e+06
sp|P26196|DDX6_HUMAN	P26196	DDX6_HUMAN	DDX6	483	FALSE	FALSE	Homo sapiens	Probable ATP-dependent RNA helicase DDX6	1:Experimental evidence at protein level	2.28	0.9838	0.999	0	1	1	1	1	1	1	2.00296e+06	2.00296e+06	2.00296e+06
sp|P46778|RL21_HUMAN	P46778	RL21_HUMAN	RPL21	160	FALSE	FALSE	Homo sapiens	Large ribosomal subunit protein eL21	1:Experimental evidence at protein level	9.38	0.9838	0.999	0	1	1	1	1	1	1	13615506	13615506	13615506
sp|P55010|IF5_HUMAN	P55010	IF5_HUMAN	EIF5	431	FALSE	FALSE	Homo sapiens	Eukaryotic translation initiation factor 5	1:Experimental evidence at protein level	2.32	0.9838	0.999	0	1	1	1	1	1	1	0	0	0
sp|P62263|RS14_HUMAN	P62263	RS14_HUMAN	RPS14	151	FALSE	FALSE	Homo sapiens	Small ribosomal subunit protein uS11	1:Experimental evidence at protein level	7.28	0.9838	0.999	0	1	1	1	1	1	1	4.97085e+06	4.97085e+06	4.97085e+06
sp|P62312|LSM6_HUMAN	P62312	LSM6_HUMAN	LSM6	80	FALSE	FALSE	Homo sapiens	U6 snRNA-associated Sm-like protein LSm6	1:Experimental evidence at protein level	13.75	0.9838	0.999	0	1	1	1	1	1	1	2.11029e+06	2.11029e+06	2.11029e+06
sp|P62910|RL32_HUMAN	P62910	RL32_HUMAN	RPL32	135	FALSE	FALSE	Homo sapiens	Large ribosomal subunit protein eL32	1:Experimental evidence at protein level	7.41	0.9838	0.999	0	1	1	1	1	1	1	5331096	5331096	5331096	8C(57.0215)
sp|P84090|ERH_HUMAN	P84090	ERH_HUMAN	ERH	104	FALSE	FALSE	Homo sapiens	Enhancer of rudimentary homolog	1:Experimental evidence at protein level	10.58	0.9838	0.999	0	1	1	1	1	1	1	12986271	12986271	12986271	N-term(42.0106)
sp|Q14353|GAMT_HUMAN	Q14353	GAMT_HUMAN	GAMT	236	FALSE	FALSE	Homo sapiens	Guanidinoacetate N-methyltransferase	1:Experimental evidence at protein level	9.32	0.9838	0.999	0	1	1	1	1	1	1	2.71451e+06	2.71451e+06	2.71451e+06
sp|Q7L266|ASGL1_HUMAN	Q7L266	ASGL1_HUMAN	ASRGL1	308	FALSE	FALSE	Homo sapiens	Isoaspartyl peptidase/L-asparaginase	1:Experimental evidence at protein level	5.52	0.9838	0.999	0	1	1	1	1	1	1	0	0	0	N-term(42.0106)
sp|Q86YM7|HOME1_HUMAN	Q86YM7	HOME1_HUMAN	HOMER1	354	FALSE	FALSE	Homo sapiens	Homer protein homolog 1	1:Experimental evidence at protein level	3.67	0.9838	0.999	0	1	1	1	1	1	1	1.64795e+06	1.64795e+06	1.64795e+06
sp|Q8N111|CEND_HUMAN	Q8N111	CEND_HUMAN	CEND1	149	FALSE	FALSE	Homo sapiens	Cell cycle exit and neuronal differentiation protein 1	1:Experimental evidence at protein level	9.4	0.9838	0.999	0	1	1	1	1	1	1	6.02209e+06	6.02209e+06	6.02209e+06
sp|Q92530|PSMF1_HUMAN	Q92530	PSMF1_HUMAN	PSMF1	271	FALSE	FALSE	Homo sapiens	Proteasome inhibitor PI31 subunit	1:Experimental evidence at protein level	6.27	0.9838	0.999	0	1	1	1	1	1	1	2831631	2831631	2831631	N-term(42.0106),16C(57.0215)
sp|Q96IU4|ABHEB_HUMAN	Q96IU4	ABHEB_HUMAN	ABHD14B	210	FALSE	FALSE	Homo sapiens	Putative protein-lysine deacylase ABHD14B	1:Experimental evidence at protein level	6.19	0.9838	0.999	0	1	1	1	1	1	1	5.14993e+06	5.14993e+06	5.14993e+06
sp|Q9BVK6|TMED9_HUMAN	Q9BVK6	TMED9_HUMAN	TMED9	235	FALSE	FALSE	Homo sapiens	Transmembrane emp24 domain-containing protein 9	1:Experimental evidence at protein level	4.68	0.9838	0.999	0	1	1	1	1	1	1	4917732	4917732	4917732
sp|Q9UHV9|PFD2_HUMAN	Q9UHV9	PFD2_HUMAN	PFDN2	154	FALSE	FALSE	Homo sapiens	Prefoldin subunit 2	1:Experimental evidence at protein level	7.79	0.9838	0.999	0	1	1	1	1	1	1	6.33325e+06	6.33325e+06	6.33325e+06
sp|P32969|RL9_HUMAN	P32969	RL9_HUMAN	RPL9	192	FALSE	FALSE	Homo sapiens	Large ribosomal subunit protein uL6	1:Experimental evidence at protein level	14.06	0.9837	0.999	0	1	1	1	1	1	1	10411779	10411779	10411779
sp|P62857|RS28_HUMAN	P62857	RS28_HUMAN	RPS28	69	FALSE	FALSE	Homo sapiens	Small ribosomal subunit protein eS28	1:Experimental evidence at protein level	13.04	0.9837	0.999	0	1	1	1	1	1	1	6812178	6812178	6812178
sp|Q15274|NADC_HUMAN	Q15274	NADC_HUMAN	QPRT	297	FALSE	FALSE	Homo sapiens	Nicotinate-nucleotide pyrophosphorylase [carboxylating]	1:Experimental evidence at protein level	13.47	0.9837	0.999	0	1	1	1	1	1	1	6.48319e+06	6.48319e+06	6.48319e+06	5C(57.0215)
sp|Q3ZCW2|LEGL_HUMAN	Q3ZCW2	LEGL_HUMAN	LGALSL	172	FALSE	FALSE	Homo sapiens	Galectin-related protein	1:Experimental evidence at protein level	8.14	0.9837	0.999	0	1	1	1	1	1	1	5937627	5937627	5937627
sp|Q92982|NINJ1_HUMAN	Q92982	NINJ1_HUMAN	NINJ1	152	FALSE	FALSE	Homo sapiens	Ninjurin-1	1:Experimental evidence at protein level	13.16	0.9837	0.999	0	1	1	1	1	1	1	658092	658092	658092
sp|P00491|PNPH_HUMAN	P00491	PNPH_HUMAN	PNP	289	FALSE	FALSE	Homo sapiens	Purine nucleoside phosphorylase	1:Experimental evidence at protein level	5.19	0.9836	0.999	0	1	1	1	1	1	1	5164444	5164444	5164444
sp|P13073|COX41_HUMAN	P13073	COX41_HUMAN	COX4I1	169	FALSE	FALSE	Homo sapiens	Cytochrome c oxidase subunit 4 isoform 1, mitochondrial	1:Experimental evidence at protein level	5.92	0.9836	0.999	0	1	1	1	1	1	1	6774163	6774163	6774163
sp|Q8NBQ5|DHB11_HUMAN	Q8NBQ5	DHB11_HUMAN	HSD17B11	300	FALSE	FALSE	Homo sapiens	Estradiol 17-beta-dehydrogenase 11	1:Experimental evidence at protein level	5.33	0.9836	0.999	0	1	1	1	1	1	1	2291737	2291737	2291737
sp|Q93034|CUL5_HUMAN	Q93034	CUL5_HUMAN	CUL5	780	FALSE	FALSE	Homo sapiens	Cullin-5	1:Experimental evidence at protein level	3.46	0.9836	0.999	0	1	1	1	1	1	1	1.2141e+06	1.2141e+06	1.2141e+06
sp|Q9H1V8|S6A17_HUMAN	Q9H1V8	S6A17_HUMAN	SLC6A17	727	FALSE	FALSE	Homo sapiens	Sodium-dependent neutral amino acid transporter SLC6A17	1:Experimental evidence at protein level	1.65	0.9836	0.999	0	1	1	1	1	1	1	4784745	4784745	4784745
sp|Q9H3N1|TMX1_HUMAN	Q9H3N1	TMX1_HUMAN	TMX1	280	FALSE	FALSE	Homo sapiens	Thioredoxin-related transmembrane protein 1	1:Experimental evidence at protein level	4.64	0.9836	0.999	0	1	1	1	1	1	1	1.91499e+06	1.91499e+06	1.91499e+06	12C(57.0215)
sp|P50135|HNMT_HUMAN	P50135	HNMT_HUMAN	HNMT	292	FALSE	FALSE	Homo sapiens	Histamine N-methyltransferase	1:Experimental evidence at protein level	8.22	0.9835	0.999	0	1	1	1	1	1	1	4.70361e+06	4.70361e+06	4.70361e+06	9C(57.0215)
sp|Q92820|GGH_HUMAN	Q92820	GGH_HUMAN	GGH	318	FALSE	FALSE	Homo sapiens	Gamma-glutamyl hydrolase	1:Experimental evidence at protein level	7.55	0.9835	0.999	0	1	1	1	1	1	1	3910698	3910698	3910698
sp|Q9Y224|RTRAF_HUMAN	Q9Y224	RTRAF_HUMAN	RTRAF	244	FALSE	FALSE	Homo sapiens	RNA transcription, translation and transport factor protein	1:Experimental evidence at protein level	5.33	0.9834	0.999	0	1	1	1	1	1	1	4.66828e+06	4.66828e+06	4.66828e+06
sp|P23515|OMGP_HUMAN	P23515	OMGP_HUMAN	OMG	440	FALSE	FALSE	Homo sapiens	Oligodendrocyte-myelin glycoprotein	1:Experimental evidence at protein level	5.45	0.9833	0.999	0	1	1	1	1	1	1	1588334	1588334	1588334
sp|P54577|SYYC_HUMAN	P54577	SYYC_HUMAN	YARS1	528	FALSE	FALSE	Homo sapiens	Tyrosine--tRNA ligase, cytoplasmic	1:Experimental evidence at protein level	2.27	0.9833	0.999	0	1	1	1	1	1	1	2.66807e+06	2.66807e+06	2.66807e+06
sp|Q13451|FKBP5_HUMAN	Q13451	FKBP5_HUMAN	FKBP5	457	FALSE	FALSE	Homo sapiens	Peptidyl-prolyl cis-trans isomerase FKBP5	1:Experimental evidence at protein level	2.63	0.9833	0.999	0	1	1	1	1	1	1	972972	972972	972972
sp|O14980|XPO1_HUMAN	O14980	XPO1_HUMAN	XPO1	1071	FALSE	FALSE	Homo sapiens	Exportin-1	1:Experimental evidence at protein level	1.68	0.9832	0.999	0	1	1	1	1	1	1	1.616e+06	1.616e+06	1.616e+06
sp|P47914|RL29_HUMAN	P47914	RL29_HUMAN	RPL29	159	FALSE	FALSE	Homo sapiens	Large ribosomal subunit protein eL29	1:Experimental evidence at protein level	5.03	0.9831	0.9989	0.000707214	1	1	1	1	1	1	3879413	3879413	3879413
sp|Q9UHQ9|NB5R1_HUMAN	Q9UHQ9	NB5R1_HUMAN	CYB5R1	305	FALSE	FALSE	Homo sapiens	NADH-cytochrome b5 reductase 1	1:Experimental evidence at protein level	2.62	0.983	0.9989	0.000707214	1	1	1	1	1	1	3.80032e+06	3.80032e+06	3.80032e+06
sp|Q9ULR3|PPM1H_HUMAN	Q9ULR3	PPM1H_HUMAN	PPM1H	514	FALSE	FALSE	Homo sapiens	Protein phosphatase 1H	1:Experimental evidence at protein level	3.5	0.983	0.9989	0.000707214	1	1	1	1	1	1	0	0	0
sp|Q16186|ADRM1_HUMAN	Q16186	ADRM1_HUMAN	ADRM1	407	FALSE	FALSE	Homo sapiens	Proteasomal ubiquitin receptor ADRM1	1:Experimental evidence at protein level	3.69	0.9829	0.9989	0.000707214	1	1	1	1	1	1	0	0	0	N-term(42.0106)
sp|Q99829|CPNE1_HUMAN	Q99829	CPNE1_HUMAN	CPNE1	537	FALSE	FALSE	Homo sapiens	Copine-1	1:Experimental evidence at protein level	3.72	0.9829	0.9989	0.000707214	1	1	1	1	1	1	3501620	3501620	3501620
sp|P14927|QCR7_HUMAN	P14927	QCR7_HUMAN	UQCRB	111	FALSE	FALSE	Homo sapiens	Cytochrome b-c1 complex subunit 7	1:Experimental evidence at protein level	11.71	0.9825	0.9989	0.000707214	1	1	1	1	1	1	3.05326e+06	3.05326e+06	3.05326e+06
sp|P12074|CX6A1_HUMAN	P12074	CX6A1_HUMAN	COX6A1	109	FALSE	FALSE	Homo sapiens	Cytochrome c oxidase subunit 6A1, mitochondrial	1:Experimental evidence at protein level	26.61	0.9822	0.9989	0.000707214	1	1	1	1	1	1	9977234	9977234	9977234
sp|Q16527|CSRP2_HUMAN	Q16527	CSRP2_HUMAN	CSRP2	193	FALSE	FALSE	Homo sapiens	Cysteine and glycine-rich protein 2	1:Experimental evidence at protein level	6.74	0.9817	0.9989	0.000707214	1	1	1	1	1	1	1.52177e+06	1.52177e+06	1.52177e+06	10C(57.0215)
sp|P31944|CASPE_HUMAN	P31944	CASPE_HUMAN	CASP14	242	FALSE	FALSE	Homo sapiens	Caspase-14	1:Experimental evidence at protein level	4.13	0.9813	0.9988	0.000707214	1	1	1	1	1	1	2.71181e+06	2.71181e+06	2.71181e+06
sp|P51571|SSRD_HUMAN	P51571	SSRD_HUMAN	SSR4	173	FALSE	FALSE	Homo sapiens	Translocon-associated protein subunit delta	1:Experimental evidence at protein level	10.98	0.9813	0.9988	0.000707214	1	1	1	1	1	1	5.20975e+06	5.20975e+06	5.20975e+06
sp|O76070|SYUG_HUMAN	O76070	SYUG_HUMAN	SNCG	127	FALSE	FALSE	Homo sapiens	Gamma-synuclein	1:Experimental evidence at protein level	7.09	0.9807	0.9988	0.000707214	1	1	1	1	1	1	2.31806e+06	2.31806e+06	2.31806e+06
sp|O00264|PGRC1_HUMAN	O00264	PGRC1_HUMAN	PGRMC1	195	FALSE	FALSE	Homo sapiens	Membrane-associated progesterone receptor component 1	1:Experimental evidence at protein level	7.18	0.9801	0.9988	0.000707214	1	1	1	1	1	1	3.07585e+06	3.07585e+06	3.07585e+06
sp|Q96A26|F162A_HUMAN	Q96A26	F162A_HUMAN	FAM162A	154	FALSE	FALSE	Homo sapiens	Protein FAM162A	1:Experimental evidence at protein level	4.55	0.9801	0.9988	0.000707214	1	1	1	1	1	1	8309424	8309424	8309424
sp|P17980|PRS6A_HUMAN	P17980	PRS6A_HUMAN	PSMC3	439	FALSE	FALSE	Homo sapiens	26S proteasome regulatory subunit 6A	1:Experimental evidence at protein level	2.28	0.98	0.9988	0.000707214	1	1	1	1	1	1	2.42583e+06	2.42583e+06	2.42583e+06
sp|P56385|ATP5I_HUMAN	P56385	ATP5I_HUMAN	ATP5ME	69	FALSE	FALSE	Homo sapiens	ATP synthase F(0) complex subunit e, mitochondrial	1:Experimental evidence at protein level	15.94	0.9799	0.9987	0.000707214	1	1	1	1	1	1	25547888	25547888	25547888
sp|P15374|UCHL3_HUMAN	P15374	UCHL3_HUMAN	UCHL3	230	FALSE	FALSE	Homo sapiens	Ubiquitin carboxyl-terminal hydrolase isozyme L3	1:Experimental evidence at protein level	8.7	0.9796	0.9987	0.000707214	1	1	1	1	1	1	2.08076e+06	2.08076e+06	2.08076e+06
sp|Q9UKK9|NUDT5_HUMAN	Q9UKK9	NUDT5_HUMAN	NUDT5	219	FALSE	FALSE	Homo sapiens	ADP-sugar pyrophosphatase	1:Experimental evidence at protein level	4.11	0.9795	0.9987	0.000707214	1	1	1	1	1	1	4.77529e+06	4.77529e+06	4.77529e+06
sp|Q9UHL4|DPP2_HUMAN	Q9UHL4	DPP2_HUMAN	DPP7	492	FALSE	FALSE	Homo sapiens	Dipeptidyl peptidase 2	1:Experimental evidence at protein level	2.44	0.9792	0.9987	0.000707214	1	1	1	1	1	1	3.1185e+06	3.1185e+06	3.1185e+06
sp|O75821|EIF3G_HUMAN	O75821	EIF3G_HUMAN	EIF3G	320	FALSE	FALSE	Homo sapiens	Eukaryotic translation initiation factor 3 subunit G	1:Experimental evidence at protein level	2.81	0.979	0.9987	0.000707214	1	1	1	1	1	1	2.75332e+06	2.75332e+06	2.75332e+06
sp|Q9UIA9|XPO7_HUMAN	Q9UIA9	XPO7_HUMAN	XPO7	1087	FALSE	FALSE	Homo sapiens	Exportin-7	1:Experimental evidence at protein level	1.38	0.979	0.9987	0.000707214	1	1	1	1	1	1	1.68774e+06	1.68774e+06	1.68774e+06	N-term(42.0106),14C(57.0215)
sp|P62333|PRS10_HUMAN	P62333	PRS10_HUMAN	PSMC6	389	FALSE	FALSE	Homo sapiens	26S proteasome regulatory subunit 10B	1:Experimental evidence at protein level	3.08	0.9777	0.9986	0.000707214	1	1	1	1	1	1	0	0	0	2C(57.0215)
sp|P05198|IF2A_HUMAN	P05198	IF2A_HUMAN	EIF2S1	315	FALSE	FALSE	Homo sapiens	Eukaryotic translation initiation factor 2 subunit 1	1:Experimental evidence at protein level	3.81	0.9772	0.9986	0.000707214	1	1	1	1	1	1	3.96422e+06	3.96422e+06	3.96422e+06
sp|P49755|TMEDA_HUMAN	P49755	TMEDA_HUMAN	TMED10	219	FALSE	FALSE	Homo sapiens	Transmembrane emp24 domain-containing protein 10	1:Experimental evidence at protein level	5.02	0.9768	0.9986	0.000707214	1	1	1	1	1	1	6665793	6665793	6665793
sp|O95563|MPC2_HUMAN	O95563	MPC2_HUMAN	MPC2	127	FALSE	FALSE	Homo sapiens	Mitochondrial pyruvate carrier 2	1:Experimental evidence at protein level	9.45	0.9759	0.9985	0.000707214	1	1	1	1	1	1	9744937	9744937	9744937
sp|Q6IBS0|TWF2_HUMAN	Q6IBS0	TWF2_HUMAN	TWF2	349	FALSE	FALSE	Homo sapiens	Twinfilin-2	1:Experimental evidence at protein level	6.3	0.9758	0.9985	0.000707214	1	1	1	1	1	1	4.8088e+06	4.8088e+06	4.8088e+06
sp|P05107|ITB2_HUMAN	P05107	ITB2_HUMAN	ITGB2	769	FALSE	FALSE	Homo sapiens	Integrin beta-2	1:Experimental evidence at protein level	2.34	0.9753	0.9985	0.000707214	1	1	1	1	1	1	16164688	16164688	16164688
sp|P07814|SYEP_HUMAN	P07814	SYEP_HUMAN	EPRS1	1512	FALSE	FALSE	Homo sapiens	Bifunctional glutamate/proline--tRNA ligase	1:Experimental evidence at protein level	0.93	0.9742	0.9984	0.000707214	1	1	1	1	1	1	3.21998e+06	3.21998e+06	3.21998e+06
sp|P27695|APEX1_HUMAN	P27695	APEX1_HUMAN	APEX1	318	FALSE	FALSE	Homo sapiens	DNA repair nuclease/redox regulator APEX1	1:Experimental evidence at protein level	2.83	0.9729	0.9983	0.000707214	1	1	1	1	1	1	2.71247e+06	2.71247e+06	2.71247e+06
sp|P78527|PRKDC_HUMAN	P78527	PRKDC_HUMAN	PRKDC	4128	FALSE	FALSE	Homo sapiens	DNA-dependent protein kinase catalytic subunit	1:Experimental evidence at protein level	0.34	0.9723	0.9983	0.000707214	1	1	1	1	1	1	2159972	2159972	2159972
sp|P31949|S10AB_HUMAN	P31949	S10AB_HUMAN	S100A11	105	FALSE	FALSE	Homo sapiens	Protein S100-A11	1:Experimental evidence at protein level	15.24	0.9711	0.9982	0.000707214	1	1	1	1	1	1	3271917	3271917	3271917
sp|Q92504|S39A7_HUMAN	Q92504	S39A7_HUMAN	SLC39A7	469	FALSE	FALSE	Homo sapiens	Zinc transporter SLC39A7	1:Experimental evidence at protein level	2.99	0.9655	0.9978	0.000707214	1	1	1	1	1	1	535420	535420	535420
sp|O95989|NUDT3_HUMAN	O95989	NUDT3_HUMAN	NUDT3	172	FALSE	FALSE	Homo sapiens	Diphosphoinositol polyphosphate phosphohydrolase 1	1:Experimental evidence at protein level	9.88	0.9647	0.9978	0.000707214	1	1	1	1	1	1	9764615	9764615	9764615
sp|O75396|SC22B_HUMAN	O75396	SC22B_HUMAN	SEC22B	215	FALSE	FALSE	Homo sapiens	Vesicle-trafficking protein SEC22b	1:Experimental evidence at protein level	3.72	0.9627	0.9976	0.000707214	1	1	1	1	1	1	3.18318e+06	3.18318e+06	3.18318e+06
sp|Q7L2H7|EIF3M_HUMAN	Q7L2H7	EIF3M_HUMAN	EIF3M	374	FALSE	FALSE	Homo sapiens	Eukaryotic translation initiation factor 3 subunit M	1:Experimental evidence at protein level	3.48	0.9626	0.9976	0.000707214	1	1	1	1	1	1	2.5634e+06	2.5634e+06	2.5634e+06
sp|P52597|HNRPF_HUMAN	P52597	HNRPF_HUMAN	HNRNPF	415	FALSE	FALSE	Homo sapiens	Heterogeneous nuclear ribonucleoprotein F	1:Experimental evidence at protein level	6.27	0.9594	0.9974	0.000707214	1	1	1	1	1	1	1.35051e+06	1.35051e+06	1.35051e+06
sp|O14807|RASM_HUMAN	O14807	RASM_HUMAN	MRAS	208	FALSE	FALSE	Homo sapiens	Ras-related protein M-Ras	1:Experimental evidence at protein level	4.81	0.9587	0.9974	0.000707214	1	1	1	1	1	1	3.15543e+06	3.15543e+06	3.15543e+06
sp|Q8WVJ2|NUDC2_HUMAN	Q8WVJ2	NUDC2_HUMAN	NUDCD2	157	FALSE	FALSE	Homo sapiens	NudC domain-containing protein 2	1:Experimental evidence at protein level	7.01	0.9545	0.9971	0.000707214	1	1	1	1	1	1	21360592	21360592	21360592	6C(57.0215)
sp|Q8TBB6|S7A14_HUMAN	Q8TBB6	S7A14_HUMAN	SLC7A14	771	FALSE	FALSE	Homo sapiens	Solute carrier family 7 member 14	1:Experimental evidence at protein level	1.43	0.9477	0.9966	0.000707214	1	1	1	1	1	1	1.02128e+06	1.02128e+06	1.02128e+06
sp|Q9NX46|ADPRS_HUMAN	Q9NX46	ADPRS_HUMAN	ADPRS	363	FALSE	FALSE	Homo sapiens	ADP-ribosylhydrolase ARH3	1:Experimental evidence at protein level	4.41	0.9437	0.9964	0.000707214	1	1	1	1	1	1	1.76472e+06	1.76472e+06	1.76472e+06
sp|Q9Y333|LSM2_HUMAN	Q9Y333	LSM2_HUMAN	LSM2	95	FALSE	FALSE	Homo sapiens	U6 snRNA-associated Sm-like protein LSm2	1:Experimental evidence at protein level	8.42	0.9389	0.996	0.00139373	1	1	1	1	1	1	2.96225e+06	2.96225e+06	2.96225e+06
sp|Q86UE4|LYRIC_HUMAN	Q86UE4	LYRIC_HUMAN	MTDH	582	FALSE	FALSE	Homo sapiens	Protein LYRIC	1:Experimental evidence at protein level	1.89	0.9387	0.996	0.00139373	1	1	1	1	1	1	4.72892e+06	4.72892e+06	4.72892e+06
sp|P62081|RS7_HUMAN	P62081	RS7_HUMAN	RPS7	194	FALSE	FALSE	Homo sapiens	Small ribosomal subunit protein eS7	1:Experimental evidence at protein level	5.67	0.9354	0.9958	0.00139373	1	1	1	1	1	1	5914990	5914990	5914990
sp|O94925|GLSK_HUMAN	O94925	GLSK_HUMAN	GLS	669	FALSE	FALSE	Homo sapiens	Glutaminase kidney isoform, mitochondrial	1:Experimental evidence at protein level	2.69	0.933	0.9956	0.00139373	1	1	1	1	1	1	1.75353e+06	1.75353e+06	1.75353e+06
sp|O15212|PFD6_HUMAN	O15212	PFD6_HUMAN	PFDN6	129	FALSE	FALSE	Homo sapiens	Prefoldin subunit 6	1:Experimental evidence at protein level	6.2	0.9222	0.9949	0.00139373	1	1	1	1	1	1	4.17233e+06	4.17233e+06	4.17233e+06
sp|P49441|INPP_HUMAN	P49441	INPP_HUMAN	INPP1	399	FALSE	FALSE	Homo sapiens	Inositol polyphosphate 1-phosphatase	1:Experimental evidence at protein level	10.03	0.9095	0.994	0.00139373	1	1	1	1	1	1	3.51174e+06	3.51174e+06	3.51174e+06
sp|Q9Y5J7|TIM9_HUMAN	Q9Y5J7	TIM9_HUMAN	TIMM9	89	FALSE	FALSE	Homo sapiens	Mitochondrial import inner membrane translocase subunit Tim9	1:Experimental evidence at protein level	8.99	0.9058	0.9937	0.00139373	1	1	1	1	1	1	4252631	4252631	4252631
sp|P53041|PPP5_HUMAN	P53041	PPP5_HUMAN	PPP5C	499	FALSE	FALSE	Homo sapiens	Serine/threonine-protein phosphatase 5	1:Experimental evidence at protein level	1.4	0.8969	0.993	0.00139373	1	1	1	1	1	1	2980176	2980176	2980176
sp|O75146|HIP1R_HUMAN	O75146	HIP1R_HUMAN	HIP1R	1068	FALSE	FALSE	Homo sapiens	Huntingtin-interacting protein 1-related protein	1:Experimental evidence at protein level	1.4	0.8704	0.991	0.00206612	1	1	1	1	1	1	3312325	3312325	3312325
sp|P25311|ZA2G_HUMAN	P25311	ZA2G_HUMAN	AZGP1	298	FALSE	FALSE	Homo sapiens	Zinc-alpha-2-glycoprotein	1:Experimental evidence at protein level	3.36	0.87	0.991	0.00206612	1	1	1	1	1	1	3.29783e+06	3.29783e+06	3.29783e+06
sp|O14810|CPLX1_HUMAN	O14810	CPLX1_HUMAN	CPLX1	134	FALSE	FALSE	Homo sapiens	Complexin-1	1:Experimental evidence at protein level	14.93	0.8626	0.9904	0.00206612	1	1	1	1	1	1	2.59415e+06	2.59415e+06	2.59415e+06
sp|Q96G23|CERS2_HUMAN	Q96G23	CERS2_HUMAN	CERS2	380	FALSE	FALSE	Homo sapiens	Ceramide synthase 2	1:Experimental evidence at protein level	2.37	0.8128	0.9861	0.00206612	1	1	1	1	1	1	2.34659e+06	2.34659e+06	2.34659e+06
sp|Q8IV08|PLD3_HUMAN	Q8IV08	PLD3_HUMAN	PLD3	490	FALSE	FALSE	Homo sapiens	5'-3' exonuclease PLD3	1:Experimental evidence at protein level	2.04	0.8089	0.9858	0.00206612	1	1	1	1	1	1	8083574	8083574	8083574
sp|Q9Y2W1|TR150_HUMAN	Q9Y2W1	TR150_HUMAN	THRAP3	955	FALSE	FALSE	Homo sapiens	Thyroid hormone receptor-associated protein 3	1:Experimental evidence at protein level	0.94	0.7743	0.9825	0.0027416	1	1	1	1	1	1	2039121	2039121	2039121
sp|Q99584|S10AD_HUMAN	Q99584	S10AD_HUMAN	S100A13	98	FALSE	FALSE	Homo sapiens	Protein S100-A13	1:Experimental evidence at protein level	9.18	0.7517	0.9802	0.0027416	1	1	1	1	1	1	3080619	3080619	3080619
sp|A1L0T0|HACL2_HUMAN	A1L0T0	HACL2_HUMAN	ILVBL	632	FALSE	FALSE	Homo sapiens	2-hydroxyacyl-CoA lyase 2	1:Experimental evidence at protein level	4.91	0.7201	0.9768	0.00340599	1	1	1	1	1	1	2.47611e+06	2.47611e+06	2.47611e+06
sp|O00505|IMA4_HUMAN	O00505	IMA4_HUMAN	KPNA3	521	FALSE	FALSE	Homo sapiens	Importin subunit alpha-4	1:Experimental evidence at protein level	1.73	0.6991	0.9744	0.00340599	1	1	1	1	1	1	1.11542e+06	1.11542e+06	1.11542e+06
sp|Q6PCE3|PGM2L_HUMAN	Q6PCE3	PGM2L_HUMAN	PGM2L1	622	FALSE	FALSE	Homo sapiens	Glucose 1,6-bisphosphate synthase	1:Experimental evidence at protein level	2.09	0.6616	0.9697	0.00407056	1	1	1	1	1	1	3908909	3908909	3908909
sp|O43583|DENR_HUMAN	O43583	DENR_HUMAN	DENR	198	FALSE	FALSE	Homo sapiens	Density-regulated protein	1:Experimental evidence at protein level	8.59	0.66	0.9695	0.00407056	1	1	1	1	1	1	2.74016e+06	2.74016e+06	2.74016e+06
sp|O43920|NDUS5_HUMAN	O43920	NDUS5_HUMAN	NDUFS5	106	FALSE	FALSE	Homo sapiens	NADH dehydrogenase [ubiquinone] iron-sulfur protein 5	1:Experimental evidence at protein level	6.6	0.6279	0.9651	0.00474255	1	1	1	1	1	1	2.32878e+06	2.32878e+06	2.32878e+06
sp|Q68DU8|KCD16_HUMAN	Q68DU8	KCD16_HUMAN	KCTD16	428	FALSE	FALSE	Homo sapiens	BTB/POZ domain-containing protein KCTD16	1:Experimental evidence at protein level	2.57	0.6154	0.9632	0.00541272	1	1	1	1	1	1	0	0	0
sp|Q16543|CDC37_HUMAN	Q16543	CDC37_HUMAN	CDC37	378	FALSE	FALSE	Homo sapiens	Hsp90 co-chaperone Cdc37	1:Experimental evidence at protein level	5.56	0.6007	0.961	0.00541272	1	1	1	1	1	1	4.62721e+06	4.62721e+06	4.62721e+06
sp|P07686|HEXB_HUMAN	P07686	HEXB_HUMAN	HEXB	556	FALSE	FALSE	Homo sapiens	Beta-hexosaminidase subunit beta	1:Experimental evidence at protein level	1.8	0.5718	0.9563	0.00675219	1	1	1	1	1	1	1689926	1689926	1689926
sp|P36915|GNL1_HUMAN	P36915	GNL1_HUMAN	GNL1	607	FALSE	FALSE	Homo sapiens	Guanine nucleotide-binding protein-like 1	1:Experimental evidence at protein level	1.48	0.5634	0.9548	0.0074124	1	1	1	1	1	1	0	0	0
sp|P26447|S10A4_HUMAN	P26447	S10A4_HUMAN	S100A4	101	FALSE	FALSE	Homo sapiens	Protein S100-A4	1:Experimental evidence at protein level	10.89	0.5351	0.9496	0.0080591	1	1	1	1	1	1	901006	901006	901006
sp|O60890|OPHN1_HUMAN	O60890	OPHN1_HUMAN	OPHN1	802	FALSE	FALSE	Homo sapiens	Oligophrenin-1	1:Experimental evidence at protein level	1.87	0.5329	0.9492	0.0080591	1	1	1	1	1	1	1.33197e+06	1.33197e+06	1.33197e+06
sp|P21912|SDHB_HUMAN	P21912	SDHB_HUMAN	SDHB	280	FALSE	FALSE	Homo sapiens	Succinate dehydrogenase [ubiquinone] iron-sulfur subunit, mitochondrial	1:Experimental evidence at protein level	3.93	0.5257	0.9478	0.0080591	1	1	1	1	1	1	6.32787e+06	6.32787e+06	6.32787e+06
sp|P54709|AT1B3_HUMAN	P54709	AT1B3_HUMAN	ATP1B3	279	FALSE	FALSE	Homo sapiens	Sodium/potassium-transporting ATPase subunit beta-3	1:Experimental evidence at protein level	2.51	0.5146	0.9455	0.00872483	1	1	1	1	1	1	2.90497e+06	2.90497e+06	2.90497e+06
sp|P02686-5|MBP_HUMAN	P02686-5	MBP_HUMAN	MBP	171	FALSE	FALSE	Homo sapiens	Isoform 5 of Myelin basic protein		91.81	1	0.999	0	30	0	30	287	0	287	64241836000	0	64241836000	12M(15.9949),12M(15.9949),8M(15.9949),8M(15.9949),8M(15.9949),8M(15.9949),8M(15.9949)		sp|P02686|MBP_HUMAN
sp|P02686-4|MBP_HUMAN	P02686-4	MBP_HUMAN	MBP	186	FALSE	FALSE	Homo sapiens	Isoform 4 of Myelin basic protein		91.4	1	0.999	0	30	0	5	273	0	15	62518538000	0	1754346880	14C(57.0215),6C(57.0215)
sp|Q15149-2|PLEC_HUMAN	Q15149-2	PLEC_HUMAN	PLEC	4574	FALSE	FALSE	Homo sapiens	Isoform 2 of Plectin		36.38	1	0.999	0	128	0	128	147	0	147	191408560	0	191408560	15C(57.0215),1C(57.0215),3C(57.0215),7C(57.0215),7C(57.0215),7C(57.0215),7C(57.0215)		sp|Q15149-3|PLEC_HUMAN, sp|Q15149-4|PLEC_HUMAN, sp|Q15149-5|PLEC_HUMAN, sp|Q15149-6|PLEC_HUMAN, sp|Q15149-7|PLEC_HUMAN, sp|Q15149-8|PLEC_HUMAN, sp|Q15149-9|PLEC_HUMAN, sp|Q15149|PLEC_HUMAN
sp|Q16555|DPYL2_HUMAN	Q16555	DPYL2_HUMAN	DPYSL2	572	FALSE	FALSE	Homo sapiens	Dihydropyrimidinase-related protein 2	1:Experimental evidence at protein level	80.94	1	0.999	0	34	0	34	91	0	91	3191951100	0	3191951100	10C(57.0215),10C(57.0215),14M(15.9949),14M(15.9949),14M(15.9949),16C(57.0215),16C(57.0215),16C(57.0215),1M(15.9949),1M(15.9949),26C(57.0215),37C(57.0215),26C(57.0215),37C(57.0215),2C(57.0215),3C(57.0215),2C(57.0215),3C(57.0215),3M(15.9949),3M(15.9949),6C(57.0215),6C(57.0215),8C(57.0215),8C(57.0215),8C(57.0215),8C(57.0215),8C(57.0215),8M(15.9949),9M(15.9949),9M(15.9949)
sp|Q00610-2|CLH1_HUMAN	Q00610-2	CLH1_HUMAN	CLTC	1639	FALSE	FALSE	Homo sapiens	Isoform 2 of Clathrin heavy chain 1		64.8	1	0.999	0	74	0	74	90	0	90	264808208	0	264808208	10C(57.0215),2C(57.0215),6C(57.0215),11C(57.0215),3C(57.0215),11C(57.0215),3C(57.0215),12C(57.0215),13C(57.0215),13C(57.0215),31C(57.0215),3C(57.0215),6C(57.0215),4C(57.0215),4C(57.0215),5C(57.0215),5C(57.0215),5C(57.0215),6C(57.0215),7C(57.0215),7C(57.0215),8C(57.0215),9C(57.0215),N-term(42.0106)		sp|Q00610|CLH1_HUMAN
sp|P09543-2|CN37_HUMAN	P09543-2	CN37_HUMAN	CNP	401	FALSE	FALSE	Homo sapiens	Isoform CNPI of 2',3'-cyclic-nucleotide 3'-phosphodiesterase		72.07	1	0.999	0	35	0	35	69	0	69	2133115780	0	2133115780	10C(57.0215),10C(57.0215),22C(57.0215),22C(57.0215),22C(57.0215),22C(57.0215),22C(57.0215),2M(15.9949),3C(57.0215),7C(57.0215),7C(57.0215),7C(57.0215),7C(57.0215),7M(15.9949),8C(57.0215),9C(57.0215)		sp|P09543|CN37_HUMAN
sp|P14618|KPYM_HUMAN	P14618	KPYM_HUMAN	PKM	531	FALSE	FALSE	Homo sapiens	Pyruvate kinase PKM	1:Experimental evidence at protein level	67.8	1	0.999	0	30	0	4	64	0	6	1232630270	0	406507904	1C(57.0215),2C(57.0215)
sp|P13637-2|AT1A3_HUMAN	P13637-2	AT1A3_HUMAN	ATP1A3	1024	FALSE	FALSE	Homo sapiens	Isoform 2 of Sodium/potassium-transporting ATPase subunit alpha-3		45.61	1	0.999	0	35	0	25	60	0	39	749129600	0	602450430	15C(57.0215),17C(57.0215),6C(57.0215),2C(57.0215),2C(57.0215),2C(57.0215),3M(15.9949),4C(57.0215),4C(57.0215),5C(57.0215),5C(57.0215),6C(57.0215),7M(15.9949),9C(57.0215)		sp|P13637-3|AT1A3_HUMAN, sp|P13637|AT1A3_HUMAN
sp|P05023-4|AT1A1_HUMAN	P05023-4	AT1A1_HUMAN	ATP1A1	1023	FALSE	FALSE	Homo sapiens	Isoform 4 of Sodium/potassium-transporting ATPase subunit alpha-1		42.23	1	0.999	0	33	0	18	54	0	23	749129600	0	283026880	1C(57.0215),1M(15.9949),9C(57.0215)		sp|P05023|AT1A1_HUMAN
sp|Q71U36|TBA1A_HUMAN	Q71U36	TBA1A_HUMAN	TUBA1A	451	FALSE	FALSE	Homo sapiens	Tubulin alpha-1A chain	1:Experimental evidence at protein level	73.84	1	0.999	0	25	0	25	54	0	54	2209457150	0	2209457150	11M(15.9949),15C(57.0215),15C(57.0215),15C(57.0215),22M(15.9949),18C(57.0215),23C(57.0215),2C(57.0215),20C(57.0215),25C(57.0215),4C(57.0215),30M(15.9949),5C(57.0215),3C(57.0215),3C(57.0215),3C(57.0215),4M(15.9949),3C(57.0215),4M(15.9949),4M(15.9949),5C(57.0215),5C(57.0215),6C(57.0215),8C(57.0215),9C(57.0215)
sp|P05023-3|AT1A1_HUMAN	P05023-3	AT1A1_HUMAN	ATP1A1	992	FALSE	FALSE	Homo sapiens	Isoform 3 of Sodium/potassium-transporting ATPase subunit alpha-1		42.04	0	0.999	0	32	0	5	53	0	10	749129600	0	596781570	5M(15.9949)
sp|P07900-2|HS90A_HUMAN	P07900-2	HS90A_HUMAN	HSP90AA1	854	FALSE	FALSE	Homo sapiens	Isoform 2 of Heat shock protein HSP 90-alpha		50.7	1	0.999	0	34	0	34	50	0	50	424002368	0	424002368	10M(15.9949),16C(57.0215),16C(57.0215),1C(57.0215),6C(57.0215),7C(57.0215),6C(57.0215),7C(57.0215),7C(57.0215)		sp|P07900|HS90A_HUMAN
sp|P62736|ACTA_HUMAN	P62736	ACTA_HUMAN	ACTA2	377	FALSE	FALSE	Homo sapiens	Actin, aortic smooth muscle	1:Experimental evidence at protein level	68.17	1	0.999	0	20	0	9	46	0	12	3729418750	0	1506146940	1C(57.0215),2C(57.0215),2C(57.0215)
sp|P68366-2|TBA4A_HUMAN	P68366-2	TBA4A_HUMAN	TUBA4A	433	FALSE	FALSE	Homo sapiens	Isoform 2 of Tubulin alpha-4A chain		61.89	1	0.999	0	20	0	7	43	0	9	1385148160	0	712272190	5C(57.0215),8C(57.0215),9C(57.0215)		sp|P68366|TBA4A_HUMAN
sp|P0DMV8|HS71A_HUMAN	P0DMV8	HS71A_HUMAN	HSPA1A	641	FALSE	FALSE	Homo sapiens	Heat shock 70 kDa protein 1A	1:Experimental evidence at protein level	64.27	1	0.999	0	28	0	27	40	0	39	609902780	0	573465410	10M(15.9949),14C(57.0215),1C(57.0215),20M(15.9949),5C(57.0215),6C(57.0215),7C(57.0215),7C(57.0215)		sp|P0DMV9|HS71B_HUMAN
sp|P06396-2|GELS_HUMAN	P06396-2	GELS_HUMAN	GSN	731	FALSE	FALSE	Homo sapiens	Isoform 2 of Gelsolin		64.57	1	0.999	0	27	0	27	38	0	38	368167584	0	368167584	14M(15.9949),16C(57.0215),29C(57.0215),4C(57.0215),4C(57.0215)		sp|P06396-3|GELS_HUMAN, sp|P06396-4|GELS_HUMAN, sp|P06396|GELS_HUMAN
sp|P21333-2|FLNA_HUMAN	P21333-2	FLNA_HUMAN	FLNA	2639	FALSE	FALSE	Homo sapiens	Isoform 2 of Filamin-A		22.58	1	0.999	0	36	0	36	36	0	36	63660168	0	63660168	11C(57.0215),11C(57.0215),16C(57.0215),14C(57.0215),15C(57.0215),3C(57.0215),3C(57.0215),6C(57.0215)		sp|P21333|FLNA_HUMAN
sp|P25705|ATPA_HUMAN	P25705	ATPA_HUMAN	ATP5F1A	553	FALSE	FALSE	Homo sapiens	ATP synthase F(1) complex subunit alpha, mitochondrial	1:Experimental evidence at protein level	57.5	1	0.999	0	23	0	23	36	0	36	655027010	0	655027010	24C(57.0215),24C(57.0215),3C(57.0215)
sp|P29401-2|TKT_HUMAN	P29401-2	TKT_HUMAN	TKT	631	FALSE	FALSE	Homo sapiens	Isoform 2 of Transketolase		55.15	1	0.999	0	24	0	24	34	0	34	437459360	0	437459360	12C(57.0215),16C(57.0215),18C(57.0215),4C(57.0215),19C(57.0215),1C(57.0215),20C(57.0215),2M(15.9949),5C(57.0215),5C(57.0215),N-term(42.0106)		sp|P29401|TKT_HUMAN
sp|P05023-2|AT1A1_HUMAN	P05023-2	AT1A1_HUMAN	ATP1A1	681	FALSE	FALSE	Homo sapiens	Isoform 2 of Sodium/potassium-transporting ATPase subunit alpha-1		42.44	0	0.999	0	21	0	4	34	0	10	652494340	0	496458752	15C(57.0215),15C(57.0215),2M(15.9949)
sp|P12036-2|NFH_HUMAN	P12036-2	NFH_HUMAN	NEFH	957	FALSE	FALSE	Homo sapiens	Isoform 2 of Neurofilament heavy polypeptide		27.27	1	0.999	0	22	0	18	33	0	22	7634590200	0	444464672	1C(57.0215),21C(57.0215),8C(57.0215),9C(57.0215),9C(57.0215)		sp|P12036|NFH_HUMAN
sp|P01857-1|IGHG1_HUMAN	P01857-1	IGHG1_HUMAN	IGHG1	330	FALSE	FALSE	Homo sapiens	Isoform 1 of Immunoglobulin heavy constant gamma 1		61.82	1	0.999	0	14	0	14	30	0	30	1336985470	0	1336985470	11C(57.0215),4C(57.0215),7C(57.0215),4C(57.0215),7C(57.0215),6C(57.0215),6C(57.0215),7C(57.0215),9C(57.0215),9C(57.0215)		sp|P01857|IGHG1_HUMAN
sp|P05787-2|K2C8_HUMAN	P05787-2	K2C8_HUMAN	KRT8	511	FALSE	FALSE	Homo sapiens	Isoform 2 of Keratin, type II cytoskeletal 8		15.26	1	0.999	0	6	0	1	30	0	1	7579768300	0	6.99063e+06	13M(15.9949)		sp|P05787|K2C8_HUMAN
sp|P60174-3|TPIS_HUMAN	P60174-3	TPIS_HUMAN	TPI1	286	FALSE	FALSE	Homo sapiens	Isoform 2 of Triosephosphate isomerase		71.33	1	0.999	0	16	0	16	30	0	30	1245963390	0	1245963390	12C(57.0215),14C(57.0215),14C(57.0215),2C(57.0215),2C(57.0215),8C(57.0215),9C(57.0215),9C(57.0215)		sp|P60174|TPIS_HUMAN
sp|P17600-2|SYN1_HUMAN	P17600-2	SYN1_HUMAN	SYN1	669	FALSE	FALSE	Homo sapiens	Isoform IB of Synapsin-1		54.26	1	0.999	0	20	0	20	29	0	29	646511490	0	646511490	16C(57.0215),6C(57.0215),24C(57.0215),2M(15.9949)		sp|P17600|SYN1_HUMAN
sp|P20020-1|AT2B1_HUMAN	P20020-1	AT2B1_HUMAN	ATP2B1	1258	FALSE	FALSE	Homo sapiens	Isoform D of Plasma membrane calcium-transporting ATPase 1		25.68	1	0.999	0	24	0	24	29	0	29	356431776	0	356431776	12C(57.0215),1C(57.0215),15C(57.0215),5C(57.0215),3C(57.0215),3C(57.0215),3C(57.0215),3C(57.0215)		sp|P20020-4|AT2B1_HUMAN, sp|P20020-6|AT2B1_HUMAN, sp|P20020|AT2B1_HUMAN
sp|P63010-2|AP2B1_HUMAN	P63010-2	AP2B1_HUMAN	AP2B1	951	FALSE	FALSE	Homo sapiens	Isoform 2 of AP-2 complex subunit beta		39.54	1	0.999	0	24	0	24	29	0	29	118445240	0	118445240	10C(57.0215),12C(57.0215),2C(57.0215)		sp|P63010|AP2B1_HUMAN
sp|Q14195-2|DPYL3_HUMAN	Q14195-2	DPYL3_HUMAN	DPYSL3	684	FALSE	FALSE	Homo sapiens	Isoform LCRMP-4 of Dihydropyrimidinase-related protein 3		46.78	1	0.999	0	18	0	14	29	0	15	1709241090	0	197301472	10C(57.0215),16C(57.0215),2C(57.0215),3C(57.0215)		sp|Q14195|DPYL3_HUMAN
sp|O94856-9|NFASC_HUMAN	O94856-9	NFASC_HUMAN	NFASC	1240	FALSE	FALSE	Homo sapiens	Isoform 9 of Neurofascin		25.48	1	0.999	0	24	0	24	27	0	27	90381344	0	90381344	14C(57.0215),3C(57.0215),5C(57.0215),7C(57.0215),7C(57.0215),7C(57.0215),8C(57.0215)
sp|P13591-1|NCAM1_HUMAN	P13591-1	NCAM1_HUMAN	NCAM1	848	FALSE	FALSE	Homo sapiens	Isoform 2 of Neural cell adhesion molecule 1		42.92	1	0.999	0	23	0	23	27	0	27	302644544	0	302644544	12C(57.0215),12C(57.0215),1C(57.0215),24C(57.0215),4C(57.0215),5M(15.9949),9C(57.0215),9C(57.0215),9C(57.0215),9M(15.9949)		sp|P13591|NCAM1_HUMAN
sp|P13611-2|CSPG2_HUMAN	P13611-2	CSPG2_HUMAN	VCAN	2409	FALSE	FALSE	Homo sapiens	Isoform V1 of Versican core protein		10.79	1	0.999	0	17	0	17	27	0	27	839495420	0	839495420	10C(57.0215),10C(57.0215),10C(57.0215),10C(57.0215),1C(57.0215),26C(57.0215),2C(57.0215),26C(57.0215),2C(57.0215),3C(57.0215),5C(57.0215),6C(57.0215),6C(57.0215)		sp|P13611-3|CSPG2_HUMAN, sp|P13611-4|CSPG2_HUMAN, sp|P13611|CSPG2_HUMAN
sp|P19367-2|HXK1_HUMAN	P19367-2	HXK1_HUMAN	HK1	916	FALSE	FALSE	Homo sapiens	Isoform 2 of Hexokinase-1		30.46	1	0.999	0	24	0	24	27	0	27	156892592	0	156892592	10C(57.0215),17C(57.0215),11C(57.0215),11C(57.0215),12C(57.0215),12C(57.0215),4C(57.0215),5C(57.0215),6C(57.0215)		sp|P19367-3|HXK1_HUMAN, sp|P19367-4|HXK1_HUMAN, sp|P19367|HXK1_HUMAN
sp|P22314-2|UBA1_HUMAN	P22314-2	UBA1_HUMAN	UBA1	1018	FALSE	FALSE	Homo sapiens	Isoform 2 of Ubiquitin-like modifier-activating enzyme 1		36.54	1	0.999	0	22	0	22	27	0	27	141923600	0	141923600	10C(57.0215),11C(57.0215),17C(57.0215),8C(57.0215)		sp|P22314|UBA1_HUMAN
sp|P38606-2|VATA_HUMAN	P38606-2	VATA_HUMAN	ATP6V1A	584	FALSE	FALSE	Homo sapiens	Isoform 2 of V-type proton ATPase catalytic subunit A		65.07	1	0.999	0	23	0	23	27	0	27	104666128	0	104666128	12C(57.0215),22C(57.0215),8C(57.0215)		sp|P38606|VATA_HUMAN
sp|Q14194-2|DPYL1_HUMAN	Q14194-2	DPYL1_HUMAN	CRMP1	686	FALSE	FALSE	Homo sapiens	Isoform LCRMP-1 of Dihydropyrimidinase-related protein 1		45.63	1	0.999	0	19	0	17	27	0	19	1094891520	0	145633376	13C(57.0215),3C(57.0215)		sp|Q14194|DPYL1_HUMAN
sp|P08237-3|PFKAM_HUMAN	P08237-3	PFKAM_HUMAN	PFKM	851	FALSE	FALSE	Homo sapiens	Isoform 3 of ATP-dependent 6-phosphofructokinase, muscle type		40.89	1	0.999	0	23	0	23	26	0	26	83019072	0	83019072	10C(57.0215),18C(57.0215),19C(57.0215),19C(57.0215)		sp|P08237|PFKAM_HUMAN
sp|P23634-2|AT2B4_HUMAN	P23634-2	AT2B4_HUMAN	ATP2B4	1170	FALSE	FALSE	Homo sapiens	Isoform XA of Plasma membrane calcium-transporting ATPase 4		27.69	1	0.999	0	21	0	11	26	0	13	356431776	0	55415520	21C(57.0215),3C(57.0215),3C(57.0215),6C(57.0215)		sp|P23634-3|AT2B4_HUMAN, sp|P23634-4|AT2B4_HUMAN, sp|P23634-5|AT2B4_HUMAN, sp|P23634-6|AT2B4_HUMAN, sp|P23634-7|AT2B4_HUMAN, sp|P23634-8|AT2B4_HUMAN, sp|P23634|AT2B4_HUMAN
sp|O94856-13|NFASC_HUMAN	O94856-13	NFASC_HUMAN	NFASC	1268	FALSE	FALSE	Homo sapiens	Isoform 13 of Neurofascin		24.68	1	0.999	0	23	0	1	25	0	1	90381344	0	5.37609e+06			sp|O94856-5|NFASC_HUMAN, sp|O94856-6|NFASC_HUMAN, sp|O94856|NFASC_HUMAN
sp|Q16181-2|SEPT7_HUMAN	Q16181-2	SEPT7_HUMAN	SEPTIN7	436	FALSE	FALSE	Homo sapiens	Isoform 2 of Septin-7		55.28	1	0.999	0	18	0	18	25	0	25	371285760	0	371285760	15C(57.0215),25C(57.0215),25C(57.0215),3C(57.0215),4C(57.0215),3C(57.0215),4C(57.0215),9C(57.0215),9C(57.0215)		sp|Q16181|SEPT7_HUMAN
sp|P00338|LDHA_HUMAN	P00338	LDHA_HUMAN	LDHA	332	FALSE	FALSE	Homo sapiens	L-lactate dehydrogenase A chain	1:Experimental evidence at protein level	74.1	1	0.999	0	19	0	18	24	0	23	673336900	0	232693520	13C(57.0215),15C(57.0215),8C(57.0215),8C(57.0215),9C(57.0215),N-term(42.0106)
sp|P35611-2|ADDA_HUMAN	P35611-2	ADDA_HUMAN	ADD1	631	FALSE	FALSE	Homo sapiens	Isoform 2 of Alpha-adducin		52.46	1	0.999	0	19	0	19	24	0	24	189059552	0	189059552	11C(57.0215),11C(57.0215),1C(57.0215),25C(57.0215),25C(57.0215)		sp|P35611-3|ADDA_HUMAN, sp|P35611-6|ADDA_HUMAN, sp|P35611|ADDA_HUMAN
sp|O94973-2|AP2A2_HUMAN	O94973-2	AP2A2_HUMAN	AP2A2	940	FALSE	FALSE	Homo sapiens	Isoform 2 of AP-2 complex subunit alpha-2		34.89	1	0.999	0	21	0	21	23	0	23	116607456	0	116607456	11C(57.0215),11C(57.0215),2C(57.0215),4C(57.0215),6C(57.0215),8C(57.0215),9C(57.0215)		sp|O94973|AP2A2_HUMAN
sp|P40925-3|MDHC_HUMAN	P40925-3	MDHC_HUMAN	MDH1	352	FALSE	FALSE	Homo sapiens	Isoform 3 of Malate dehydrogenase, cytoplasmic		55.68	1	0.999	0	13	0	13	23	0	23	788454140	0	788454140	12C(57.0215),12C(57.0215),5C(57.0215),N-term(42.0106)		sp|P40925|MDHC_HUMAN
sp|P55786|PSA_HUMAN	P55786	PSA_HUMAN	NPEPPS	919	FALSE	FALSE	Homo sapiens	Puromycin-sensitive aminopeptidase	1:Experimental evidence at protein level	30.36	1	0.999	0	19	0	19	23	0	23	115927592	0	115927592
sp|Q01814-5|AT2B2_HUMAN	Q01814-5	AT2B2_HUMAN	ATP2B2	1229	FALSE	FALSE	Homo sapiens	Isoform YB of Plasma membrane calcium-transporting ATPase 2		24.41	1	0.999	0	22	0	14	23	0	14	113913440	0	72569664	12C(57.0215),3C(57.0215),7C(57.0215)		sp|Q01814-6|AT2B2_HUMAN, sp|Q01814-8|AT2B2_HUMAN, sp|Q01814|AT2B2_HUMAN
sp|O60814|H2B1K_HUMAN	O60814	H2B1K_HUMAN	H2BC12	126	FALSE	FALSE	Homo sapiens	Histone H2B type 1-K	1:Experimental evidence at protein level	43.65	1	0.999	0	7	0	7	22	0	22	6276296700	0	6276296700	2M(15.9949),2M(15.9949),2M(15.9949),5M(15.9949),5M(15.9949)		sp|P57053|H2BFS_HUMAN, sp|P58876|H2B1D_HUMAN, sp|P62807|H2B1C_HUMAN, sp|Q5QNW6-2|H2B2F_HUMAN, sp|Q5QNW6|H2B2F_HUMAN, sp|Q93079|H2B1H_HUMAN, sp|Q99877|H2B1N_HUMAN, sp|Q99879|H2B1M_HUMAN, sp|Q99880|H2B1L_HUMAN
sp|Q12860|CNTN1_HUMAN	Q12860	CNTN1_HUMAN	CNTN1	1018	FALSE	FALSE	Homo sapiens	Contactin-1	1:Experimental evidence at protein level	30.45	1	0.999	0	19	0	19	22	0	22	110455856	0	110455856	14C(57.0215),14C(57.0215),6C(57.0215),8C(57.0215)
sp|O95782-2|AP2A1_HUMAN	O95782-2	AP2A1_HUMAN	AP2A1	955	FALSE	FALSE	Homo sapiens	Isoform B of AP-2 complex subunit alpha-1		31.62	1	0.999	0	18	0	12	21	0	14	107088136	0	38895008	9C(57.0215)		sp|O95782|AP2A1_HUMAN
sp|P04899|GNAI2_HUMAN	P04899	GNAI2_HUMAN	GNAI2	355	FALSE	FALSE	Homo sapiens	Guanine nucleotide-binding protein G(i) subunit alpha-2	1:Experimental evidence at protein level	50.7	1	0.999	0	13	0	7	21	0	9	627441150	0	120201424	7C(57.0215),9C(57.0215)
sp|P12814-2|ACTN1_HUMAN	P12814-2	ACTN1_HUMAN	ACTN1	887	FALSE	FALSE	Homo sapiens	Isoform 2 of Alpha-actinin-1		27.62	1	0.999	0	18	0	9	21	0	11	107300648	0	73416616	6C(57.0215)		sp|P12814-3|ACTN1_HUMAN, sp|P12814-4|ACTN1_HUMAN, sp|P12814|ACTN1_HUMAN
sp|P63096|GNAI1_HUMAN	P63096	GNAI1_HUMAN	GNAI1	354	FALSE	FALSE	Homo sapiens	Guanine nucleotide-binding protein G(i) subunit alpha-1	1:Experimental evidence at protein level	47.18	1	0.999	0	13	0	7	21	0	9	627441150	0	77594384	12C(57.0215),7C(57.0215)
sp|P68104|EF1A1_HUMAN	P68104	EF1A1_HUMAN	EEF1A1	462	FALSE	FALSE	Homo sapiens	Elongation factor 1-alpha 1	1:Experimental evidence at protein level	38.53	1	0.999	0	14	0	14	21	0	21	335380288	0	335380288	11C(57.0215),11C(57.0215),11C(57.0215),11C(57.0215),2M(15.9949),15C(57.0215),16C(57.0215)		sp|Q5VTE0|EF1A3_HUMAN
sp|Q15019-2|SEPT2_HUMAN	Q15019-2	SEPT2_HUMAN	SEPTIN2	396	FALSE	FALSE	Homo sapiens	Isoform 2 of Septin-2		50.76	1	0.999	0	15	0	14	21	0	19	303283136	0	303283136	15C(57.0215)		sp|Q15019-3|SEPT2_HUMAN, sp|Q15019|SEPT2_HUMAN
sp|Q8IXJ6-2|SIR2_HUMAN	Q8IXJ6-2	SIR2_HUMAN	SIRT2	352	FALSE	FALSE	Homo sapiens	Isoform 2 of NAD-dependent protein deacetylase sirtuin-2		70.45	1	0.999	0	17	0	17	21	0	21	260912016	0	260912016	12C(57.0215),12C(57.0215),8C(57.0215),1C(57.0215),4C(57.0215),21C(57.0215),26C(57.0215),3C(57.0215),3C(57.0215),4C(57.0215)		sp|Q8IXJ6-3|SIR2_HUMAN, sp|Q8IXJ6|SIR2_HUMAN
sp|P06899|H2B1J_HUMAN	P06899	H2B1J_HUMAN	H2BC11	126	FALSE	FALSE	Homo sapiens	Histone H2B type 1-J	1:Experimental evidence at protein level	43.65	0.9999	0.999	0	7	0	2	21	0	2	6112758800	0	521047680			sp|P23527|H2B1O_HUMAN, sp|P33778|H2B1B_HUMAN, sp|Q16778|H2B2E_HUMAN
sp|O75891-3|AL1L1_HUMAN	O75891-3	AL1L1_HUMAN	ALDH1L1	912	FALSE	FALSE	Homo sapiens	Isoform 3 of Cytosolic 10-formyltetrahydrofolate dehydrogenase		31.25	1	0.999	0	17	0	17	19	0	19	102018904	0	102018904	15C(57.0215),2C(57.0215),3C(57.0215),4C(57.0215),5C(57.0215),9C(57.0215)		sp|O75891|AL1L1_HUMAN
sp|P01860-1|IGHG3_HUMAN	P01860-1	IGHG3_HUMAN	IGHG3	377	FALSE	FALSE	Homo sapiens	Isoform 1 of Immunoglobulin heavy constant gamma 3		43.77	1	0.999	0	12	0	6	19	0	7	954383170	0	48064032	10C(57.0215),2C(57.0215),8C(57.0215),6C(57.0215),9C(57.0215)		sp|P01860|IGHG3_HUMAN
sp|P07355-2|ANXA2_HUMAN	P07355-2	ANXA2_HUMAN	ANXA2	357	FALSE	FALSE	Homo sapiens	Isoform 2 of Annexin A2		50.42	1	0.999	0	17	0	17	19	0	19	222924880	0	222924880	13C(57.0215),13C(57.0215),6C(57.0215)		sp|P07355|ANXA2_HUMAN
sp|P0C0L4-2|CO4A_HUMAN	P0C0L4-2	CO4A_HUMAN	C4A	1698	FALSE	FALSE	Homo sapiens	Isoform 2 of Complement C4-A		20.26	1	0.999	0	18	0	18	19	0	19	89851208	0	89851208	18C(57.0215),3C(57.0215),2M(15.9949)		sp|P0C0L4|CO4A_HUMAN
sp|P43003-2|EAA1_HUMAN	P43003-2	EAA1_HUMAN	SLC1A3	497	FALSE	FALSE	Homo sapiens	Isoform 2 of Excitatory amino acid transporter 1		32.19	1	0.999	0	12	0	12	19	0	19	342702240	0	342702240	11C(57.0215),1C(57.0215),1M(15.9949),1M(15.9949),1M(15.9949),4M(15.9949)		sp|P43003|EAA1_HUMAN
sp|P62873|GBB1_HUMAN	P62873	GBB1_HUMAN	GNB1	340	FALSE	FALSE	Homo sapiens	Guanine nucleotide-binding protein G(I)/G(S)/G(T) subunit beta-1	1:Experimental evidence at protein level	64.41	1	0.999	0	13	0	13	19	0	19	919856450	0	919856450	11C(57.0215),11C(57.0215),12C(57.0215),11C(57.0215),12C(57.0215),14C(57.0215),31C(57.0215),15C(57.0215),18C(57.0215),25C(57.0215),7C(57.0215),2C(57.0215),2C(57.0215),3C(57.0215),3C(57.0215),3C(57.0215),7C(57.0215),N-term(42.0106),N-term(42.0106)
sp|Q12765-2|SCRN1_HUMAN	Q12765-2	SCRN1_HUMAN	SCRN1	434	FALSE	FALSE	Homo sapiens	Isoform 2 of Secernin-1		53.92	1	0.999	0	15	0	15	19	0	19	223978208	0	223978208	1C(57.0215),3C(57.0215),28C(57.0215),28C(57.0215),30C(57.0215),3C(57.0215),4C(57.0215),4C(57.0215),5C(57.0215),5C(57.0215),5C(57.0215),7C(57.0215)		sp|Q12765|SCRN1_HUMAN
sp|Q86VP6-2|CAND1_HUMAN	Q86VP6-2	CAND1_HUMAN	CAND1	1062	FALSE	FALSE	Homo sapiens	Isoform 2 of Cullin-associated NEDD8-dissociated protein 1		22.79	1	0.999	0	16	0	16	19	0	19	92690848	0	92690848	2C(57.0215),5C(57.0215)		sp|Q86VP6|CAND1_HUMAN
sp|P04899-2|GNAI2_HUMAN	P04899-2	GNAI2_HUMAN	GNAI2	339	FALSE	FALSE	Homo sapiens	Isoform 2 of Guanine nucleotide-binding protein G(i) subunit alpha-2		49.85	0	0.999	0	12	0	4	19	0	7	403466752	0	183496016	8C(57.0215),8C(57.0215)		sp|P04899-3|GNAI2_HUMAN, sp|P04899-5|GNAI2_HUMAN, sp|P04899-6|GNAI2_HUMAN
sp|P35241-5|RADI_HUMAN	P35241-5	RADI_HUMAN	RDX	604	FALSE	FALSE	Homo sapiens	Isoform 5 of Radixin		35.93	1	0.999	0	15	0	8	18	0	10	156031456	0	36248992	10C(57.0215)		sp|P35241|RADI_HUMAN
sp|Q02252-2|MMSA_HUMAN	Q02252-2	MMSA_HUMAN	ALDH6A1	522	FALSE	FALSE	Homo sapiens	Isoform 2 of Methylmalonate-semialdehyde/malonate-semialdehyde dehydrogenase [acylating], mitochondrial		47.51	1	0.999	0	18	0	18	18	0	18	114959952	0	114959952	10C(57.0215),1C(57.0215),26C(57.0215),2C(57.0215),9C(57.0215)		sp|Q02252|MMSA_HUMAN
sp|Q16777|H2A2C_HUMAN	Q16777	H2A2C_HUMAN	H2AC20	129	FALSE	FALSE	Homo sapiens	Histone H2A type 2-C	1:Experimental evidence at protein level	58.14	1	0.999	0	5	0	3	18	0	12	7302290400	0	3081795330	9M(15.9949),9M(15.9949),9M(15.9949)		sp|Q6FI13|H2A2A_HUMAN
sp|Q13228-4|SBP1_HUMAN	Q13228-4	SBP1_HUMAN	SELENBP1	514	FALSE	FALSE	Homo sapiens	Isoform 4 of Methanethiol oxidase		43.77	1	0.999	0	17	0	17	17	0	17	116165680	0	116165680	11C(57.0215),1C(57.0215),14C(57.0215),5C(57.0215),8C(57.0215)		sp|Q13228|SBP1_HUMAN
sp|Q92777-2|SYN2_HUMAN	Q92777-2	SYN2_HUMAN	SYN2	478	FALSE	FALSE	Homo sapiens	Isoform IIb of Synapsin-2		50.21	1	0.999	0	16	0	15	17	0	15	182149408	0	143902880	12C(57.0215),9C(57.0215)		sp|Q92777|SYN2_HUMAN
sp|Q92823-2|NRCAM_HUMAN	Q92823-2	NRCAM_HUMAN	NRCAM	1236	FALSE	FALSE	Homo sapiens	Isoform 2 of Neuronal cell adhesion molecule		24.6	1	0.999	0	16	0	16	17	0	17	70179424	0	70179424	10C(57.0215),17C(57.0215),18C(57.0215),24C(57.0215),7C(57.0215),8C(57.0215),8C(57.0215)		sp|Q92823-3|NRCAM_HUMAN, sp|Q92823-4|NRCAM_HUMAN, sp|Q92823-5|NRCAM_HUMAN, sp|Q92823-6|NRCAM_HUMAN, sp|Q92823|NRCAM_HUMAN
sp|Q96CW1-2|AP2M1_HUMAN	Q96CW1-2	AP2M1_HUMAN	AP2M1	433	FALSE	FALSE	Homo sapiens	Isoform 2 of AP-2 complex subunit mu		46.65	1	0.999	0	16	0	16	17	0	17	113325744	0	113325744	13C(57.0215),8C(57.0215),14C(57.0215),9C(57.0215)		sp|Q96CW1|AP2M1_HUMAN
sp|Q9NVA2-2|SEP11_HUMAN	Q9NVA2-2	SEP11_HUMAN	SEPTIN11	439	FALSE	FALSE	Homo sapiens	Isoform 2 of Septin-11		42.14	1	0.999	0	14	0	10	17	0	12	214269408	0	115542096	12C(57.0215),7C(57.0215)		sp|Q9NVA2|SEP11_HUMAN
sp|P01859-1|IGHG2_HUMAN	P01859-1	IGHG2_HUMAN	IGHG2	326	FALSE	FALSE	Homo sapiens	Isoform 1 of Immunoglobulin heavy constant gamma 2		37.73	1	0.999	0	10	0	4	16	0	4	575875580	0	64094420	11C(57.0215)		sp|P01859|IGHG2_HUMAN
sp|P02545-2|LMNA_HUMAN	P02545-2	LMNA_HUMAN	LMNA	572	FALSE	FALSE	Homo sapiens	Isoform C of Prelamin-A/C		30.77	1	0.999	0	14	0	14	16	0	16	80427544	0	80427544	7C(57.0215)		sp|P02545-6|LMNA_HUMAN, sp|P02545|LMNA_HUMAN
sp|P07954-2|FUMH_HUMAN	P07954-2	FUMH_HUMAN	FH	467	FALSE	FALSE	Homo sapiens	Isoform Cytoplasmic of Fumarate hydratase, mitochondrial		58.89	1	0.999	0	15	0	15	16	0	16	123785384	0	123785384	13C(57.0215),37C(57.0215)		sp|P07954|FUMH_HUMAN
sp|P28838-2|AMPL_HUMAN	P28838-2	AMPL_HUMAN	LAP3	488	FALSE	FALSE	Homo sapiens	Isoform 2 of Cytosol aminopeptidase		49.39	1	0.999	0	15	0	15	16	0	16	90118624	0	90118624	10C(57.0215),10C(57.0215),14C(57.0215),5C(57.0215)		sp|P28838|AMPL_HUMAN
sp|P35580-2|MYH10_HUMAN	P35580-2	MYH10_HUMAN	MYH10	1992	FALSE	FALSE	Homo sapiens	Isoform 2 of Myosin-10		11.04	1	0.999	0	15	0	11	16	0	12	36375152	0	33066670			sp|P35580-3|MYH10_HUMAN, sp|P35580-4|MYH10_HUMAN, sp|P35580-5|MYH10_HUMAN, sp|P35580|MYH10_HUMAN
sp|P48735-2|IDHP_HUMAN	P48735-2	IDHP_HUMAN	IDH2	400	FALSE	FALSE	Homo sapiens	Isoform 2 of Isocitrate dehydrogenase [NADP], mitochondrial		47.5	1	0.999	0	15	0	15	16	0	16	119540864	0	119540864	14C(57.0215),27C(57.0215),2C(57.0215),5C(57.0215)		sp|P48735|IDHP_HUMAN
sp|Q08209|PP2BA_HUMAN	Q08209	PP2BA_HUMAN	PPP3CA	521	FALSE	FALSE	Homo sapiens	Protein phosphatase 3 catalytic subunit alpha	1:Experimental evidence at protein level	45.3	1	0.999	0	14	0	14	16	0	16	134055920	0	134055920	11C(57.0215),11C(57.0215),24C(57.0215),5C(57.0215),12C(57.0215),12C(57.0215),2C(57.0215)
sp|Q92599-2|SEPT8_HUMAN	Q92599-2	SEPT8_HUMAN	SEPTIN8	429	FALSE	FALSE	Homo sapiens	Isoform 2 of Septin-8		62.24	1	0.999	0	15	0	12	16	0	12	210999456	0	115803536	12C(57.0215),15C(57.0215),1C(57.0215),23C(57.0215)		sp|Q92599-4|SEPT8_HUMAN, sp|Q92599|SEPT8_HUMAN
sp|A5A3E0|POTEF_HUMAN	A5A3E0	POTEF_HUMAN	POTEF	1075	FALSE	FALSE	Homo sapiens	POTE ankyrin domain family member F	1:Experimental evidence at protein level	6.33	0	0.999	0	6	0	6	16	0	16	3286605570	0	3286605570
sp|P04908|H2A1B_HUMAN	P04908	H2A1B_HUMAN	H2AC4	130	FALSE	FALSE	Homo sapiens	Histone H2A type 1-B/E	1:Experimental evidence at protein level	57.69	1	0.999	0	5	0	1	15	0	2	7302290400	0	30426166			sp|Q7L7L0|H2A3_HUMAN, sp|Q93077|H2A1C_HUMAN
sp|P10636-7|TAU_HUMAN	P10636-7	TAU_HUMAN	MAPT	412	FALSE	FALSE	Homo sapiens	Isoform Tau-E of Microtubule-associated protein tau		44.17	1	0.999	0	11	0	11	15	0	15	279836704	0	279836704	1C(57.0215),1C(57.0215)
sp|P30048-2|PRDX3_HUMAN	P30048-2	PRDX3_HUMAN	PRDX3	238	FALSE	FALSE	Homo sapiens	Isoform 2 of Thioredoxin-dependent peroxide reductase, mitochondrial		65.13	1	0.999	0	9	0	9	15	0	15	208615520	0	208615520	12C(57.0215),12C(57.0215),15C(57.0215),9C(57.0215),9C(57.0215)		sp|P30048|PRDX3_HUMAN
sp|P02538|K2C6A_HUMAN	P02538	K2C6A_HUMAN	KRT6A	564	FALSE	FALSE	Homo sapiens	Keratin, type II cytoskeletal 6A	1:Experimental evidence at protein level	21.99	1	0.999	0	10	0	4	14	0	4	549031100	0	13022976	8C(57.0215),9C(57.0215)		sp|P48668|K2C6C_HUMAN
sp|P0C0S5|H2AZ_HUMAN	P0C0S5	H2AZ_HUMAN	H2AZ1	128	FALSE	FALSE	Homo sapiens	Histone H2A.Z	1:Experimental evidence at protein level	58.59	1	0.999	0	7	0	7	14	0	14	4805277200	0	4805277200			sp|Q71UI9|H2AV_HUMAN
sp|P37837-2|TALDO_HUMAN	P37837-2	TALDO_HUMAN	TALDO1	327	FALSE	FALSE	Homo sapiens	Isoform 2 of Transaldolase		44.04	1	0.999	0	11	0	11	14	0	14	133272416	0	133272416	10C(57.0215),24C(57.0215),5C(57.0215),N-term(42.0106)		sp|P37837|TALDO_HUMAN
sp|P50991-2|TCPD_HUMAN	P50991-2	TCPD_HUMAN	CCT4	509	FALSE	FALSE	Homo sapiens	Isoform 2 of T-complex protein 1 subunit delta		31.43	1	0.999	0	11	0	11	14	0	14	56917300	0	56917300	3C(57.0215),8C(57.0215),8C(57.0215)		sp|P50991|TCPD_HUMAN
sp|P55084-2|ECHB_HUMAN	P55084-2	ECHB_HUMAN	HADHB	452	FALSE	FALSE	Homo sapiens	Isoform 2 of Trifunctional enzyme subunit beta, mitochondrial		50.22	1	0.999	0	14	0	14	14	0	14	83247400	0	83247400	11C(57.0215),19C(57.0215)		sp|P55084|ECHB_HUMAN
sp|P78324-2|SHPS1_HUMAN	P78324-2	SHPS1_HUMAN	SIRPA	508	FALSE	FALSE	Homo sapiens	Isoform 2 of Tyrosine-protein phosphatase non-receptor type substrate 1		32.68	1	0.999	0	11	0	11	14	0	14	84679712	0	84679712	11C(57.0215),1C(57.0215),3C(57.0215),9C(57.0215)		sp|P78324|SHPS1_HUMAN
sp|Q9Y490-2|TLN1_HUMAN	Q9Y490-2	TLN1_HUMAN	TLN1	2558	FALSE	FALSE	Homo sapiens	Isoform 2 of Talin-1		11.26	1	0.999	0	14	0	14	14	0	14	39524804	0	39524804	10C(57.0215),13C(57.0215),2C(57.0215),6C(57.0215)		sp|Q9Y490|TLN1_HUMAN
sp|P10636-4|TAU_HUMAN	P10636-4	TAU_HUMAN	MAPT	381	FALSE	FALSE	Homo sapiens	Isoform Tau-B of Microtubule-associated protein tau		43.31	0.9999	0.999	0	10	0	1	14	0	2	345983872	0	146575792
sp|Q9UN36-2|NDRG2_HUMAN	Q9UN36-2	NDRG2_HUMAN	NDRG2	357	FALSE	FALSE	Homo sapiens	Isoform 2 of Protein NDRG2		55.46	0.9998	0.999	0	11	0	11	14	0	14	129746800	0	129746800	1C(57.0215),20C(57.0215),1M(15.9949),2C(57.0215),2C(57.0215),N-term(42.0106)
sp|P05026-2|AT1B1_HUMAN	P05026-2	AT1B1_HUMAN	ATP1B1	301	FALSE	FALSE	Homo sapiens	Isoform 2 of Sodium/potassium-transporting ATPase subunit beta-1		35.22	1	0.999	0	9	0	9	13	0	13	545212740	0	545212740	10C(57.0215),13C(57.0215),15C(57.0215)		sp|P05026|AT1B1_HUMAN
sp|P22061-2|PIMT_HUMAN	P22061-2	PIMT_HUMAN	PCMT1	228	FALSE	FALSE	Homo sapiens	Isoform 2 of Protein-L-isoaspartate(D-aspartate) O-methyltransferase		58.77	1	0.999	0	10	0	10	13	0	13	237465216	0	237465216	14C(57.0215)		sp|P22061|PIMT_HUMAN
sp|P27361|MK03_HUMAN	P27361	MK03_HUMAN	MAPK3	379	FALSE	FALSE	Homo sapiens	Mitogen-activated protein kinase 3	1:Experimental evidence at protein level	39.05	1	0.999	0	10	0	5	13	0	5	83152648	0	42193112	N-term(42.0106)
sp|P27824-2|CALX_HUMAN	P27824-2	CALX_HUMAN	CANX	627	FALSE	FALSE	Homo sapiens	Isoform 2 of Calnexin		32.38	1	0.999	0	11	0	11	13	0	13	72474480	0	72474480	26C(57.0215)		sp|P27824|CALX_HUMAN
sp|P30044-2|PRDX5_HUMAN	P30044-2	PRDX5_HUMAN	PRDX5	162	FALSE	FALSE	Homo sapiens	Isoform Cytoplasmic+peroxisomal of Peroxiredoxin-5, mitochondrial		74.07	1	0.999	0	11	0	11	13	0	13	166308128	0	166308128	13C(57.0215),14C(57.0215),15C(57.0215)		sp|P30044|PRDX5_HUMAN
sp|P51649-2|SSDH_HUMAN	P51649-2	SSDH_HUMAN	ALDH5A1	548	FALSE	FALSE	Homo sapiens	Isoform 2 of Succinate-semialdehyde dehydrogenase, mitochondrial		43.07	1	0.999	0	11	0	11	13	0	13	77246816	0	77246816	17C(57.0215),9C(57.0215),22C(57.0215),25C(57.0215),6C(57.0215),8C(57.0215)		sp|P51649|SSDH_HUMAN
sp|P61204|ARF3_HUMAN	P61204	ARF3_HUMAN	ARF3	181	FALSE	FALSE	Homo sapiens	ADP-ribosylation factor 3	1:Experimental evidence at protein level	63.54	1	0.999	0	9	0	4	13	0	5	413764864	0	270318592	8C(57.0215)
sp|Q00325-2|S25A3_HUMAN	Q00325-2	S25A3_HUMAN	SLC25A3	361	FALSE	FALSE	Homo sapiens	Isoform B of Solute carrier family 25 member 3		40.44	1	0.999	0	9	0	9	13	0	13	141852896	0	141852896	23C(57.0215),3C(57.0215),3M(15.9949)		sp|Q00325|S25A3_HUMAN
sp|Q16653|MOG_HUMAN	Q16653	MOG_HUMAN	MOG	247	FALSE	FALSE	Homo sapiens	Myelin-oligodendrocyte glycoprotein	1:Experimental evidence at protein level	26.32	1	0.999	0	8	0	8	13	0	13	564327680	0	564327680	11C(57.0215),11C(57.0215),9C(57.0215)
sp|Q969P0-3|IGSF8_HUMAN	Q969P0-3	IGSF8_HUMAN	IGSF8	526	FALSE	FALSE	Homo sapiens	Isoform 3 of Immunoglobulin superfamily member 8		33.65	1	0.999	0	11	0	11	13	0	13	91188800	0	91188800	11C(57.0215),13C(57.0215)		sp|Q969P0|IGSF8_HUMAN
sp|Q9UN36|NDRG2_HUMAN	Q9UN36	NDRG2_HUMAN	NDRG2	371	FALSE	FALSE	Homo sapiens	Protein NDRG2	1:Experimental evidence at protein level	55.26	1	0.999	0	11	0	1	13	0	1	129746800	0	23439052
sp|Q9Y2J2-2|E41L3_HUMAN	Q9Y2J2-2	E41L3_HUMAN	EPB41L3	865	FALSE	FALSE	Homo sapiens	Isoform 2 of Band 4.1-like protein 3		14.91	1	0.999	0	12	0	12	13	0	13	65192536	0	65192536	11C(57.0215),11C(57.0215),2C(57.0215),4C(57.0215)		sp|Q9Y2J2|E41L3_HUMAN
sp|P04179|SODM_HUMAN	P04179	SODM_HUMAN	SOD2	222	FALSE	FALSE	Homo sapiens	Superoxide dismutase [Mn], mitochondrial	1:Experimental evidence at protein level	81.08	1	0.999	0	10	0	10	12	0	12	419076000	0	419076000	8C(57.0215)
sp|P11177-2|ODPB_HUMAN	P11177-2	ODPB_HUMAN	PDHB	341	FALSE	FALSE	Homo sapiens	Isoform 2 of Pyruvate dehydrogenase E1 component subunit beta, mitochondrial		50.44	1	0.999	0	11	0	11	12	0	12	86522944	0	86522944	16C(57.0215),24C(57.0215),5C(57.0215)		sp|P11177|ODPB_HUMAN
sp|P16615-2|AT2A2_HUMAN	P16615-2	AT2A2_HUMAN	ATP2A2	997	FALSE	FALSE	Homo sapiens	Isoform 2 of Sarcoplasmic/endoplasmic reticulum calcium ATPase 2		14.94	1	0.999	0	12	0	12	12	0	12	47955552	0	47955552	11C(57.0215),12C(57.0215),12C(57.0215),6C(57.0215),7C(57.0215)		sp|P16615-3|AT2A2_HUMAN, sp|P16615-5|AT2A2_HUMAN, sp|P16615|AT2A2_HUMAN
sp|P28161|GSTM2_HUMAN	P28161	GSTM2_HUMAN	GSTM2	218	FALSE	FALSE	Homo sapiens	Glutathione S-transferase Mu 2	1:Experimental evidence at protein level	44.04	1	0.999	0	9	0	9	12	0	12	147645104	0	147645104	2C(57.0215),4M(15.9949),8C(57.0215)
sp|P30038|AL4A1_HUMAN	P30038	AL4A1_HUMAN	ALDH4A1	563	FALSE	FALSE	Homo sapiens	Delta-1-pyrroline-5-carboxylate dehydrogenase, mitochondrial	1:Experimental evidence at protein level	31.44	1	0.999	0	9	0	9	12	0	12	61294428	0	61294428	30C(57.0215)
sp|P43004-2|EAA2_HUMAN	P43004-2	EAA2_HUMAN	SLC1A2	565	FALSE	FALSE	Homo sapiens	Isoform 2 of Excitatory amino acid transporter 2		23.36	1	0.999	0	9	0	9	12	0	12	132353984	0	132353984	11C(57.0215),1M(15.9949),4C(57.0215)		sp|P43004|EAA2_HUMAN
sp|Q16720-2|AT2B3_HUMAN	Q16720-2	AT2B3_HUMAN	ATP2B3	1173	FALSE	FALSE	Homo sapiens	Isoform XA of Plasma membrane calcium-transporting ATPase 3		11	1	0.999	0	10	0	2	12	0	2	326462528	0	6502854	3C(57.0215)		sp|Q16720-3|AT2B3_HUMAN, sp|Q16720-4|AT2B3_HUMAN, sp|Q16720-5|AT2B3_HUMAN, sp|Q16720-6|AT2B3_HUMAN, sp|Q16720-7|AT2B3_HUMAN, sp|Q16720-8|AT2B3_HUMAN, sp|Q16720|AT2B3_HUMAN
sp|O00429-2|DNM1L_HUMAN	O00429-2	DNM1L_HUMAN	DNM1L	725	FALSE	FALSE	Homo sapiens	Isoform 4 of Dynamin-1-like protein		23.17	1	0.999	0	9	0	9	11	0	11	41639016	0	41639016	6C(57.0215),N-term(42.0106)		sp|O00429-6|DNM1L_HUMAN, sp|O00429-8|DNM1L_HUMAN, sp|O00429|DNM1L_HUMAN
sp|O60313-10|OPA1_HUMAN	O60313-10	OPA1_HUMAN	OPA1	1015	FALSE	FALSE	Homo sapiens	Isoform 4 of Dynamin-like GTPase OPA1, mitochondrial		15.86	1	0.999	0	10	0	10	11	0	11	31364032	0	31364032	1C(57.0215),5C(57.0215),6C(57.0215),9C(57.0215),9C(57.0215)		sp|O60313-11|OPA1_HUMAN, sp|O60313-13|OPA1_HUMAN, sp|O60313-2|OPA1_HUMAN, sp|O60313-9|OPA1_HUMAN, sp|O60313|OPA1_HUMAN
sp|O60641-4|AP180_HUMAN	O60641-4	AP180_HUMAN	SNAP91	877	FALSE	FALSE	Homo sapiens	Isoform 4 of Clathrin coat assembly protein AP180		18.47	1	0.999	0	11	0	11	11	0	11	174217088	0	174217088			sp|O60641|AP180_HUMAN
sp|P17096|HMGA1_HUMAN	P17096	HMGA1_HUMAN	HMGA1	107	FALSE	FALSE	Homo sapiens	High mobility group protein HMG-I/HMG-Y	1:Experimental evidence at protein level	41.12	1	0.999	0	4	0	4	11	0	11	145293408	0	145293408
sp|P26232-2|CTNA2_HUMAN	P26232-2	CTNA2_HUMAN	CTNNA2	905	FALSE	FALSE	Homo sapiens	Isoform 2 of Catenin alpha-2		18.9	1	0.999	0	11	0	11	11	0	11	29660736	0	29660736	9C(57.0215)		sp|P26232-5|CTNA2_HUMAN
sp|P30626-2|SORCN_HUMAN	P30626-2	SORCN_HUMAN	SRI	183	FALSE	FALSE	Homo sapiens	Isoform 2 of Sorcin		57.92	1	0.999	0	9	0	9	11	0	11	111045792	0	111045792	10C(57.0215),9C(57.0215),18C(57.0215),18C(57.0215),19C(57.0215),1C(57.0215)		sp|P30626|SORCN_HUMAN
sp|P31948-2|STIP1_HUMAN	P31948-2	STIP1_HUMAN	STIP1	590	FALSE	FALSE	Homo sapiens	Isoform 2 of Stress-induced-phosphoprotein 1		21.69	1	0.999	0	10	0	10	11	0	11	57965888	0	57965888	13C(57.0215),13C(57.0215),8C(57.0215)		sp|P31948|STIP1_HUMAN
sp|Q10567-2|AP1B1_HUMAN	Q10567-2	AP1B1_HUMAN	AP1B1	942	FALSE	FALSE	Homo sapiens	Isoform B of AP-1 complex subunit beta-1		12.74	1	0.999	0	10	0	3	11	0	3	79429456	0	16442662			sp|Q10567-3|AP1B1_HUMAN, sp|Q10567-4|AP1B1_HUMAN, sp|Q10567|AP1B1_HUMAN
sp|O00154-4|BACH_HUMAN	O00154-4	BACH_HUMAN	ACOT7	338	FALSE	FALSE	Homo sapiens	Isoform 4 of Cytosolic acyl coenzyme A thioester hydrolase		34.91	1	0.999	0	9	0	9	10	0	10	96002952	0	96002952	N-term(42.0106),14C(57.0215)
sp|O00499-3|BIN1_HUMAN	O00499-3	BIN1_HUMAN	BIN1	506	FALSE	FALSE	Homo sapiens	Isoform IIC1 of Myc box-dependent-interacting protein 1		31.82	1	0.999	0	10	0	10	10	0	10	205310784	0	205310784	12C(57.0215),4C(57.0215)		sp|O00499-5|BIN1_HUMAN, sp|O00499|BIN1_HUMAN
sp|O15020-2|SPTN2_HUMAN	O15020-2	SPTN2_HUMAN	SPTBN2	2365	FALSE	FALSE	Homo sapiens	Isoform 2 of Spectrin beta chain, non-erythrocytic 2		5.41	1	0.999	0	9	0	3	10	0	3	175824432	0	6.74612e+06			sp|O15020|SPTN2_HUMAN
sp|P00390-2|GSHR_HUMAN	P00390-2	GSHR_HUMAN	GSR	479	FALSE	FALSE	Homo sapiens	Isoform Cytoplasmic of Glutathione reductase, mitochondrial		27.56	1	0.999	0	9	0	9	10	0	10	36490200	0	36490200	10C(57.0215),5C(57.0215),12C(57.0215),9C(57.0215)		sp|P00390-3|GSHR_HUMAN, sp|P00390|GSHR_HUMAN
sp|P01876-1|IGHA1_HUMAN	P01876-1	IGHA1_HUMAN	IGHA1	353	FALSE	FALSE	Homo sapiens	Isoform 1 of Immunoglobulin heavy constant alpha 1		39.94	1	0.999	0	9	0	9	10	0	10	139648784	0	139648784	15C(57.0215),3C(57.0215),5C(57.0215),29C(57.0215),7C(57.0215)		sp|P01876|IGHA1_HUMAN
sp|P02671-2|FIBA_HUMAN	P02671-2	FIBA_HUMAN	FGA	644	FALSE	FALSE	Homo sapiens	Isoform 2 of Fibrinogen alpha chain		20.34	1	0.999	0	8	0	8	10	0	10	65794912	0	65794912	11C(57.0215)		sp|P02671|FIBA_HUMAN
sp|P17858|PFKAL_HUMAN	P17858	PFKAL_HUMAN	PFKL	780	FALSE	FALSE	Homo sapiens	ATP-dependent 6-phosphofructokinase, liver type	1:Experimental evidence at protein level	16.03	1	0.999	0	8	0	6	10	0	8	61436256	0	43823308
sp|P50990-2|TCPQ_HUMAN	P50990-2	TCPQ_HUMAN	CCT8	529	FALSE	FALSE	Homo sapiens	Isoform 2 of T-complex protein 1 subunit theta		24.76	1	0.999	0	10	0	10	10	0	10	42843392	0	42843392	6C(57.0215)		sp|P50990|TCPQ_HUMAN
sp|P61978-2|HNRPK_HUMAN	P61978-2	HNRPK_HUMAN	HNRNPK	464	FALSE	FALSE	Homo sapiens	Isoform 2 of Heterogeneous nuclear ribonucleoprotein K		24.14	1	0.999	0	9	0	9	10	0	10	123419016	0	123419016	6C(57.0215)		sp|P61978-3|HNRPK_HUMAN, sp|P61978|HNRPK_HUMAN
sp|P63092-2|GNAS2_HUMAN	P63092-2	GNAS2_HUMAN	GNAS	380	FALSE	FALSE	Homo sapiens	Isoform Gnas-2 of Guanine nucleotide-binding protein G(s) subunit alpha isoforms short		28.95	1	0.999	0	9	0	8	10	0	8	317113312	0	46020276	9C(57.0215)		sp|P63092-3|GNAS2_HUMAN, sp|P63092-4|GNAS2_HUMAN, sp|P63092|GNAS2_HUMAN, sp|Q5JWF2-2|GNAS1_HUMAN, sp|Q5JWF2|GNAS1_HUMAN
sp|P78371-2|TCPB_HUMAN	P78371-2	TCPB_HUMAN	CCT2	488	FALSE	FALSE	Homo sapiens	Isoform 2 of T-complex protein 1 subunit beta		30.94	1	0.999	0	8	0	8	10	0	10	65531016	0	65531016	24C(57.0215),7C(57.0215)		sp|P78371|TCPB_HUMAN
sp|P78417|GSTO1_HUMAN	P78417	GSTO1_HUMAN	GSTO1	241	FALSE	FALSE	Homo sapiens	Glutathione S-transferase omega-1	1:Experimental evidence at protein level	42.74	1	0.999	0	8	0	8	10	0	10	80673968	0	80673968	25C(57.0215),4C(57.0215),4C(57.0215)
sp|Q9Y2T3-3|GUAD_HUMAN	Q9Y2T3-3	GUAD_HUMAN	GDA	471	FALSE	FALSE	Homo sapiens	Isoform 3 of Guanine deaminase		33.97	1	0.999	0	10	0	10	10	0	10	34025528	0	34025528	10C(57.0215),2C(57.0215),7C(57.0215)		sp|Q9Y2T3|GUAD_HUMAN
sp|O00499-10|BIN1_HUMAN	O00499-10	BIN1_HUMAN	BIN1	424	FALSE	FALSE	Homo sapiens	Isoform BIN1-13 of Myc box-dependent-interacting protein 1		37.5	0.999	0.9765	0.00340599	10	0	1	10	0	1	205310784	0	10848548			sp|O00499-11|BIN1_HUMAN, sp|O00499-2|BIN1_HUMAN, sp|O00499-4|BIN1_HUMAN, sp|O00499-6|BIN1_HUMAN, sp|O00499-7|BIN1_HUMAN, sp|O00499-8|BIN1_HUMAN, sp|O00499-9|BIN1_HUMAN
sp|O43236-2|SEPT4_HUMAN	O43236-2	SEPT4_HUMAN	SEPTIN4	459	FALSE	FALSE	Homo sapiens	Isoform 2 of Septin-4		32.24	1	0.999	0	8	0	6	9	0	6	44440940	0	34670764	15C(57.0215),18C(57.0215)		sp|O43236-3|SEPT4_HUMAN, sp|O43236-4|SEPT4_HUMAN, sp|O43236-7|SEPT4_HUMAN, sp|O43236|SEPT4_HUMAN
sp|O43865-2|SAHH2_HUMAN	O43865-2	SAHH2_HUMAN	AHCYL1	483	FALSE	FALSE	Homo sapiens	Isoform 2 of S-adenosylhomocysteine hydrolase-like protein 1		24.64	1	0.999	0	8	0	8	9	0	9	81197216	0	81197216	2C(57.0215),3C(57.0215),6C(57.0215),4C(57.0215),5C(57.0215),6C(57.0215),7C(57.0215)		sp|O43865|SAHH2_HUMAN
sp|P02679-2|FIBG_HUMAN	P02679-2	FIBG_HUMAN	FGG	437	FALSE	FALSE	Homo sapiens	Isoform Gamma-A of Fibrinogen gamma chain		28.38	1	0.999	0	7	0	7	9	0	9	100371728	0	100371728	12C(57.0215),8C(57.0215),5C(57.0215),9C(57.0215),5C(57.0215),9C(57.0215)		sp|P02679|FIBG_HUMAN
sp|P08195-2|4F2_HUMAN	P08195-2	4F2_HUMAN	SLC3A2	529	FALSE	FALSE	Homo sapiens	Isoform 2 of Amino acid transporter heavy chain SLC3A2		28.54	1	0.999	0	9	0	9	9	0	9	70341736	0	70341736			sp|P08195-3|4F2_HUMAN, sp|P08195-4|4F2_HUMAN, sp|P08195-5|4F2_HUMAN, sp|P08195|4F2_HUMAN
sp|P11217|PYGM_HUMAN	P11217	PYGM_HUMAN	PYGM	842	FALSE	FALSE	Homo sapiens	Glycogen phosphorylase, muscle form	1:Experimental evidence at protein level	13.66	1	0.999	0	8	0	4	9	0	4	95579312	0	26202220
sp|P20340-2|RAB6A_HUMAN	P20340-2	RAB6A_HUMAN	RAB6A	208	FALSE	FALSE	Homo sapiens	Isoform 2 of Ras-related protein Rab-6A		35.1	1	0.999	0	7	0	6	9	0	7	145390032	0	46084880	N-term(42.0106)		sp|P20340|RAB6A_HUMAN
sp|P20916-2|MAG_HUMAN	P20916-2	MAG_HUMAN	MAG	582	FALSE	FALSE	Homo sapiens	Isoform 2 of Myelin-associated glycoprotein		18.56	1	0.999	0	8	0	8	9	0	9	153715648	0	153715648			sp|P20916-3|MAG_HUMAN, sp|P20916|MAG_HUMAN
sp|P22392-2|NDKB_HUMAN	P22392-2	NDKB_HUMAN	NME2	267	FALSE	FALSE	Homo sapiens	Isoform 3 of Nucleoside diphosphate kinase B		50.94	1	0.999	0	7	0	7	9	0	9	244486432	0	244486432	4C(57.0215)
sp|P35749-2|MYH11_HUMAN	P35749-2	MYH11_HUMAN	MYH11	1979	FALSE	FALSE	Homo sapiens	Isoform 2 of Myosin-11		5.96	1	0.999	0	9	0	3	9	0	3	32094152	0	5.10117e+06			sp|P35749-3|MYH11_HUMAN, sp|P35749-4|MYH11_HUMAN, sp|P35749|MYH11_HUMAN
sp|P36543|VATE1_HUMAN	P36543	VATE1_HUMAN	ATP6V1E1	226	FALSE	FALSE	Homo sapiens	V-type proton ATPase subunit E 1	1:Experimental evidence at protein level	34.07	1	0.999	0	7	0	7	9	0	9	137339024	0	137339024	N-term(42.0106)
sp|P52306-2|GDS1_HUMAN	P52306-2	GDS1_HUMAN	RAP1GDS1	558	FALSE	FALSE	Homo sapiens	Isoform 2 of Rap1 GTPase-GDP dissociation stimulator 1		20.07	1	0.999	0	7	0	7	9	0	9	29295676	0	29295676	11C(57.0215),11C(57.0215),20C(57.0215),3C(57.0215),3C(57.0215)		sp|P52306-3|GDS1_HUMAN, sp|P52306-4|GDS1_HUMAN, sp|P52306-5|GDS1_HUMAN, sp|P52306-6|GDS1_HUMAN, sp|P52306|GDS1_HUMAN
sp|P61006-2|RAB8A_HUMAN	P61006-2	RAB8A_HUMAN	RAB8A	207	FALSE	FALSE	Homo sapiens	Isoform 2 of Ras-related protein Rab-8A		31.4	1	0.9988	0.000707214	6	0	3	9	0	4	189829824	0	33338352			sp|P61006|RAB8A_HUMAN
sp|P62714|PP2AB_HUMAN	P62714	PP2AB_HUMAN	PPP2CB	309	FALSE	FALSE	Homo sapiens	Serine/threonine-protein phosphatase 2A catalytic subunit beta isoform	1:Experimental evidence at protein level	57.28	1	0.999	0	9	0	9	9	0	9	34730300	0	34730300	11C(57.0215),12C(57.0215),12C(57.0215),12C(57.0215),1C(57.0215),6C(57.0215),21C(57.0215)		sp|P67775|PP2AA_HUMAN
sp|Q04760-2|LGUL_HUMAN	Q04760-2	LGUL_HUMAN	GLO1	169	FALSE	FALSE	Homo sapiens	Isoform 2 of Lactoylglutathione lyase		55.62	1	0.999	0	8	0	8	9	0	9	123619376	0	123619376	16C(57.0215)		sp|Q04760|LGUL_HUMAN
sp|Q14141-2|SEPT6_HUMAN	Q14141-2	SEPT6_HUMAN	SEPTIN6	427	FALSE	FALSE	Homo sapiens	Isoform I of Septin-6		19.91	1	0.999	0	8	0	3	9	0	3	203959472	0	116823744			sp|Q14141-4|SEPT6_HUMAN, sp|Q14141|SEPT6_HUMAN
sp|Q16698-2|DECR_HUMAN	Q16698-2	DECR_HUMAN	DECR1	326	FALSE	FALSE	Homo sapiens	Isoform 2 of 2,4-dienoyl-CoA reductase [(3E)-enoyl-CoA-producing], mitochondrial		47.85	1	0.999	0	9	0	9	9	0	9	42573368	0	42573368	15C(57.0215),6C(57.0215)		sp|Q16698|DECR_HUMAN
sp|Q9NQC3-4|RTN4_HUMAN	Q9NQC3-4	RTN4_HUMAN	RTN4	960	FALSE	FALSE	Homo sapiens	Isoform 6 of Reticulon-4		13.02	1	0.999	0	7	0	7	9	0	9	107476728	0	107476728	11C(57.0215),15C(57.0215)		sp|Q9NQC3-6|RTN4_HUMAN, sp|Q9NQC3|RTN4_HUMAN
sp|Q9UHD8-2|SEPT9_HUMAN	Q9UHD8-2	SEPT9_HUMAN	SEPTIN9	568	FALSE	FALSE	Homo sapiens	Isoform 2 of Septin-9		19.19	1	0.999	0	8	0	8	9	0	9	89644192	0	89644192	12C(57.0215)		sp|Q9UHD8-3|SEPT9_HUMAN, sp|Q9UHD8-4|SEPT9_HUMAN, sp|Q9UHD8-5|SEPT9_HUMAN, sp|Q9UHD8-7|SEPT9_HUMAN, sp|Q9UHD8-8|SEPT9_HUMAN, sp|Q9UHD8-9|SEPT9_HUMAN, sp|Q9UHD8|SEPT9_HUMAN
sp|Q9Y2A7-2|NCKP1_HUMAN	Q9Y2A7-2	NCKP1_HUMAN	NCKAP1	1134	FALSE	FALSE	Homo sapiens	Isoform 2 of Nck-associated protein 1		13.76	1	0.999	0	9	0	9	9	0	9	30286772	0	30286772			sp|Q9Y2A7|NCKP1_HUMAN
sp|P61224-3|RAP1B_HUMAN	P61224-3	RAP1B_HUMAN	RAP1B	165	FALSE	FALSE	Homo sapiens	Isoform 3 of Ras-related protein Rap-1b		54.55	0.9999	0.999	0	7	0	2	9	0	2	171615904	0	36793312	5C(57.0215)		sp|P61224|RAP1B_HUMAN
sp|O14773-2|TPP1_HUMAN	O14773-2	TPP1_HUMAN	TPP1	320	FALSE	FALSE	Homo sapiens	Isoform 2 of Tripeptidyl-peptidase 1		22.81	1	0.999	0	4	0	4	8	0	8	228080064	0	228080064			sp|O14773|TPP1_HUMAN
sp|O43426-2|SYNJ1_HUMAN	O43426-2	SYNJ1_HUMAN	SYNJ1	1311	FALSE	FALSE	Homo sapiens	Isoform 2 of Synaptojanin-1		7.93	1	0.999	0	8	0	8	8	0	8	116902808	0	116902808	3C(57.0215),6C(57.0215)		sp|O43426-4|SYNJ1_HUMAN, sp|O43426|SYNJ1_HUMAN
sp|P09960|LKHA4_HUMAN	P09960	LKHA4_HUMAN	LTA4H	611	FALSE	FALSE	Homo sapiens	Leukotriene A-4 hydrolase	1:Experimental evidence at protein level	18	1	0.999	0	8	0	8	8	0	8	32582644	0	32582644	5C(57.0215)
sp|P0DP23|CALM1_HUMAN	P0DP23	CALM1_HUMAN	CALM1	149	FALSE	FALSE	Homo sapiens	Calmodulin-1	1:Experimental evidence at protein level	63.76	1	0.999	0	5	0	5	8	0	8	87735648	0	87735648			sp|P0DP24|CALM2_HUMAN, sp|P0DP25|CALM3_HUMAN
sp|P15531-2|NDKA_HUMAN	P15531-2	NDKA_HUMAN	NME1	177	FALSE	FALSE	Homo sapiens	Isoform 2 of Nucleoside diphosphate kinase A		39.55	1	0.999	0	6	0	1	8	0	1	243669424	0	3.14938e+06			sp|P15531|NDKA_HUMAN
sp|P21397|AOFA_HUMAN	P21397	AOFA_HUMAN	MAOA	527	FALSE	FALSE	Homo sapiens	Amine oxidase [flavin-containing] A	1:Experimental evidence at protein level	12.52	1	0.9989	0.000707214	7	0	3	8	0	3	98743904	0	8627130
sp|P27816-6|MAP4_HUMAN	P27816-6	MAP4_HUMAN	MAP4	1135	FALSE	FALSE	Homo sapiens	Isoform 6 of Microtubule-associated protein 4		7.31	1	0.999	0	7	0	7	8	0	8	45614144	0	45614144	1C(57.0215)		sp|P27816|MAP4_HUMAN
sp|P49418-2|AMPH_HUMAN	P49418-2	AMPH_HUMAN	AMPH	653	FALSE	FALSE	Homo sapiens	Isoform 2 of Amphiphysin		13.32	1	0.999	0	6	0	6	8	0	8	97567752	0	97567752			sp|P49418|AMPH_HUMAN
sp|P49588-2|SYAC_HUMAN	P49588-2	SYAC_HUMAN	AARS1	992	FALSE	FALSE	Homo sapiens	Isoform 2 of Alanine--tRNA ligase, cytoplasmic		13.91	1	0.999	0	7	0	7	8	0	8	31589904	0	31589904	4C(57.0215),7C(57.0215)		sp|P49588|SYAC_HUMAN
sp|P49748-2|ACADV_HUMAN	P49748-2	ACADV_HUMAN	ACADVL	633	FALSE	FALSE	Homo sapiens	Isoform 2 of Very long-chain specific acyl-CoA dehydrogenase, mitochondrial		17.22	1	0.999	0	7	0	7	8	0	8	29532206	0	29532206	11C(57.0215)		sp|P49748-3|ACADV_HUMAN, sp|P49748|ACADV_HUMAN
sp|P51148-2|RAB5C_HUMAN	P51148-2	RAB5C_HUMAN	RAB5C	249	FALSE	FALSE	Homo sapiens	Isoform 2 of Ras-related protein Rab-5C		37.35	1	0.999	0	7	0	7	8	0	8	93315512	0	93315512			sp|P51148|RAB5C_HUMAN
sp|Q13642-1|FHL1_HUMAN	Q13642-1	FHL1_HUMAN	FHL1	280	FALSE	FALSE	Homo sapiens	Isoform 1 of Four and a half LIM domains protein 1		39.29	1	0.999	0	8	0	8	8	0	8	86996176	0	86996176	10C(57.0215),13C(57.0215),10C(57.0215),13C(57.0215),18C(57.0215),21C(57.0215),24C(57.0215),1C(57.0215),2C(57.0215),6C(57.0215),9C(57.0215)		sp|Q13642-4|FHL1_HUMAN, sp|Q13642-5|FHL1_HUMAN
sp|Q14203-2|DCTN1_HUMAN	Q14203-2	DCTN1_HUMAN	DCTN1	1144	FALSE	FALSE	Homo sapiens	Isoform p135 of Dynactin subunit 1		12.24	1	0.999	0	8	0	8	8	0	8	24102112	0	24102112	5C(57.0215)		sp|Q14203-3|DCTN1_HUMAN, sp|Q14203-4|DCTN1_HUMAN, sp|Q14203-5|DCTN1_HUMAN, sp|Q14203-6|DCTN1_HUMAN, sp|Q14203|DCTN1_HUMAN
sp|Q14240-2|IF4A2_HUMAN	Q14240-2	IF4A2_HUMAN	EIF4A2	408	FALSE	FALSE	Homo sapiens	Isoform 2 of Eukaryotic initiation factor 4A-II		25.74	1	0.999	0	8	0	8	8	0	8	64477352	0	64477352			sp|Q14240|IF4A2_HUMAN
sp|Q5SSJ5-2|HP1B3_HUMAN	Q5SSJ5-2	HP1B3_HUMAN	HP1BP3	515	FALSE	FALSE	Homo sapiens	Isoform 2 of Heterochromatin protein 1-binding protein 3		19.42	1	0.999	0	8	0	8	8	0	8	39422612	0	39422612			sp|Q5SSJ5|HP1B3_HUMAN
sp|Q96F07-2|CYFP2_HUMAN	Q96F07-2	CYFP2_HUMAN	CYFIP2	1253	FALSE	FALSE	Homo sapiens	Isoform 2 of Cytoplasmic FMR1-interacting protein 2		9.34	1	0.999	0	8	0	8	8	0	8	31723790	0	31723790			sp|Q96F07|CYFP2_HUMAN
sp|Q9P2U7-3|VGLU1_HUMAN	Q9P2U7-3	VGLU1_HUMAN	SLC17A7	548	FALSE	FALSE	Homo sapiens	Isoform 3 of Vesicular glutamate transporter 1		22.45	1	0.999	0	7	0	7	8	0	8	36893528	0	36893528	14C(57.0215),16C(57.0215),5C(57.0215)		sp|Q9P2U7|VGLU1_HUMAN
sp|Q9Y639-4|NPTN_HUMAN	Q9Y639-4	NPTN_HUMAN	NPTN	337	FALSE	FALSE	Homo sapiens	Isoform 4 of Neuroplastin		23.15	1	0.999	0	6	0	6	8	0	8	83076432	0	83076432	11C(57.0215),14C(57.0215),9C(57.0215),9C(57.0215)		sp|Q9Y639-5|NPTN_HUMAN, sp|Q9Y639|NPTN_HUMAN
sp|O95716|RAB3D_HUMAN	O95716	RAB3D_HUMAN	RAB3D	219	FALSE	FALSE	Homo sapiens	Ras-related protein Rab-3D	1:Experimental evidence at protein level	32.88	0	0.999	0	6	0	1	8	0	2	227549472	0	108930768
sp|O00764|PDXK_HUMAN	O00764	PDXK_HUMAN	PDXK	312	FALSE	FALSE	Homo sapiens	Pyridoxal kinase	1:Experimental evidence at protein level	21.79	1	0.999	0	4	0	4	7	0	7	41250084	0	41250084
sp|O43491-2|E41L2_HUMAN	O43491-2	E41L2_HUMAN	EPB41L2	673	FALSE	FALSE	Homo sapiens	Isoform 2 of Band 4.1-like protein 2		12.48	1	0.999	0	7	0	5	7	0	5	55410432	0	37155768			sp|O43491-3|E41L2_HUMAN, sp|O43491-4|E41L2_HUMAN, sp|O43491|E41L2_HUMAN
sp|P00387-2|NB5R3_HUMAN	P00387-2	NB5R3_HUMAN	CYB5R3	278	FALSE	FALSE	Homo sapiens	Isoform 2 of NADH-cytochrome b5 reductase 3		36.33	1	0.999	0	6	0	6	7	0	7	94365216	0	94365216			sp|P00387-3|NB5R3_HUMAN, sp|P00387|NB5R3_HUMAN
sp|P09525-3|ANXA4_HUMAN	P09525-3	ANXA4_HUMAN	ANXA4	321	FALSE	FALSE	Homo sapiens	Isoform 3 of Annexin A4		24.3	1	0.999	0	7	0	6	7	0	6	19934924	0	18163010			sp|P09525|ANXA4_HUMAN
sp|P10909-2|CLUS_HUMAN	P10909-2	CLUS_HUMAN	CLU	501	FALSE	FALSE	Homo sapiens	Isoform 2 of Clusterin		18.16	1	0.999	0	7	0	7	7	0	7	64748320	0	64748320	7C(57.0215)		sp|P10909-4|CLUS_HUMAN, sp|P10909-5|CLUS_HUMAN, sp|P10909-6|CLUS_HUMAN, sp|P10909|CLUS_HUMAN
sp|P23471-2|PTPRZ_HUMAN	P23471-2	PTPRZ_HUMAN	PTPRZ1	2308	FALSE	FALSE	Homo sapiens	Isoform 2 of Receptor-type tyrosine-protein phosphatase zeta		3.55	1	0.999	0	6	0	6	7	0	7	86568824	0	86568824			sp|P23471-3|PTPRZ_HUMAN, sp|P23471|PTPRZ_HUMAN
sp|P38117-2|ETFB_HUMAN	P38117-2	ETFB_HUMAN	ETFB	346	FALSE	FALSE	Homo sapiens	Isoform 2 of Electron transfer flavoprotein subunit beta		25.43	1	0.999	0	7	0	7	7	0	7	41613876	0	41613876	12C(57.0215),7C(57.0215)		sp|P38117|ETFB_HUMAN
sp|P50213-2|IDH3A_HUMAN	P50213-2	IDH3A_HUMAN	IDH3A	288	FALSE	FALSE	Homo sapiens	Isoform 2 of Isocitrate dehydrogenase [NAD] subunit alpha, mitochondrial		17.71	1	0.999	0	4	0	4	7	0	7	82534096	0	82534096	2M(15.9949),2M(15.9949),5C(57.0215)		sp|P50213|IDH3A_HUMAN
sp|P50502|F10A1_HUMAN	P50502	F10A1_HUMAN	ST13	369	FALSE	FALSE	Homo sapiens	Hsc70-interacting protein	1:Experimental evidence at protein level	16.8	1	0.999	0	5	0	5	7	0	7	148002048	0	148002048	16C(57.0215),16C(57.0215)
sp|P53396-2|ACLY_HUMAN	P53396-2	ACLY_HUMAN	ACLY	1091	FALSE	FALSE	Homo sapiens	Isoform 2 of ATP-citrate synthase		7.61	1	0.999	0	6	0	6	7	0	7	21439640	0	21439640			sp|P53396-3|ACLY_HUMAN, sp|P53396|ACLY_HUMAN
sp|P61019|RAB2A_HUMAN	P61019	RAB2A_HUMAN	RAB2A	212	FALSE	FALSE	Homo sapiens	Ras-related protein Rab-2A	1:Experimental evidence at protein level	41.51	1	0.999	0	7	0	7	7	0	7	60570992	0	60570992	2C(57.0215),N-term(42.0106)
sp|P61266-2|STX1B_HUMAN	P61266-2	STX1B_HUMAN	STX1B	277	FALSE	FALSE	Homo sapiens	Isoform 2 of Syntaxin-1B		29.96	1	0.999	0	7	0	7	7	0	7	50492604	0	50492604			sp|P61266|STX1B_HUMAN
sp|P63241-2|IF5A1_HUMAN	P63241-2	IF5A1_HUMAN	EIF5A	184	FALSE	FALSE	Homo sapiens	Isoform 2 of Eukaryotic translation initiation factor 5A-1		42.39	1	0.999	0	5	0	5	7	0	7	54433424	0	54433424	3C(57.0215),3C(57.0215),6C(57.0215)		sp|P63241|IF5A1_HUMAN
sp|Q05193-2|DYN1_HUMAN	Q05193-2	DYN1_HUMAN	DNM1	864	FALSE	FALSE	Homo sapiens	Isoform 2 of Dynamin-1		9.61	1	0.999	0	6	0	6	7	0	7	28022924	0	28022924			sp|Q05193-3|DYN1_HUMAN, sp|Q05193-5|DYN1_HUMAN, sp|Q05193|DYN1_HUMAN
sp|Q13510-2|ASAH1_HUMAN	Q13510-2	ASAH1_HUMAN	ASAH1	411	FALSE	FALSE	Homo sapiens	Isoform 2 of Acid ceramidase		27.98	1	0.999	0	7	0	7	7	0	7	106986632	0	106986632			sp|Q13510|ASAH1_HUMAN
sp|Q13838-2|DX39B_HUMAN	Q13838-2	DX39B_HUMAN	DDX39B	443	FALSE	FALSE	Homo sapiens	Isoform 2 of Spliceosome RNA helicase DDX39B		14.67	1	0.999	0	6	0	6	7	0	7	22458520	0	22458520			sp|Q13838|DX39B_HUMAN
sp|Q14103-3|HNRPD_HUMAN	Q14103-3	HNRPD_HUMAN	HNRNPD	306	FALSE	FALSE	Homo sapiens	Isoform 3 of Heterogeneous nuclear ribonucleoprotein D0		26.14	1	0.999	0	7	0	7	7	0	7	118621016	0	118621016	3C(57.0215)		sp|Q14103|HNRPD_HUMAN
sp|Q16836-2|HCDH_HUMAN	Q16836-2	HCDH_HUMAN	HADH	390	FALSE	FALSE	Homo sapiens	Isoform 2 of Hydroxyacyl-coenzyme A dehydrogenase, mitochondrial		32.05	1	0.999	0	6	0	6	7	0	7	54598624	0	54598624			sp|Q16836-3|HCDH_HUMAN, sp|Q16836|HCDH_HUMAN
sp|Q9C040-2|TRIM2_HUMAN	Q9C040-2	TRIM2_HUMAN	TRIM2	771	FALSE	FALSE	Homo sapiens	Isoform 2 of Tripartite motif-containing protein 2		15.69	1	0.999	0	7	0	7	7	0	7	42614084	0	42614084	10C(57.0215)		sp|Q9C040|TRIM2_HUMAN
sp|Q9NRW1-2|RAB6B_HUMAN	Q9NRW1-2	RAB6B_HUMAN	RAB6B	195	FALSE	FALSE	Homo sapiens	Isoform 2 of Ras-related protein Rab-6B		24.62	0.9999	0.9989	0.000707214	5	0	1	7	0	1	142558928	0	10172246			sp|Q9NRW1|RAB6B_HUMAN
sp|Q7L576|CYFP1_HUMAN	Q7L576	CYFP1_HUMAN	CYFIP1	1253	FALSE	FALSE	Homo sapiens	Cytoplasmic FMR1-interacting protein 1	1:Experimental evidence at protein level	6.94	0.9901	0.999	0	7	0	1	7	0	1	31723790	0	4.55279e+06
sp|B9A064|IGLL5_HUMAN	B9A064	IGLL5_HUMAN	IGLL5	214	FALSE	FALSE	Homo sapiens	Immunoglobulin lambda-like polypeptide 5	1:Experimental evidence at protein level	23.36	1	0.999	0	3	0	3	6	0	6	219186272	0	219186272	4C(57.0215),4C(57.0215),5C(57.0215),5C(57.0215)		sp|P0CG04|IGLC1_HUMAN, sp|P0DOY2|IGLC2_HUMAN, sp|P0DOY3|IGLC3_HUMAN
sp|O95197-3|RTN3_HUMAN	O95197-3	RTN3_HUMAN	RTN3	236	FALSE	FALSE	Homo sapiens	Isoform 3 of Reticulon-3		30.93	1	0.999	0	4	0	4	6	0	6	196855936	0	196855936	2C(57.0215),6C(57.0215),N-term(42.0106),33C(57.0215),N-term(42.0106),33C(57.0215)
sp|P09622-2|DLDH_HUMAN	P09622-2	DLDH_HUMAN	DLD	410	FALSE	FALSE	Homo sapiens	Isoform 2 of Dihydrolipoyl dehydrogenase, mitochondrial		28.29	1	0.999	0	6	0	6	6	0	6	82482944	0	82482944	28C(57.0215)		sp|P09622-3|DLDH_HUMAN, sp|P09622|DLDH_HUMAN
sp|P0CG47|UBB_HUMAN	P0CG47	UBB_HUMAN	UBB	229	FALSE	FALSE	Homo sapiens	Polyubiquitin-B	1:Experimental evidence at protein level	61.57	1	0.999	0	4	0	4	6	0	6	299182848	0	299182848			sp|P0CG48|UBC_HUMAN, sp|P62979|RS27A_HUMAN, sp|P62987|RL40_HUMAN
sp|P18206-2|VINC_HUMAN	P18206-2	VINC_HUMAN	VCL	1066	FALSE	FALSE	Homo sapiens	Isoform 1 of Vinculin		9.57	1	0.999	0	6	0	6	6	0	6	27306422	0	27306422			sp|P18206|VINC_HUMAN
sp|P24821-4|TENA_HUMAN	P24821-4	TENA_HUMAN	TNC	2110	FALSE	FALSE	Homo sapiens	Isoform 4 of Tenascin		5.02	1	0.999	0	6	0	6	6	0	6	14154406	0	14154406			sp|P24821|TENA_HUMAN
sp|P25786-2|PSA1_HUMAN	P25786-2	PSA1_HUMAN	PSMA1	269	FALSE	FALSE	Homo sapiens	Isoform Long of Proteasome subunit alpha type-1		28.25	1	0.999	0	5	0	5	6	0	6	38762068	0	38762068			sp|P25786|PSA1_HUMAN
sp|P29218-3|IMPA1_HUMAN	P29218-3	IMPA1_HUMAN	IMPA1	336	FALSE	FALSE	Homo sapiens	Isoform 3 of Inositol monophosphatase 1		26.19	1	0.999	0	6	0	6	6	0	6	61141480	0	61141480	3C(57.0215)		sp|P29218|IMPA1_HUMAN
sp|P31939-2|PUR9_HUMAN	P31939-2	PUR9_HUMAN	ATIC	591	FALSE	FALSE	Homo sapiens	Isoform 2 of Bifunctional purine biosynthesis protein ATIC		15.91	1	0.999	0	6	0	6	6	0	6	23300350	0	23300350	8C(57.0215)		sp|P31939|PUR9_HUMAN
sp|P37840-2|SYUA_HUMAN	P37840-2	SYUA_HUMAN	SNCA	112	FALSE	FALSE	Homo sapiens	Isoform 2-4 of Alpha-synuclein		53.57	1	0.999	0	5	0	5	6	0	6	72779704	0	72779704			sp|P37840|SYUA_HUMAN
sp|P51659-2|DHB4_HUMAN	P51659-2	DHB4_HUMAN	HSD17B4	761	FALSE	FALSE	Homo sapiens	Isoform 2 of Peroxisomal multifunctional enzyme type 2		12.48	1	0.999	0	5	0	5	6	0	6	25529240	0	25529240	6C(57.0215),6C(57.0215)		sp|P51659-3|DHB4_HUMAN, sp|P51659|DHB4_HUMAN
sp|P59998-3|ARPC4_HUMAN	P59998-3	ARPC4_HUMAN	ARPC4	187	FALSE	FALSE	Homo sapiens	Isoform 3 of Actin-related protein 2/3 complex subunit 4		42.78	1	0.999	0	6	0	6	6	0	6	53012116	0	53012116	8C(57.0215)		sp|P59998|ARPC4_HUMAN
sp|P61018-2|RAB4B_HUMAN	P61018-2	RAB4B_HUMAN	RAB4B	248	FALSE	FALSE	Homo sapiens	Isoform 2 of Ras-related protein Rab-4B		30.24	1	0.999	0	5	0	4	6	0	4	118340944	0	12892131			sp|P61018|RAB4B_HUMAN
sp|P63151-2|2ABA_HUMAN	P63151-2	2ABA_HUMAN	PPP2R2A	457	FALSE	FALSE	Homo sapiens	Isoform 2 of Serine/threonine-protein phosphatase 2A 55 kDa regulatory subunit B alpha isoform		16.85	1	0.999	0	5	0	5	6	0	6	29380226	0	29380226			sp|P63151|2ABA_HUMAN
sp|Q01813|PFKAP_HUMAN	Q01813	PFKAP_HUMAN	PFKP	784	FALSE	FALSE	Homo sapiens	ATP-dependent 6-phosphofructokinase, platelet type	1:Experimental evidence at protein level	10.71	1	0.999	0	5	0	3	6	0	3	51579636	0	20818078	6C(57.0215)
sp|Q13404-1|UB2V1_HUMAN	Q13404-1	UB2V1_HUMAN	UBE2V1	221	FALSE	FALSE	Homo sapiens	Isoform 1 of Ubiquitin-conjugating enzyme E2 variant 1		23.98	1	0.999	0	5	0	5	6	0	6	67600544	0	67600544			sp|Q13404-2|UB2V1_HUMAN, sp|Q13404-7|UB2V1_HUMAN, sp|Q13404|UB2V1_HUMAN
sp|Q14344|GNA13_HUMAN	Q14344	GNA13_HUMAN	GNA13	377	FALSE	FALSE	Homo sapiens	Guanine nucleotide-binding protein subunit alpha-13	1:Experimental evidence at protein level	18.3	1	0.999	0	5	0	4	6	0	4	294646208	0	15007978
sp|Q15257-2|PTPA_HUMAN	Q15257-2	PTPA_HUMAN	PTPA	323	FALSE	FALSE	Homo sapiens	Isoform 1 of Serine/threonine-protein phosphatase 2A activator		21.67	1	0.999	0	5	0	5	6	0	6	65282760	0	65282760			sp|Q15257-3|PTPA_HUMAN, sp|Q15257|PTPA_HUMAN
sp|Q15366-2|PCBP2_HUMAN	Q15366-2	PCBP2_HUMAN	PCBP2	366	FALSE	FALSE	Homo sapiens	Isoform 2 of Poly(rC)-binding protein 2		28.14	1	0.999	0	6	0	4	6	0	4	55353212	0	41787400	14C(57.0215),8C(57.0215)		sp|Q15366-3|PCBP2_HUMAN, sp|Q15366-4|PCBP2_HUMAN, sp|Q15366-5|PCBP2_HUMAN, sp|Q15366-6|PCBP2_HUMAN, sp|Q15366-7|PCBP2_HUMAN, sp|Q15366-8|PCBP2_HUMAN, sp|Q15366|PCBP2_HUMAN
sp|Q15435-2|PP1R7_HUMAN	Q15435-2	PP1R7_HUMAN	PPP1R7	317	FALSE	FALSE	Homo sapiens	Isoform 2 of Protein phosphatase 1 regulatory subunit 7		28.71	1	0.999	0	5	0	5	6	0	6	37937544	0	37937544			sp|Q15435|PP1R7_HUMAN
sp|Q8N573-8|OXR1_HUMAN	Q8N573-8	OXR1_HUMAN	OXR1	873	FALSE	FALSE	Homo sapiens	Isoform 8 of Oxidation resistance protein 1		10.08	1	0.999	0	6	0	6	6	0	6	27966408	0	27966408			sp|Q8N573|OXR1_HUMAN
sp|Q8WWI5-2|CTL1_HUMAN	Q8WWI5-2	CTL1_HUMAN	SLC44A1	654	FALSE	FALSE	Homo sapiens	Isoform 2 of Choline transporter-like protein 1		11.47	1	0.999	0	6	0	6	6	0	6	36796016	0	36796016	12C(57.0215),5C(57.0215),9C(57.0215)		sp|Q8WWI5-3|CTL1_HUMAN, sp|Q8WWI5|CTL1_HUMAN
sp|Q8WXF7-2|ATLA1_HUMAN	Q8WXF7-2	ATLA1_HUMAN	ATL1	553	FALSE	FALSE	Homo sapiens	Isoform 2 of Atlastin-1		13.74	1	0.999	0	5	0	5	6	0	6	23575576	0	23575576	5C(57.0215)		sp|Q8WXF7|ATLA1_HUMAN
sp|Q96AC1-2|FERM2_HUMAN	Q96AC1-2	FERM2_HUMAN	FERMT2	633	FALSE	FALSE	Homo sapiens	Isoform 2 of Fermitin family homolog 2		11.37	1	0.999	0	6	0	6	6	0	6	20140636	0	20140636			sp|Q96AC1-3|FERM2_HUMAN, sp|Q96AC1|FERM2_HUMAN
sp|Q9NTK5|OLA1_HUMAN	Q9NTK5	OLA1_HUMAN	OLA1	396	FALSE	FALSE	Homo sapiens	Obg-like ATPase 1	1:Experimental evidence at protein level	16.67	1	0.999	0	5	0	5	6	0	6	48219404	0	48219404
sp|Q9UI12-2|VATH_HUMAN	Q9UI12-2	VATH_HUMAN	ATP6V1H	465	FALSE	FALSE	Homo sapiens	Isoform 2 of V-type proton ATPase subunit H		20.43	1	0.999	0	6	0	6	6	0	6	18225810	0	18225810	10C(57.0215)		sp|Q9UI12|VATH_HUMAN
sp|Q9ULP0-2|NDRG4_HUMAN	Q9ULP0-2	NDRG4_HUMAN	NDRG4	339	FALSE	FALSE	Homo sapiens	Isoform 2 of Protein NDRG4		34.51	1	0.999	0	6	0	6	6	0	6	52674288	0	52674288	3C(57.0215)		sp|Q9ULP0-5|NDRG4_HUMAN
sp|A0A2R8Y4L2|RA1L3_HUMAN	A0A2R8Y4L2	RA1L3_HUMAN	HNRNPA1L3	320	FALSE	FALSE	Homo sapiens	Heterogeneous nuclear ribonucleoprotein A1-like 3	1:Experimental evidence at protein level	21.25	1	0.999	0	5	0	4	5	0	4	27879668	0	27879668	12C(57.0215)		sp|P09651-2|ROA1_HUMAN, sp|P09651-3|ROA1_HUMAN, sp|P09651|ROA1_HUMAN
sp|A6NHL2-2|TBAL3_HUMAN	A6NHL2-2	TBAL3_HUMAN	TUBAL3	406	FALSE	FALSE	Homo sapiens	Isoform 2 of Tubulin alpha chain-like 3		10.84	1	0.999	0	4	0	2	5	0	2	249667744	0	11647481	6C(57.0215)		sp|A6NHL2|TBAL3_HUMAN
sp|O14818-2|PSA7_HUMAN	O14818-2	PSA7_HUMAN	PSMA7	178	FALSE	FALSE	Homo sapiens	Isoform 2 of Proteasome subunit alpha type-7		27.53	1	0.999	0	4	0	4	5	0	5	27945078	0	27945078			sp|O14818|PSA7_HUMAN
sp|O43837|IDH3B_HUMAN	O43837	IDH3B_HUMAN	IDH3B	385	FALSE	FALSE	Homo sapiens	Isocitrate dehydrogenase [NAD] subunit beta, mitochondrial	1:Experimental evidence at protein level	14.81	1	0.999	0	5	0	5	5	0	5	23982180	0	23982180
sp|O75363-2|BCAS1_HUMAN	O75363-2	BCAS1_HUMAN	BCAS1	614	FALSE	FALSE	Homo sapiens	Isoform 2 of Breast carcinoma-amplified sequence 1		10.42	1	0.999	0	4	0	4	5	0	5	22766274	0	22766274	2C(57.0215)		sp|O75363|BCAS1_HUMAN
sp|O75367-1|H2AY_HUMAN	O75367-1	H2AY_HUMAN	MACROH2A1	372	FALSE	FALSE	Homo sapiens	Isoform 2 of Core histone macro-H2A.1		23.12	1	0.999	0	5	0	5	5	0	5	79321376	0	79321376	9M(15.9949)		sp|O75367-3|H2AY_HUMAN, sp|O75367|H2AY_HUMAN
sp|P06748-2|NPM_HUMAN	P06748-2	NPM_HUMAN	NPM1	265	FALSE	FALSE	Homo sapiens	Isoform 2 of Nucleophosmin		40.75	1	0.999	0	5	0	5	5	0	5	88858320	0	88858320			sp|P06748-3|NPM_HUMAN, sp|P06748|NPM_HUMAN
sp|P07108|ACBP_HUMAN	P07108	ACBP_HUMAN	DBI	87	FALSE	FALSE	Homo sapiens	Acyl-CoA-binding protein	1:Experimental evidence at protein level	60.92	1	0.999	0	4	0	4	5	0	5	193526176	0	193526176	N-term(42.0106)
sp|P07910-2|HNRPC_HUMAN	P07910-2	HNRPC_HUMAN	HNRNPC	293	FALSE	FALSE	Homo sapiens	Isoform C1 of Heterogeneous nuclear ribonucleoproteins C1/C2		17.06	1	0.999	0	4	0	4	5	0	5	62174480	0	62174480			sp|P07910|HNRPC_HUMAN
sp|P08559-2|ODPA_HUMAN	P08559-2	ODPA_HUMAN	PDHA1	397	FALSE	FALSE	Homo sapiens	Isoform 2 of Pyruvate dehydrogenase E1 component subunit alpha, somatic form, mitochondrial		13.6	1	0.999	0	4	0	4	5	0	5	68385160	0	68385160	8C(57.0215)		sp|P08559-3|ODPA_HUMAN, sp|P08559-4|ODPA_HUMAN, sp|P08559|ODPA_HUMAN
sp|P10599-2|THIO_HUMAN	P10599-2	THIO_HUMAN	TXN	85	FALSE	FALSE	Homo sapiens	Isoform 2 of Thioredoxin		45.88	1	0.999	0	4	0	4	5	0	5	97730256	0	97730256	24C(57.0215),27C(57.0215),24C(57.0215),27C(57.0215)		sp|P10599|THIO_HUMAN
sp|P14868-2|SYDC_HUMAN	P14868-2	SYDC_HUMAN	DARS1	401	FALSE	FALSE	Homo sapiens	Isoform 2 of Aspartate--tRNA ligase, cytoplasmic		15.71	1	0.999	0	5	0	5	5	0	5	22364386	0	22364386	4C(57.0215)		sp|P14868|SYDC_HUMAN
sp|P15559-2|NQO1_HUMAN	P15559-2	NQO1_HUMAN	NQO1	240	FALSE	FALSE	Homo sapiens	Isoform 2 of NAD(P)H dehydrogenase [quinone] 1		28.33	1	0.999	0	5	0	5	5	0	5	29865556	0	29865556			sp|P15559-3|NQO1_HUMAN, sp|P15559|NQO1_HUMAN
sp|P22626-2|ROA2_HUMAN	P22626-2	ROA2_HUMAN	HNRNPA2B1	341	FALSE	FALSE	Homo sapiens	Isoform A2 of Heterogeneous nuclear ribonucleoproteins A2/B1		14.66	1	0.999	0	5	0	4	5	0	4	91064160	0	91064160			sp|P22626|ROA2_HUMAN
sp|P30085|KCY_HUMAN	P30085	KCY_HUMAN	CMPK1	196	FALSE	FALSE	Homo sapiens	UMP-CMP kinase	1:Experimental evidence at protein level	38.27	1	0.999	0	5	0	5	5	0	5	41363144	0	41363144
sp|P35612-2|ADDB_HUMAN	P35612-2	ADDB_HUMAN	ADD2	559	FALSE	FALSE	Homo sapiens	Isoform 2 of Beta-adducin		8.94	1	0.999	0	4	0	3	5	0	4	60881688	0	34835096	4C(57.0215)		sp|P35612-3|ADDB_HUMAN, sp|P35612-4|ADDB_HUMAN, sp|P35612-8|ADDB_HUMAN, sp|P35612-9|ADDB_HUMAN, sp|P35612|ADDB_HUMAN
sp|P35613-2|BASI_HUMAN	P35613-2	BASI_HUMAN	BSG	269	FALSE	FALSE	Homo sapiens	Isoform 2 of Basigin		27.51	1	0.999	0	5	0	5	5	0	5	76990880	0	76990880	15C(57.0215)		sp|P35613|BASI_HUMAN
sp|P37802-2|TAGL2_HUMAN	P37802-2	TAGL2_HUMAN	TAGLN2	220	FALSE	FALSE	Homo sapiens	Isoform 2 of Transgelin-2		25.91	1	0.999	0	5	0	5	5	0	5	33504114	0	33504114			sp|P37802|TAGL2_HUMAN
sp|P46459-2|NSF_HUMAN	P46459-2	NSF_HUMAN	NSF	644	FALSE	FALSE	Homo sapiens	Isoform 2 of Vesicle-fusing ATPase		13.2	1	0.999	0	5	0	5	5	0	5	37947136	0	37947136			sp|P46459|NSF_HUMAN
sp|P48163-2|MAOX_HUMAN	P48163-2	MAOX_HUMAN	ME1	497	FALSE	FALSE	Homo sapiens	Isoform 2 of NADP-dependent malic enzyme		17.71	1	0.999	0	4	0	4	5	0	5	17610202	0	17610202	4C(57.0215)		sp|P48163|MAOX_HUMAN
sp|P54578-2|UBP14_HUMAN	P54578-2	UBP14_HUMAN	USP14	459	FALSE	FALSE	Homo sapiens	Isoform 2 of Ubiquitin carboxyl-terminal hydrolase 14		20.04	1	0.999	0	5	0	5	5	0	5	29965674	0	29965674	15C(57.0215)		sp|P54578-3|UBP14_HUMAN, sp|P54578|UBP14_HUMAN
sp|P55087-2|AQP4_HUMAN	P55087-2	AQP4_HUMAN	AQP4	301	FALSE	FALSE	Homo sapiens	Isoform 1 of Aquaporin-4		22.92	1	0.999	0	4	0	4	5	0	5	242510688	0	242510688			sp|P55087|AQP4_HUMAN
sp|P60891-2|PRPS1_HUMAN	P60891-2	PRPS1_HUMAN	PRPS1	251	FALSE	FALSE	Homo sapiens	Isoform 2 of Ribose-phosphate pyrophosphokinase 1		34.66	1	0.999	0	4	0	4	5	0	5	34106912	0	34106912	12C(57.0215),16C(57.0215)		sp|P60891|PRPS1_HUMAN
sp|Q00839-2|HNRPU_HUMAN	Q00839-2	HNRPU_HUMAN	HNRNPU	806	FALSE	FALSE	Homo sapiens	Isoform 2 of Heterogeneous nuclear ribonucleoprotein U		9.31	1	0.999	0	5	0	5	5	0	5	40866292	0	40866292			sp|Q00839|HNRPU_HUMAN
sp|Q06124-1|PTN11_HUMAN	Q06124-1	PTN11_HUMAN	PTPN11	597	FALSE	FALSE	Homo sapiens	Isoform 2 of Tyrosine-protein phosphatase non-receptor type 11		12.06	1	0.999	0	5	0	5	5	0	5	17386090	0	17386090	14C(57.0215),5C(57.0215)		sp|Q06124|PTN11_HUMAN
sp|Q12906-2|ILF3_HUMAN	Q12906-2	ILF3_HUMAN	ILF3	702	FALSE	FALSE	Homo sapiens	Isoform 2 of Interleukin enhancer-binding factor 3		9.83	1	0.999	0	4	0	4	5	0	5	22703932	0	22703932			sp|Q12906-3|ILF3_HUMAN, sp|Q12906-4|ILF3_HUMAN, sp|Q12906-5|ILF3_HUMAN, sp|Q12906-6|ILF3_HUMAN, sp|Q12906-7|ILF3_HUMAN, sp|Q12906|ILF3_HUMAN
sp|Q13153-2|PAK1_HUMAN	Q13153-2	PAK1_HUMAN	PAK1	553	FALSE	FALSE	Homo sapiens	Isoform 2 of Serine/threonine-protein kinase PAK 1		11.57	1	0.999	0	5	0	5	5	0	5	16338872	0	16338872			sp|Q13153|PAK1_HUMAN
sp|Q13561-2|DCTN2_HUMAN	Q13561-2	DCTN2_HUMAN	DCTN2	406	FALSE	FALSE	Homo sapiens	Isoform 2 of Dynactin subunit 2		18.47	1	0.999	0	5	0	5	5	0	5	21246152	0	21246152			sp|Q13561-3|DCTN2_HUMAN, sp|Q13561|DCTN2_HUMAN
sp|Q13740-2|CD166_HUMAN	Q13740-2	CD166_HUMAN	ALCAM	570	FALSE	FALSE	Homo sapiens	Isoform 2 of CD166 antigen		14.04	1	0.999	0	5	0	5	5	0	5	34128576	0	34128576	10C(57.0215)		sp|Q13740|CD166_HUMAN
sp|Q13938-4|CAYP1_HUMAN	Q13938-4	CAYP1_HUMAN	CAPS	189	FALSE	FALSE	Homo sapiens	Isoform 3 of Calcyphosin		31.75	1	0.999	0	5	0	5	5	0	5	33785672	0	33785672	14C(57.0215)		sp|Q13938|CAYP1_HUMAN
sp|Q16623-2|STX1A_HUMAN	Q16623-2	STX1A_HUMAN	STX1A	260	FALSE	FALSE	Homo sapiens	Isoform 2 of Syntaxin-1A		21.54	1	0.999	0	5	0	4	5	0	4	32311496	0	24161604			sp|Q16623-3|STX1A_HUMAN, sp|Q16623|STX1A_HUMAN
sp|Q8IWA5|CTL2_HUMAN	Q8IWA5	CTL2_HUMAN	SLC44A2	706	FALSE	FALSE	Homo sapiens	Choline transporter-like protein 2	1:Experimental evidence at protein level	8.22	1	0.999	0	5	0	5	5	0	5	38172408	0	38172408	N-term(42.0106)
sp|Q96FC7-2|PHIPL_HUMAN	Q96FC7-2	PHIPL_HUMAN	PHYHIPL	350	FALSE	FALSE	Homo sapiens	Isoform 2 of Phytanoyl-CoA hydroxylase-interacting protein-like		12.57	1	0.999	0	5	0	5	5	0	5	32655496	0	32655496			sp|Q96FC7|PHIPL_HUMAN
sp|Q9HB71|CYBP_HUMAN	Q9HB71	CYBP_HUMAN	CACYBP	228	FALSE	FALSE	Homo sapiens	Calcyclin-binding protein	1:Experimental evidence at protein level	27.19	1	0.999	0	5	0	5	5	0	5	63856496	0	63856496	8C(57.0215),N-term(42.0106)
sp|Q9NQW6-2|ANLN_HUMAN	Q9NQW6-2	ANLN_HUMAN	ANLN	1087	FALSE	FALSE	Homo sapiens	Isoform 2 of Anillin		6.16	1	0.999	0	5	0	5	5	0	5	19542008	0	19542008	11C(57.0215),6C(57.0215),6C(57.0215)		sp|Q9NQW6|ANLN_HUMAN
sp|Q9P0L0-2|VAPA_HUMAN	Q9P0L0-2	VAPA_HUMAN	VAPA	294	FALSE	FALSE	Homo sapiens	Isoform 2 of Vesicle-associated membrane protein-associated protein A		20.07	1	0.999	0	4	0	4	5	0	5	48091480	0	48091480	N-term(42.0106)		sp|Q9P0L0|VAPA_HUMAN
sp|Q9UEY8-2|ADDG_HUMAN	Q9UEY8-2	ADDG_HUMAN	ADD3	674	FALSE	FALSE	Homo sapiens	Isoform 1 of Gamma-adducin		9.64	1	0.999	0	4	0	4	5	0	5	76540416	0	76540416			sp|Q9UEY8|ADDG_HUMAN
sp|Q9UJ70-2|NAGK_HUMAN	Q9UJ70-2	NAGK_HUMAN	NAGK	390	FALSE	FALSE	Homo sapiens	Isoform 2 of N-acetyl-D-glucosamine kinase		17.69	1	0.999	0	5	0	5	5	0	5	26263334	0	26263334	7C(57.0215)		sp|Q9UJ70|NAGK_HUMAN
sp|Q9Y2Q0-2|AT8A1_HUMAN	Q9Y2Q0-2	AT8A1_HUMAN	ATP8A1	1149	FALSE	FALSE	Homo sapiens	Isoform 2 of Phospholipid-transporting ATPase IA		5.92	1	0.999	0	5	0	5	5	0	5	18045694	0	18045694			sp|Q9Y2Q0-3|AT8A1_HUMAN, sp|Q9Y2Q0|AT8A1_HUMAN
sp|P46926|GNPI1_HUMAN	P46926	GNPI1_HUMAN	GNPDA1	289	FALSE	FALSE	Homo sapiens	Glucosamine-6-phosphate deaminase 1	1:Experimental evidence at protein level	24.22	0.9999	0.999	0	5	0	2	5	0	2	27327472	0	17408656
sp|O75475-2|PSIP1_HUMAN	O75475-2	PSIP1_HUMAN	PSIP1	333	FALSE	FALSE	Homo sapiens	Isoform 2 of PC4 and SFRS1-interacting protein		18.92	1	0.999	0	4	0	4	4	0	4	78267528	0	78267528			sp|O75475-3|PSIP1_HUMAN, sp|O75475|PSIP1_HUMAN
sp|P01111|RASN_HUMAN	P01111	RASN_HUMAN	NRAS	189	FALSE	FALSE	Homo sapiens	GTPase NRas	1:Experimental evidence at protein level	40.74	1	0.999	0	4	0	4	4	0	4	49807876	0	49807876	9C(57.0215)		sp|P01112-2|RASH_HUMAN, sp|P01112|RASH_HUMAN
sp|P10644-2|KAP0_HUMAN	P10644-2	KAP0_HUMAN	PRKAR1A	337	FALSE	FALSE	Homo sapiens	Isoform 2 of cAMP-dependent protein kinase type I-alpha regulatory subunit		18.1	1	0.999	0	4	0	4	4	0	4	21986332	0	21986332			sp|P10644|KAP0_HUMAN
sp|P13861-2|KAP2_HUMAN	P13861-2	KAP2_HUMAN	PRKAR2A	382	FALSE	FALSE	Homo sapiens	Isoform 2 of cAMP-dependent protein kinase type II-alpha regulatory subunit		16.23	1	0.999	0	4	0	3	4	0	3	23485656	0	11590020	N-term(42.0106)		sp|P13861|KAP2_HUMAN
sp|P14324-2|FPPS_HUMAN	P14324-2	FPPS_HUMAN	FDPS	353	FALSE	FALSE	Homo sapiens	Isoform 2 of Farnesyl pyrophosphate synthase		18.98	1	0.999	0	4	0	4	4	0	4	28727560	0	28727560			sp|P14324|FPPS_HUMAN
sp|P17677-2|NEUM_HUMAN	P17677-2	NEUM_HUMAN	GAP43	274	FALSE	FALSE	Homo sapiens	Isoform 2 of Neuromodulin		33.21	1	0.999	0	4	0	4	4	0	4	20755366	0	20755366			sp|P17677|NEUM_HUMAN
sp|P20073-2|ANXA7_HUMAN	P20073-2	ANXA7_HUMAN	ANXA7	466	FALSE	FALSE	Homo sapiens	Isoform 2 of Annexin A7		13.09	1	0.999	0	4	0	4	4	0	4	31257200	0	31257200	6C(57.0215),7C(57.0215)		sp|P20073|ANXA7_HUMAN
sp|P20339-2|RAB5A_HUMAN	P20339-2	RAB5A_HUMAN	RAB5A	201	FALSE	FALSE	Homo sapiens	Isoform 2 of Ras-related protein Rab-5A		20.4	1	0.999	0	3	0	1	4	0	2	65017280	0	8869209			sp|P20339|RAB5A_HUMAN
sp|P23246-2|SFPQ_HUMAN	P23246-2	SFPQ_HUMAN	SFPQ	669	FALSE	FALSE	Homo sapiens	Isoform Short of Splicing factor, proline- and glutamine-rich		9.87	1	0.999	0	4	0	4	4	0	4	48381356	0	48381356			sp|P23246|SFPQ_HUMAN
sp|P23526-2|SAHH_HUMAN	P23526-2	SAHH_HUMAN	AHCY	404	FALSE	FALSE	Homo sapiens	Isoform 2 of Adenosylhomocysteinase		9.65	1	0.999	0	4	0	4	4	0	4	35644860	0	35644860			sp|P23526|SAHH_HUMAN
sp|P26440-2|IVD_HUMAN	P26440-2	IVD_HUMAN	IVD	396	FALSE	FALSE	Homo sapiens	Isoform 2 of Isovaleryl-CoA dehydrogenase, mitochondrial		19.95	1	0.999	0	4	0	4	4	0	4	12477062	0	12477062	16C(57.0215)		sp|P26440|IVD_HUMAN
sp|P28331-2|NDUS1_HUMAN	P28331-2	NDUS1_HUMAN	NDUFS1	741	FALSE	FALSE	Homo sapiens	Isoform 2 of NADH-ubiquinone oxidoreductase 75 kDa subunit, mitochondrial		11.74	1	0.999	0	4	0	4	4	0	4	14361036	0	14361036			sp|P28331-3|NDUS1_HUMAN, sp|P28331-4|NDUS1_HUMAN, sp|P28331-5|NDUS1_HUMAN, sp|P28331|NDUS1_HUMAN
sp|P32004-2|L1CAM_HUMAN	P32004-2	L1CAM_HUMAN	L1CAM	1253	FALSE	FALSE	Homo sapiens	Isoform 2 of Neural cell adhesion molecule L1		3.59	1	0.999	0	4	0	4	4	0	4	15948547	0	15948547			sp|P32004-3|L1CAM_HUMAN, sp|P32004|L1CAM_HUMAN
sp|P42658-2|DPP6_HUMAN	P42658-2	DPP6_HUMAN	DPP6	803	FALSE	FALSE	Homo sapiens	Isoform DPPX-S of A-type potassium channel modulatory protein DPP6		8.34	1	0.999	0	4	0	4	4	0	4	10307981	0	10307981			sp|P42658|DPP6_HUMAN
sp|P47755|CAZA2_HUMAN	P47755	CAZA2_HUMAN	CAPZA2	286	FALSE	FALSE	Homo sapiens	F-actin-capping protein subunit alpha-2	1:Experimental evidence at protein level	17.48	1	0.999	0	3	0	2	4	0	2	30181302	0	13387816	N-term(42.0106)
sp|P51572-2|BAP31_HUMAN	P51572-2	BAP31_HUMAN	BCAP31	313	FALSE	FALSE	Homo sapiens	Isoform 2 of B-cell receptor-associated protein 31		10.54	1	0.999	0	4	0	4	4	0	4	30846236	0	30846236			sp|P51572|BAP31_HUMAN
sp|P68036-2|UB2L3_HUMAN	P68036-2	UB2L3_HUMAN	UBE2L3	122	FALSE	FALSE	Homo sapiens	Isoform 2 of Ubiquitin-conjugating enzyme E2 L3		45.08	1	0.999	0	3	0	3	4	0	4	82482592	0	82482592	4C(57.0215)		sp|P68036-3|UB2L3_HUMAN, sp|P68036|UB2L3_HUMAN
sp|Q08257|QOR_HUMAN	Q08257	QOR_HUMAN	CRYZ	329	FALSE	FALSE	Homo sapiens	Quinone oxidoreductase	1:Experimental evidence at protein level	25.53	1	0.999	0	4	0	4	4	0	4	35029516	0	35029516
sp|Q13555-10|KCC2G_HUMAN	Q13555-10	KCC2G_HUMAN	CAMK2G	495	FALSE	FALSE	Homo sapiens	Isoform 10 of Calcium/calmodulin-dependent protein kinase type II subunit gamma		12.93	1	0.999	0	4	0	4	4	0	4	15891592	0	15891592			sp|Q13555-11|KCC2G_HUMAN, sp|Q13555-2|KCC2G_HUMAN, sp|Q13555-3|KCC2G_HUMAN, sp|Q13555-4|KCC2G_HUMAN, sp|Q13555-5|KCC2G_HUMAN, sp|Q13555-6|KCC2G_HUMAN, sp|Q13555-7|KCC2G_HUMAN, sp|Q13555-8|KCC2G_HUMAN, sp|Q13555-9|KCC2G_HUMAN, sp|Q13555|KCC2G_HUMAN
sp|Q14847-2|LASP1_HUMAN	Q14847-2	LASP1_HUMAN	LASP1	323	FALSE	FALSE	Homo sapiens	Isoform 2 of LIM and SH3 domain protein 1		8.98	1	0.999	0	3	0	3	4	0	4	13334202	0	13334202			sp|Q14847|LASP1_HUMAN
sp|Q16775-2|GLO2_HUMAN	Q16775-2	GLO2_HUMAN	HAGH	260	FALSE	FALSE	Homo sapiens	Isoform 2 of Hydroxyacylglutathione hydrolase, mitochondrial		24.62	1	0.999	0	4	0	4	4	0	4	19277408	0	19277408			sp|Q16775|GLO2_HUMAN
sp|Q16864-2|VATF_HUMAN	Q16864-2	VATF_HUMAN	ATP6V1F	147	FALSE	FALSE	Homo sapiens	Isoform 2 of V-type proton ATPase subunit F		27.89	1	0.999	0	2	0	2	4	0	4	42294904	0	42294904			sp|Q16864|VATF_HUMAN
sp|Q7Z6L0-2|PRRT2_HUMAN	Q7Z6L0-2	PRRT2_HUMAN	PRRT2	394	FALSE	FALSE	Homo sapiens	Isoform 2 of Proline-rich transmembrane protein 2		19.04	1	0.999	0	4	0	4	4	0	4	43136896	0	43136896	3C(57.0215),9C(57.0215)		sp|Q7Z6L0|PRRT2_HUMAN
sp|Q8N126-2|CADM3_HUMAN	Q8N126-2	CADM3_HUMAN	CADM3	432	FALSE	FALSE	Homo sapiens	Isoform 2 of Cell adhesion molecule 3		8.33	1	0.999	0	3	0	3	4	0	4	35763636	0	35763636	7C(57.0215),9C(57.0215),9C(57.0215),9C(57.0215)		sp|Q8N126|CADM3_HUMAN
sp|Q8WUM4-2|PDC6I_HUMAN	Q8WUM4-2	PDC6I_HUMAN	PDCD6IP	873	FALSE	FALSE	Homo sapiens	Isoform 2 of Programmed cell death 6-interacting protein		8.48	1	0.999	0	4	0	4	4	0	4	20576578	0	20576578			sp|Q8WUM4|PDC6I_HUMAN
sp|Q96JE9-2|MAP6_HUMAN	Q96JE9-2	MAP6_HUMAN	MAP6	439	FALSE	FALSE	Homo sapiens	Isoform 2 of Microtubule-associated protein 6		12.07	1	0.999	0	3	0	3	4	0	4	11278784	0	11278784			sp|Q96JE9|MAP6_HUMAN
sp|Q99714-2|HCD2_HUMAN	Q99714-2	HCD2_HUMAN	HSD17B10	252	FALSE	FALSE	Homo sapiens	Isoform 2 of 3-hydroxyacyl-CoA dehydrogenase type-2		18.25	1	0.999	0	2	0	2	4	0	4	33070232	0	33070232			sp|Q99714|HCD2_HUMAN
sp|Q99747-2|SNAG_HUMAN	Q99747-2	SNAG_HUMAN	NAPG	230	FALSE	FALSE	Homo sapiens	Isoform 2 of Gamma-soluble NSF attachment protein		21.74	1	0.999	0	4	0	4	4	0	4	22369280	0	22369280			sp|Q99747|SNAG_HUMAN
sp|Q9H4G0-2|E41L1_HUMAN	Q9H4G0-2	E41L1_HUMAN	EPB41L1	779	FALSE	FALSE	Homo sapiens	Isoform 2 of Band 4.1-like protein 1		6.42	1	0.999	0	4	0	3	4	0	3	24044326	0	19138418	11C(57.0215)		sp|Q9H4G0-4|E41L1_HUMAN, sp|Q9H4G0|E41L1_HUMAN
sp|Q9HC38-2|GLOD4_HUMAN	Q9HC38-2	GLOD4_HUMAN	GLOD4	298	FALSE	FALSE	Homo sapiens	Isoform 2 of Glyoxalase domain-containing protein 4		22.48	1	0.999	0	4	0	4	4	0	4	34442404	0	34442404	10C(57.0215)		sp|Q9HC38|GLOD4_HUMAN
sp|Q9NVS9|PNPO_HUMAN	Q9NVS9	PNPO_HUMAN	PNPO	261	FALSE	FALSE	Homo sapiens	Pyridoxine-5'-phosphate oxidase	1:Experimental evidence at protein level	24.52	1	0.999	0	4	0	4	4	0	4	38272316	0	38272316
sp|P49753|ACOT2_HUMAN	P49753	ACOT2_HUMAN	ACOT2	483	FALSE	FALSE	Homo sapiens	Acyl-coenzyme A thioesterase 2, mitochondrial	1:Experimental evidence at protein level	18.43	0.9997	0.999	0	4	0	1	4	0	1	31391704	0	9957685
sp|Q9NZN3|EHD3_HUMAN	Q9NZN3	EHD3_HUMAN	EHD3	535	FALSE	FALSE	Homo sapiens	EH domain-containing protein 3	1:Experimental evidence at protein level	11.96	0.9996	0.9988	0.000707214	4	0	1	4	0	1	8837750	0	1.64044e+06
sp|P46926-2|GNPI1_HUMAN	P46926-2	GNPI1_HUMAN	GNPDA1	212	FALSE	FALSE	Homo sapiens	Isoform 2 of Glucosamine-6-phosphate deaminase 1		27.36	0	0.999	0	4	0	3	4	0	3	22878504	0	20026260
sp|O14950|ML12B_HUMAN	O14950	ML12B_HUMAN	MYL12B	172	FALSE	FALSE	Homo sapiens	Myosin regulatory light chain 12B	1:Experimental evidence at protein level	22.67	1	0.999	0	3	0	3	3	0	3	30726750	0	30726750			sp|P19105|ML12A_HUMAN
sp|O43747-2|AP1G1_HUMAN	O43747-2	AP1G1_HUMAN	AP1G1	825	FALSE	FALSE	Homo sapiens	Isoform 2 of AP-1 complex subunit gamma-1		4.36	1	0.9988	0.000707214	3	0	3	3	0	3	6969904	0	6969904			sp|O43747|AP1G1_HUMAN
sp|O60888-2|CUTA_HUMAN	O60888-2	CUTA_HUMAN	CUTA	198	FALSE	FALSE	Homo sapiens	Isoform A of Protein CutA		27.78	1	0.999	0	3	0	3	3	0	3	37537032	0	37537032			sp|O60888-3|CUTA_HUMAN, sp|O60888|CUTA_HUMAN
sp|O95741-2|CPNE6_HUMAN	O95741-2	CPNE6_HUMAN	CPNE6	612	FALSE	FALSE	Homo sapiens	Isoform 2 of Copine-6		6.37	1	0.999	0	3	0	2	3	0	2	47022408	0	13264054			sp|O95741|CPNE6_HUMAN
sp|P01871-1|IGHM_HUMAN	P01871-1	IGHM_HUMAN	IGHM	453	FALSE	FALSE	Homo sapiens	Isoform 1 of Immunoglobulin heavy constant mu		10.6	1	0.999	0	3	0	3	3	0	3	11357923	0	11357923	7C(57.0215)		sp|P01871|IGHM_HUMAN
sp|P05155-2|IC1_HUMAN	P05155-2	IC1_HUMAN	SERPING1	448	FALSE	FALSE	Homo sapiens	Isoform 2 of Plasma protease C1 inhibitor		7.81	1	0.999	0	3	0	3	3	0	3	16877636	0	16877636			sp|P05155-3|IC1_HUMAN, sp|P05155|IC1_HUMAN
sp|P05165-2|PCCA_HUMAN	P05165-2	PCCA_HUMAN	PCCA	702	FALSE	FALSE	Homo sapiens	Isoform 2 of Propionyl-CoA carboxylase alpha chain, mitochondrial		5.98	1	0.999	0	3	0	3	3	0	3	10600345	0	10600345	7C(57.0215)		sp|P05165-3|PCCA_HUMAN, sp|P05165|PCCA_HUMAN
sp|P06454-2|PTMA_HUMAN	P06454-2	PTMA_HUMAN	PTMA	110	FALSE	FALSE	Homo sapiens	Isoform 2 of Prothymosin alpha		34.55	1	0.999	0	3	0	3	3	0	3	8633673	0	8633673	N-term(42.0106)		sp|P06454|PTMA_HUMAN
sp|P06753-2|TPM3_HUMAN	P06753-2	TPM3_HUMAN	TPM3	248	FALSE	FALSE	Homo sapiens	Isoform 2 of Tropomyosin alpha-3 chain		14.52	1	0.999	0	3	0	3	3	0	3	12396172	0	12396172			sp|P06753-3|TPM3_HUMAN, sp|P06753-4|TPM3_HUMAN, sp|P06753-5|TPM3_HUMAN, sp|P06753-6|TPM3_HUMAN
sp|P11413-2|G6PD_HUMAN	P11413-2	G6PD_HUMAN	G6PD	561	FALSE	FALSE	Homo sapiens	Isoform Long of Glucose-6-phosphate 1-dehydrogenase		6.24	1	0.999	0	3	0	3	3	0	3	22091054	0	22091054	7C(57.0215)		sp|P11413-3|G6PD_HUMAN, sp|P11413|G6PD_HUMAN
sp|P11940-2|PABP1_HUMAN	P11940-2	PABP1_HUMAN	PABPC1	547	FALSE	FALSE	Homo sapiens	Isoform 2 of Polyadenylate-binding protein 1		9.14	1	0.999	0	3	0	3	3	0	3	12641072	0	12641072			sp|P11940|PABP1_HUMAN
sp|P13797-2|PLST_HUMAN	P13797-2	PLST_HUMAN	PLS3	617	FALSE	FALSE	Homo sapiens	Isoform 2 of Plastin-3		6.65	1	0.9973	0.000707214	3	0	2	3	0	2	15904761	0	14543876			sp|P13797-3|PLST_HUMAN, sp|P13797|PLST_HUMAN
sp|P17612-2|KAPCA_HUMAN	P17612-2	KAPCA_HUMAN	PRKACA	343	FALSE	FALSE	Homo sapiens	Isoform 2 of cAMP-dependent protein kinase catalytic subunit alpha		16.91	1	0.999	0	3	0	3	3	0	3	31886372	0	31886372			sp|P17612|KAPCA_HUMAN
sp|P23396-2|RS3_HUMAN	P23396-2	RS3_HUMAN	RPS3	259	FALSE	FALSE	Homo sapiens	Isoform 2 of Small ribosomal subunit protein uS3		13.51	1	0.999	0	3	0	3	3	0	3	29850236	0	29850236			sp|P23396|RS3_HUMAN
sp|P29692-2|EF1D_HUMAN	P29692-2	EF1D_HUMAN	EEF1D	647	FALSE	FALSE	Homo sapiens	Isoform 2 of Elongation factor 1-delta		7.73	1	0.999	0	3	0	3	3	0	3	37293936	0	37293936			sp|P29692|EF1D_HUMAN
sp|P29972-2|AQP1_HUMAN	P29972-2	AQP1_HUMAN	AQP1	186	FALSE	FALSE	Homo sapiens	Isoform 2 of Aquaporin-1		31.72	1	0.999	0	2	0	2	3	0	3	48571464	0	48571464	27C(57.0215),27C(57.0215)		sp|P29972-3|AQP1_HUMAN, sp|P29972-4|AQP1_HUMAN, sp|P29972|AQP1_HUMAN
sp|P35637-2|FUS_HUMAN	P35637-2	FUS_HUMAN	FUS	525	FALSE	FALSE	Homo sapiens	Isoform Short of RNA-binding protein FUS		6.86	1	0.9989	0.000707214	3	0	3	3	0	3	18901724	0	18901724	1C(57.0215),6C(57.0215)		sp|P35637|FUS_HUMAN
sp|P38159-3|RBMX_HUMAN	P38159-3	RBMX_HUMAN	RBMX	196	FALSE	FALSE	Homo sapiens	Isoform 3 of RNA-binding motif protein, X chromosome		17.86	1	0.999	0	3	0	3	3	0	3	53340608	0	53340608			sp|P38159|RBMX_HUMAN
sp|P41250-2|GARS_HUMAN	P41250-2	GARS_HUMAN	GARS1	685	FALSE	FALSE	Homo sapiens	Isoform 2 of Glycine--tRNA ligase		9.05	1	0.999	0	3	0	3	3	0	3	29530998	0	29530998			sp|P41250|GARS_HUMAN
sp|P45880-1|VDAC2_HUMAN	P45880-1	VDAC2_HUMAN	VDAC2	309	FALSE	FALSE	Homo sapiens	Isoform 1 of Non-selective voltage-gated ion channel VDAC2		10.68	1	0.999	0	3	0	3	3	0	3	13160493	0	13160493			sp|P45880-2|VDAC2_HUMAN, sp|P45880|VDAC2_HUMAN
sp|P45974-2|UBP5_HUMAN	P45974-2	UBP5_HUMAN	USP5	835	FALSE	FALSE	Homo sapiens	Isoform Short of Ubiquitin carboxyl-terminal hydrolase 5		5.03	1	0.999	0	3	0	3	3	0	3	9638302	0	9638302	N-term(42.0106)		sp|P45974|UBP5_HUMAN
sp|P49407-2|ARRB1_HUMAN	P49407-2	ARRB1_HUMAN	ARRB1	410	FALSE	FALSE	Homo sapiens	Isoform 1B of Beta-arrestin-1		10.24	1	0.999	0	3	0	3	3	0	3	19173152	0	19173152	3C(57.0215)		sp|P49407|ARRB1_HUMAN
sp|P50995-2|ANX11_HUMAN	P50995-2	ANX11_HUMAN	ANXA11	472	FALSE	FALSE	Homo sapiens	Isoform 2 of Annexin A11		10.17	1	0.999	0	3	0	3	3	0	3	9688408	0	9688408			sp|P50995|ANX11_HUMAN
sp|P55060-4|XPO2_HUMAN	P55060-4	XPO2_HUMAN	CSE1L	915	FALSE	FALSE	Homo sapiens	Isoform 4 of Exportin-2		6.34	1	0.999	0	3	0	3	3	0	3	6436082	0	6436082	4M(15.9949)		sp|P55060|XPO2_HUMAN
sp|P55209-2|NP1L1_HUMAN	P55209-2	NP1L1_HUMAN	NAP1L1	368	FALSE	FALSE	Homo sapiens	Isoform 2 of Nucleosome assembly protein 1-like 1		7.61	1	0.999	0	2	0	2	3	0	3	19947502	0	19947502			sp|P55209-3|NP1L1_HUMAN, sp|P55209|NP1L1_HUMAN
sp|P60660-2|MYL6_HUMAN	P60660-2	MYL6_HUMAN	MYL6	151	FALSE	FALSE	Homo sapiens	Isoform Smooth muscle of Myosin light polypeptide 6		26.49	1	0.999	0	3	0	3	3	0	3	33029928	0	33029928	6C(57.0215)		sp|P60660|MYL6_HUMAN
sp|P61081-2|UBC12_HUMAN	P61081-2	UBC12_HUMAN	UBE2M	226	FALSE	FALSE	Homo sapiens	Isoform 2 of NEDD8-conjugating enzyme Ubc12		12.39	1	0.9989	0.000707214	3	0	3	3	0	3	20856856	0	20856856	4C(57.0215)		sp|P61081|UBC12_HUMAN
sp|P63000|RAC1_HUMAN	P63000	RAC1_HUMAN	RAC1	192	FALSE	FALSE	Homo sapiens	Ras-related C3 botulinum toxin substrate 1	1:Experimental evidence at protein level	27.6	1	0.999	0	3	0	3	3	0	3	85824512	0	85824512	15C(57.0215),4C(57.0215)
sp|P78352-2|DLG4_HUMAN	P78352-2	DLG4_HUMAN	DLG4	767	FALSE	FALSE	Homo sapiens	Isoform 2 of Disks large homolog 4		7.3	1	0.999	0	3	0	3	3	0	3	10822870	0	10822870			sp|P78352-3|DLG4_HUMAN, sp|P78352|DLG4_HUMAN
sp|P81605-2|DCD_HUMAN	P81605-2	DCD_HUMAN	DCD	121	FALSE	FALSE	Homo sapiens	Isoform 2 of Dermcidin		20.66	1	0.999	0	3	0	3	3	0	3	43709476	0	43709476			sp|P81605|DCD_HUMAN
sp|Q00059-2|TFAM_HUMAN	Q00059-2	TFAM_HUMAN	TFAM	214	FALSE	FALSE	Homo sapiens	Isoform 2 of Transcription factor A, mitochondrial		9.81	1	0.997	0.000707214	3	0	3	3	0	3	12130709	0	12130709			sp|Q00059|TFAM_HUMAN
sp|Q02218-2|ODO1_HUMAN	Q02218-2	ODO1_HUMAN	OGDH	1019	FALSE	FALSE	Homo sapiens	Isoform 2 of 2-oxoglutarate dehydrogenase complex component E1		3.04	1	0.999	0	2	0	2	3	0	3	11011198	0	11011198			sp|Q02218|ODO1_HUMAN
sp|Q13303-2|KCAB2_HUMAN	Q13303-2	KCAB2_HUMAN	KCNAB2	353	FALSE	FALSE	Homo sapiens	Isoform 2 of Voltage-gated potassium channel subunit beta-2		19.26	1	0.999	0	3	0	3	3	0	3	30149144	0	30149144	13C(57.0215)		sp|Q13303-3|KCAB2_HUMAN, sp|Q13303-4|KCAB2_HUMAN, sp|Q13303|KCAB2_HUMAN
sp|Q13409-2|DC1I2_HUMAN	Q13409-2	DC1I2_HUMAN	DYNC1I2	632	FALSE	FALSE	Homo sapiens	Isoform 2B of Cytoplasmic dynein 1 intermediate chain 2		7.91	1	0.999	0	3	0	3	3	0	3	23624258	0	23624258			sp|Q13409-3|DC1I2_HUMAN, sp|Q13409-5|DC1I2_HUMAN, sp|Q13409-6|DC1I2_HUMAN, sp|Q13409-7|DC1I2_HUMAN, sp|Q13409|DC1I2_HUMAN
sp|Q14108-2|SCRB2_HUMAN	Q14108-2	SCRB2_HUMAN	SCARB2	335	FALSE	FALSE	Homo sapiens	Isoform 2 of Lysosome membrane protein 2		17.01	1	0.999	0	3	0	3	3	0	3	25669050	0	25669050			sp|Q14108|SCRB2_HUMAN
sp|Q14315-2|FLNC_HUMAN	Q14315-2	FLNC_HUMAN	FLNC	2692	FALSE	FALSE	Homo sapiens	Isoform 2 of Filamin-C		1.93	1	0.999	0	3	0	2	3	0	2	40052356	0	11647346			sp|Q14315|FLNC_HUMAN
sp|Q14624-2|ITIH4_HUMAN	Q14624-2	ITIH4_HUMAN	ITIH4	914	FALSE	FALSE	Homo sapiens	Isoform 2 of Inter-alpha-trypsin inhibitor heavy chain H4		5.47	1	0.999	0	3	0	3	3	0	3	11890111	0	11890111			sp|Q14624-3|ITIH4_HUMAN, sp|Q14624-4|ITIH4_HUMAN, sp|Q14624|ITIH4_HUMAN
sp|Q15049-2|MLC1_HUMAN	Q15049-2	MLC1_HUMAN	MLC1	347	FALSE	FALSE	Homo sapiens	Isoform 2 of Membrane protein MLC1		10.66	1	0.999	0	2	0	2	3	0	3	31520922	0	31520922			sp|Q15049|MLC1_HUMAN
sp|Q15165|PON2_HUMAN	Q15165	PON2_HUMAN	PON2	354	FALSE	FALSE	Homo sapiens	Serum paraoxonase/arylesterase 2	1:Experimental evidence at protein level	18.64	1	0.999	0	3	0	3	3	0	3	15466082	0	15466082
sp|Q16643-3|DREB_HUMAN	Q16643-3	DREB_HUMAN	DBN1	695	FALSE	FALSE	Homo sapiens	Isoform 3 of Drebrin		5.9	1	0.999	0	3	0	3	3	0	3	24331024	0	24331024	N-term(42.0106)		sp|Q16643|DREB_HUMAN
sp|Q16891-2|MIC60_HUMAN	Q16891-2	MIC60_HUMAN	IMMT	747	FALSE	FALSE	Homo sapiens	Isoform 2 of MICOS complex subunit MIC60		6.02	1	0.999	0	3	0	3	3	0	3	17296344	0	17296344			sp|Q16891-3|MIC60_HUMAN, sp|Q16891-4|MIC60_HUMAN, sp|Q16891|MIC60_HUMAN
sp|Q4J6C6-2|PPCEL_HUMAN	Q4J6C6-2	PPCEL_HUMAN	PREPL	661	FALSE	FALSE	Homo sapiens	Isoform 2 of Prolyl endopeptidase-like		5.14	1	0.999	0	3	0	3	3	0	3	11851337	0	11851337			sp|Q4J6C6-4|PPCEL_HUMAN, sp|Q4J6C6|PPCEL_HUMAN
sp|Q5VWZ2-2|LYPL1_HUMAN	Q5VWZ2-2	LYPL1_HUMAN	LYPLAL1	221	FALSE	FALSE	Homo sapiens	Isoform 2 of Lysophospholipase-like protein 1		16.29	1	0.999	0	3	0	3	3	0	3	29308166	0	29308166			sp|Q5VWZ2|LYPL1_HUMAN
sp|Q6F5E8-2|CARL2_HUMAN	Q6F5E8-2	CARL2_HUMAN	CARMIL2	1372	FALSE	FALSE	Homo sapiens	Isoform 2 of Capping protein, Arp2/3 and myosin-I linker protein 2		2.84	1	0.999	0	3	0	3	3	0	3	11011518	0	11011518			sp|Q6F5E8|CARL2_HUMAN
sp|Q6PIU2-2|NCEH1_HUMAN	Q6PIU2-2	NCEH1_HUMAN	NCEH1	416	FALSE	FALSE	Homo sapiens	Isoform 2 of Neutral cholesterol ester hydrolase 1		16.59	1	0.999	0	3	0	3	3	0	3	17782606	0	17782606	2C(57.0215)		sp|Q6PIU2|NCEH1_HUMAN
sp|Q8N3J6-2|CADM2_HUMAN	Q8N3J6-2	CADM2_HUMAN	CADM2	404	FALSE	FALSE	Homo sapiens	Isoform 2 of Cell adhesion molecule 2		10.64	1	0.999	0	3	0	3	3	0	3	36240080	0	36240080	18C(57.0215),9C(57.0215)		sp|Q8N3J6-3|CADM2_HUMAN, sp|Q8N3J6-4|CADM2_HUMAN, sp|Q8N3J6-5|CADM2_HUMAN, sp|Q8N3J6|CADM2_HUMAN
sp|Q8N7J2-2|AMER2_HUMAN	Q8N7J2-2	AMER2_HUMAN	AMER2	552	FALSE	FALSE	Homo sapiens	Isoform 2 of APC membrane recruitment protein 2		9.42	1	0.999	0	3	0	3	3	0	3	13213358	0	13213358	18C(57.0215)		sp|Q8N7J2|AMER2_HUMAN
sp|Q92499-2|DDX1_HUMAN	Q92499-2	DDX1_HUMAN	DDX1	622	FALSE	FALSE	Homo sapiens	Isoform 2 of ATP-dependent RNA helicase DDX1		7.56	1	0.999	0	3	0	3	3	0	3	14703312	0	14703312			sp|Q92499-3|DDX1_HUMAN, sp|Q92499|DDX1_HUMAN
sp|Q92598-2|HS105_HUMAN	Q92598-2	HS105_HUMAN	HSPH1	814	FALSE	FALSE	Homo sapiens	Isoform Beta of Heat shock protein 105 kDa		6.02	1	0.999	0	3	0	2	3	0	2	27723720	0	21712372			sp|Q92598-4|HS105_HUMAN, sp|Q92598|HS105_HUMAN
sp|Q99447-2|PCY2_HUMAN	Q99447-2	PCY2_HUMAN	PCYT2	311	FALSE	FALSE	Homo sapiens	Isoform 2 of Ethanolamine-phosphate cytidylyltransferase		17.04	1	0.999	0	3	0	3	3	0	3	6060230	0	6060230			sp|Q99447-3|PCY2_HUMAN, sp|Q99447-4|PCY2_HUMAN, sp|Q99447|PCY2_HUMAN
sp|Q99729-2|ROAA_HUMAN	Q99729-2	ROAA_HUMAN	HNRNPAB	332	FALSE	FALSE	Homo sapiens	Isoform 2 of Heterogeneous nuclear ribonucleoprotein A/B		12.65	1	0.999	0	3	0	3	3	0	3	22477048	0	22477048			sp|Q99729-3|ROAA_HUMAN
sp|Q99963-3|SH3G3_HUMAN	Q99963-3	SH3G3_HUMAN	SH3GL3	355	FALSE	FALSE	Homo sapiens	Isoform 3 of Endophilin-A3		11.83	1	0.999	0	3	0	3	3	0	3	9691544	0	9691544	14C(57.0215)		sp|Q99963-4|SH3G3_HUMAN, sp|Q99963|SH3G3_HUMAN
sp|Q9BSJ8-2|ESYT1_HUMAN	Q9BSJ8-2	ESYT1_HUMAN	ESYT1	1114	FALSE	FALSE	Homo sapiens	Isoform 2 of Extended synaptotagmin-1		3.32	1	0.999	0	3	0	3	3	0	3	7.7769e+06	0	7.7769e+06			sp|Q9BSJ8|ESYT1_HUMAN
sp|Q9BUT1|DHRS6_HUMAN	Q9BUT1	DHRS6_HUMAN	BDH2	245	FALSE	FALSE	Homo sapiens	Dehydrogenase/reductase SDR family member 6	1:Experimental evidence at protein level	13.47	1	0.999	0	2	0	2	3	0	3	38963872	0	38963872
sp|Q9GZP4-2|PITH1_HUMAN	Q9GZP4-2	PITH1_HUMAN	PITHD1	210	FALSE	FALSE	Homo sapiens	Isoform 2 of PITH domain-containing protein 1		19.05	1	0.999	0	3	0	3	3	0	3	23088864	0	23088864			sp|Q9GZP4|PITH1_HUMAN
sp|Q9NUJ1-2|ABHDA_HUMAN	Q9NUJ1-2	ABHDA_HUMAN	ABHD10	149	FALSE	FALSE	Homo sapiens	Isoform 2 of Palmitoyl-protein thioesterase ABHD10, mitochondrial		12.08	1	0.999	0	2	0	2	3	0	3	11135363	0	11135363			sp|Q9NUJ1|ABHDA_HUMAN
sp|Q9UH03-2|SEPT3_HUMAN	Q9UH03-2	SEPT3_HUMAN	SEPTIN3	350	FALSE	FALSE	Homo sapiens	Isoform 2 of Neuronal-specific septin-3		11.14	1	0.999	0	3	0	3	3	0	3	52365268	0	52365268			sp|Q9UH03|SEPT3_HUMAN
sp|Q9Y305-2|ACOT9_HUMAN	Q9Y305-2	ACOT9_HUMAN	ACOT9	406	FALSE	FALSE	Homo sapiens	Isoform 2 of Acyl-coenzyme A thioesterase 9, mitochondrial		7.39	1	0.9967	0.000707214	3	0	3	3	0	3	14132240	0	14132240			sp|Q9Y305-3|ACOT9_HUMAN, sp|Q9Y305-4|ACOT9_HUMAN, sp|Q9Y305|ACOT9_HUMAN
sp|Q9Y5L3-2|ENTP2_HUMAN	Q9Y5L3-2	ENTP2_HUMAN	ENTPD2	472	FALSE	FALSE	Homo sapiens	Isoform Short of Ectonucleoside triphosphate diphosphohydrolase 2		9.11	1	0.999	0	3	0	3	3	0	3	23866604	0	23866604	12C(57.0215),12C(57.0215)		sp|Q9Y5L3-3|ENTP2_HUMAN, sp|Q9Y5L3|ENTP2_HUMAN
sp|A6NCE7|MP3B2_HUMAN	A6NCE7	MP3B2_HUMAN	MAP1LC3B2	125	FALSE	FALSE	Homo sapiens	Microtubule-associated protein 1 light chain 3 beta 2	1:Experimental evidence at protein level	22.4	0.9999	0.999	0	3	0	3	3	0	3	119463568	0	119463568			sp|Q9GZQ8|MLP3B_HUMAN
sp|Q9H492-2|MLP3A_HUMAN	Q9H492-2	MLP3A_HUMAN	MAP1LC3A	125	FALSE	FALSE	Homo sapiens	Isoform 2 of Microtubule-associated protein 1 light chain 3 alpha		22.4	0.9999	0.999	0	3	0	1	3	0	1	99385280	0	26219612			sp|Q9H492|MLP3A_HUMAN
sp|Q99961-3|SH3G1_HUMAN	Q99961-3	SH3G1_HUMAN	SH3GL1	304	FALSE	FALSE	Homo sapiens	Isoform 3 of Endophilin-A2		17.11	0.9997	0.999	0	3	0	1	3	0	1	44718208	0	4688970			sp|Q99961|SH3G1_HUMAN
sp|Q12955-4|ANK3_HUMAN	Q12955-4	ANK3_HUMAN	ANK3	1868	FALSE	FALSE	Homo sapiens	Isoform 2 of Ankyrin-3		1.87	0.9995	0.9983	0.000707214	3	0	1	3	0	1	27901440	0	0			sp|Q12955-5|ANK3_HUMAN, sp|Q12955|ANK3_HUMAN
sp|Q16799-2|RTN1_HUMAN	Q16799-2	RTN1_HUMAN	RTN1	356	FALSE	FALSE	Homo sapiens	Isoform RTN1-B of Reticulon-1		7.3	0.9961	0.999	0	2	0	1	3	0	1	66630236	0	8622751			sp|Q16799|RTN1_HUMAN
sp|O75369-2|FLNB_HUMAN	O75369-2	FLNB_HUMAN	FLNB	2578	FALSE	FALSE	Homo sapiens	Isoform 2 of Filamin-B		1.44	0.9598	0.992	0.00206612	3	0	1	3	0	1	29209110	0	804102			sp|O75369-3|FLNB_HUMAN, sp|O75369-4|FLNB_HUMAN, sp|O75369-5|FLNB_HUMAN, sp|O75369-6|FLNB_HUMAN, sp|O75369-8|FLNB_HUMAN, sp|O75369-9|FLNB_HUMAN, sp|O75369|FLNB_HUMAN
sp|O00533-2|NCHL1_HUMAN	O00533-2	NCHL1_HUMAN	CHL1	1224	FALSE	FALSE	Homo sapiens	Isoform 2 of Neural cell adhesion molecule L1-like protein		1.88	1	0.999	0	2	0	2	2	0	2	5797609	0	5797609			sp|O00533|NCHL1_HUMAN
sp|O00571-2|DDX3X_HUMAN	O00571-2	DDX3X_HUMAN	DDX3X	646	FALSE	FALSE	Homo sapiens	Isoform 2 of ATP-dependent RNA helicase DDX3X		2.94	1	0.999	0	2	0	2	2	0	2	3.63378e+06	0	3.63378e+06			sp|O00571|DDX3X_HUMAN
sp|O14936-3|CSKP_HUMAN	O14936-3	CSKP_HUMAN	CASK	897	FALSE	FALSE	Homo sapiens	Isoform 3 of Peripheral plasma membrane protein CASK		5.13	1	0.999	0	2	0	2	2	0	2	48848908	0	48848908			sp|O14936-5|CSKP_HUMAN, sp|O14936|CSKP_HUMAN
sp|O15061-2|SYNEM_HUMAN	O15061-2	SYNEM_HUMAN	SYNM	1253	FALSE	FALSE	Homo sapiens	Isoform 2 of Synemin		1.52	1	0.999	0	2	0	2	2	0	2	7.2356e+06	0	7.2356e+06	6C(57.0215)		sp|O15061-3|SYNEM_HUMAN, sp|O15061|SYNEM_HUMAN
sp|O15075-2|DCLK1_HUMAN	O15075-2	DCLK1_HUMAN	DCLK1	729	FALSE	FALSE	Homo sapiens	Isoform 1 of Serine/threonine-protein kinase DCLK1		3.29	1	0.999	0	2	0	2	2	0	2	5735892	0	5735892			sp|O15075|DCLK1_HUMAN
sp|O43237-2|DC1L2_HUMAN	O43237-2	DC1L2_HUMAN	DYNC1LI2	415	FALSE	FALSE	Homo sapiens	Isoform 2 of Cytoplasmic dynein 1 light intermediate chain 2		4.58	1	0.9888	0.00206612	2	0	2	2	0	2	9374580	0	9374580			sp|O43237|DC1L2_HUMAN
sp|O43272-1|PROD_HUMAN	O43272-1	PROD_HUMAN	PRODH	516	FALSE	FALSE	Homo sapiens	Isoform 3 of Proline dehydrogenase 1, mitochondrial		4.84	1	0.999	0	2	0	2	2	0	2	6.13389e+06	0	6.13389e+06			sp|O43272-2|PROD_HUMAN, sp|O43272|PROD_HUMAN
sp|O43390-2|HNRPR_HUMAN	O43390-2	HNRPR_HUMAN	HNRNPR	636	FALSE	FALSE	Homo sapiens	Isoform 2 of Heterogeneous nuclear ribonucleoprotein R		2.99	1	0.999	0	2	0	2	2	0	2	13361344	0	13361344			sp|O43390-4|HNRPR_HUMAN, sp|O43390|HNRPR_HUMAN
sp|O43759-2|SNG1_HUMAN	O43759-2	SNG1_HUMAN	SYNGR1	191	FALSE	FALSE	Homo sapiens	Isoform 1B of Synaptogyrin-1		12.57	1	0.999	0	2	0	2	2	0	2	35841304	0	35841304			sp|O43759|SNG1_HUMAN
sp|O60256-2|KPRB_HUMAN	O60256-2	KPRB_HUMAN	PRPSAP2	329	FALSE	FALSE	Homo sapiens	Isoform 2 of Phosphoribosyl pyrophosphate synthase-associated protein 2		6.99	1	0.999	0	1	0	1	2	0	2	2.40967e+06	0	2.40967e+06			sp|O60256-4|KPRB_HUMAN, sp|O60256|KPRB_HUMAN
sp|O60784-2|TOM1_HUMAN	O60784-2	TOM1_HUMAN	TOM1	493	FALSE	FALSE	Homo sapiens	Isoform 2 of Target of Myb1 membrane trafficking protein		8.72	1	0.999	0	2	0	2	2	0	2	6884158	0	6884158	N-term(42.0106)		sp|O60784-3|TOM1_HUMAN, sp|O60784|TOM1_HUMAN
sp|O75061-2|AUXI_HUMAN	O75061-2	AUXI_HUMAN	DNAJC6	970	FALSE	FALSE	Homo sapiens	Isoform 2 of Auxilin		2.37	1	0.999	0	2	0	2	2	0	2	12018448	0	12018448			sp|O75061-4|AUXI_HUMAN, sp|O75061|AUXI_HUMAN
sp|O75436-2|VP26A_HUMAN	O75436-2	VP26A_HUMAN	VPS26A	251	FALSE	FALSE	Homo sapiens	Isoform 2 of Vacuolar protein sorting-associated protein 26A		11.95	1	0.999	0	2	0	2	2	0	2	4097986	0	4097986	N-term(42.0106),11C(57.0215)		sp|O75436|VP26A_HUMAN
sp|O76054|S14L2_HUMAN	O76054	S14L2_HUMAN	SEC14L2	403	FALSE	FALSE	Homo sapiens	SEC14-like protein 2	1:Experimental evidence at protein level	7.69	1	0.999	0	2	0	2	2	0	2	7408310	0	7408310	14C(57.0215)
sp|O95299-2|NDUAA_HUMAN	O95299-2	NDUAA_HUMAN	NDUFA10	429	FALSE	FALSE	Homo sapiens	Isoform 2 of NADH dehydrogenase [ubiquinone] 1 alpha subcomplex subunit 10, mitochondrial		7.93	1	0.999	0	2	0	2	2	0	2	19724112	0	19724112	9C(57.0215)		sp|O95299|NDUAA_HUMAN
sp|O95831-3|AIFM1_HUMAN	O95831-3	AIFM1_HUMAN	AIFM1	609	FALSE	FALSE	Homo sapiens	Isoform 3 of Apoptosis-inducing factor 1, mitochondrial		5.09	1	0.999	0	2	0	2	2	0	2	7497284	0	7497284	16C(57.0215)		sp|O95831-4|AIFM1_HUMAN, sp|O95831|AIFM1_HUMAN
sp|O95861-2|BPNT1_HUMAN	O95861-2	BPNT1_HUMAN	BPNT1	325	FALSE	FALSE	Homo sapiens	Isoform 2 of 3'(2'),5'-bisphosphate nucleotidase 1		15.38	1	0.999	0	2	0	2	2	0	2	6834965	0	6834965			sp|O95861-3|BPNT1_HUMAN, sp|O95861|BPNT1_HUMAN
sp|P02774-2|VTDB_HUMAN	P02774-2	VTDB_HUMAN	GC	352	FALSE	FALSE	Homo sapiens	Isoform 2 of Vitamin D-binding protein		8.24	1	0.999	0	2	0	2	2	0	2	10592511	0	10592511			sp|P02774-3|VTDB_HUMAN, sp|P02774|VTDB_HUMAN
sp|P04844-2|RPN2_HUMAN	P04844-2	RPN2_HUMAN	RPN2	615	FALSE	FALSE	Homo sapiens	Isoform 2 of Dolichyl-diphosphooligosaccharide--protein glycosyltransferase subunit 2		6.99	1	0.999	0	2	0	2	2	0	2	7378478	0	7378478			sp|P04844|RPN2_HUMAN
sp|P05164-2|PERM_HUMAN	P05164-2	PERM_HUMAN	MPO	650	FALSE	FALSE	Homo sapiens	Isoform H14 of Myeloperoxidase		5.23	1	0.999	0	2	0	2	2	0	2	5.61474e+06	0	5.61474e+06			sp|P05164-3|PERM_HUMAN, sp|P05164|PERM_HUMAN
sp|P05166-2|PCCB_HUMAN	P05166-2	PCCB_HUMAN	PCCB	559	FALSE	FALSE	Homo sapiens	Isoform 2 of Propionyl-CoA carboxylase beta chain, mitochondrial		7.87	1	0.999	0	2	0	2	2	0	2	2.8179e+06	0	2.8179e+06	2C(57.0215),5C(57.0215)		sp|P05166|PCCB_HUMAN
sp|P05388-2|RLA0_HUMAN	P05388-2	RLA0_HUMAN	RPLP0	255	FALSE	FALSE	Homo sapiens	Isoform 2 of Large ribosomal subunit protein uL10		10.98	1	0.999	0	2	0	2	2	0	2	15625440	0	15625440			sp|P05388|RLA0_HUMAN
sp|P11137-3|MTAP2_HUMAN	P11137-3	MTAP2_HUMAN	MAP2	1823	FALSE	FALSE	Homo sapiens	Isoform 3 of Microtubule-associated protein 2		1.15	1	0.993	0.00139373	2	0	2	2	0	2	1.6578e+06	0	1.6578e+06			sp|P11137|MTAP2_HUMAN
sp|P11279-2|LAMP1_HUMAN	P11279-2	LAMP1_HUMAN	LAMP1	364	FALSE	FALSE	Homo sapiens	Isoform 2 of Lysosome-associated membrane glycoprotein 1		7.42	1	0.999	0	2	0	2	2	0	2	31351380	0	31351380			sp|P11279|LAMP1_HUMAN
sp|P12955-2|PEPD_HUMAN	P12955-2	PEPD_HUMAN	PEPD	452	FALSE	FALSE	Homo sapiens	Isoform 2 of Xaa-Pro dipeptidase		12.83	1	0.999	0	2	0	2	2	0	2	14959519	0	14959519			sp|P12955|PEPD_HUMAN
sp|P14678-2|RSMB_HUMAN	P14678-2	RSMB_HUMAN	SNRPB	231	FALSE	FALSE	Homo sapiens	Isoform SM-B of Small nuclear ribonucleoprotein-associated proteins B and B'		6.49	1	0.9966	0.000707214	2	0	2	2	0	2	6199875	0	6199875			sp|P14678-3|RSMB_HUMAN, sp|P14678|RSMB_HUMAN, sp|P63162-2|RSMN_HUMAN, sp|P63162|RSMN_HUMAN
sp|P20290-2|BTF3_HUMAN	P20290-2	BTF3_HUMAN	BTF3	162	FALSE	FALSE	Homo sapiens	Isoform 2 of Transcription factor BTF3		25.31	1	0.999	0	2	0	2	2	0	2	24817546	0	24817546			sp|P20290|BTF3_HUMAN
sp|P26599-1|PTBP1_HUMAN	P26599-1	PTBP1_HUMAN	PTBP1	531	FALSE	FALSE	Homo sapiens	Isoform 2 of Polypyrimidine tract-binding protein 1		4.9	1	0.999	0	2	0	2	2	0	2	5622709	0	5622709			sp|P26599-2|PTBP1_HUMAN, sp|P26599|PTBP1_HUMAN
sp|P28074|PSB5_HUMAN	P28074	PSB5_HUMAN	PSMB5	263	FALSE	FALSE	Homo sapiens	Proteasome subunit beta type-5	1:Experimental evidence at protein level	9.89	1	0.999	0	2	0	2	2	0	2	7291290	0	7291290
sp|P36957-2|ODO2_HUMAN	P36957-2	ODO2_HUMAN	DLST	367	FALSE	FALSE	Homo sapiens	Isoform 2 of Dihydrolipoyllysine-residue succinyltransferase component of 2-oxoglutarate dehydrogenase complex, mitochondrial		5.45	1	0.999	0	2	0	2	2	0	2	29712944	0	29712944			sp|P36957|ODO2_HUMAN
sp|P40123-2|CAP2_HUMAN	P40123-2	CAP2_HUMAN	CAP2	413	FALSE	FALSE	Homo sapiens	Isoform 2 of Adenylyl cyclase-associated protein 2		6.05	1	0.999	0	2	0	2	2	0	2	8815128	0	8815128			sp|P40123|CAP2_HUMAN
sp|P41091|IF2G_HUMAN	P41091	IF2G_HUMAN	EIF2S3	472	FALSE	FALSE	Homo sapiens	Eukaryotic translation initiation factor 2 subunit 3	1:Experimental evidence at protein level	7.63	1	0.999	0	2	0	2	2	0	2	6061121	0	6061121			sp|Q2VIR3|IF2GL_HUMAN
sp|P43155-2|CACP_HUMAN	P43155-2	CACP_HUMAN	CRAT	605	FALSE	FALSE	Homo sapiens	Isoform 2 of Carnitine O-acetyltransferase		4.63	1	0.999	0	2	0	2	2	0	2	6113737	0	6113737	6C(57.0215),6C(57.0215)		sp|P43155|CACP_HUMAN
sp|P46779-2|RL28_HUMAN	P46779-2	RL28_HUMAN	RPL28	163	FALSE	FALSE	Homo sapiens	Isoform 2 of Large ribosomal subunit protein eL28		13.5	1	0.999	0	2	0	2	2	0	2	10833944	0	10833944			sp|P46779-3|RL28_HUMAN, sp|P46779-4|RL28_HUMAN, sp|P46779-5|RL28_HUMAN, sp|P46779|RL28_HUMAN
sp|P46976-2|GLYG_HUMAN	P46976-2	GLYG_HUMAN	GYG1	333	FALSE	FALSE	Homo sapiens	Isoform GN-1 of Glycogenin-1		11.11	1	0.999	0	2	0	2	2	0	2	14446716	0	14446716			sp|P46976-3|GLYG_HUMAN, sp|P46976|GLYG_HUMAN
sp|P49354-2|FNTA_HUMAN	P49354-2	FNTA_HUMAN	FNTA	312	FALSE	FALSE	Homo sapiens	Isoform 2 of Protein farnesyltransferase/geranylgeranyltransferase type-1 subunit alpha		5.77	1	0.999	0	1	0	1	2	0	2	2609220	0	2609220			sp|P49354-3|FNTA_HUMAN, sp|P49354|FNTA_HUMAN
sp|P52788-2|SPSY_HUMAN	P52788-2	SPSY_HUMAN	SMS	313	FALSE	FALSE	Homo sapiens	Isoform 2 of Spermine synthase		12.14	1	0.9986	0.000707214	2	0	2	2	0	2	8.24647e+06	0	8.24647e+06			sp|P52788|SPSY_HUMAN
sp|P53680-2|AP2S1_HUMAN	P53680-2	AP2S1_HUMAN	AP2S1	104	FALSE	FALSE	Homo sapiens	Isoform 2 of AP-2 complex subunit sigma		20.19	1	0.999	0	2	0	2	2	0	2	35882852	0	35882852			sp|P53680|AP2S1_HUMAN
sp|P54819-2|KAD2_HUMAN	P54819-2	KAD2_HUMAN	AK2	232	FALSE	FALSE	Homo sapiens	Isoform 2 of Adenylate kinase 2, mitochondrial		16.38	1	0.999	0	2	0	2	2	0	2	19823444	0	19823444			sp|P54819-5|KAD2_HUMAN, sp|P54819-6|KAD2_HUMAN, sp|P54819|KAD2_HUMAN
sp|P56134-3|ATPK_HUMAN	P56134-3	ATPK_HUMAN	ATP5MF	55	FALSE	FALSE	Homo sapiens	Isoform 3 of ATP synthase F(0) complex subunit f, mitochondrial		43.64	1	0.999	0	2	0	2	2	0	2	85706576	0	85706576	N-term(42.0106),6C(57.0215)		sp|P56134|ATPK_HUMAN
sp|P60866-2|RS20_HUMAN	P60866-2	RS20_HUMAN	RPS20	142	FALSE	FALSE	Homo sapiens	Isoform 2 of Small ribosomal subunit protein uS10		16.2	1	0.999	0	2	0	2	2	0	2	25541728	0	25541728			sp|P60866|RS20_HUMAN
sp|P61077-2|UB2D3_HUMAN	P61077-2	UB2D3_HUMAN	UBE2D3	148	FALSE	FALSE	Homo sapiens	Isoform 2 of Ubiquitin-conjugating enzyme E2 D3		28.38	1	0.999	0	2	0	2	2	0	2	11552242	0	11552242	10C(57.0215),6C(57.0215),13C(57.0215)		sp|P61077-3|UB2D3_HUMAN, sp|P61077|UB2D3_HUMAN, sp|P62837-2|UB2D2_HUMAN, sp|P62837|UB2D2_HUMAN
sp|P61086-2|UBE2K_HUMAN	P61086-2	UBE2K_HUMAN	UBE2K	149	FALSE	FALSE	Homo sapiens	Isoform 2 of Ubiquitin-conjugating enzyme E2 K		16.11	1	0.999	0	2	0	2	2	0	2	6.04383e+06	0	6.04383e+06			sp|P61086|UBE2K_HUMAN
sp|P61916-2|NPC2_HUMAN	P61916-2	NPC2_HUMAN	NPC2	125	FALSE	FALSE	Homo sapiens	Isoform 2 of NPC intracellular cholesterol transporter 2		31.2	1	0.999	0	2	0	2	2	0	2	20203690	0	20203690	12C(57.0215),7C(57.0215),22C(57.0215)		sp|P61916|NPC2_HUMAN
sp|P68400-2|CSK21_HUMAN	P68400-2	CSK21_HUMAN	CSNK2A1	255	FALSE	FALSE	Homo sapiens	Isoform 2 of Casein kinase II subunit alpha		10.98	1	0.999	0	2	0	2	2	0	2	10653479	0	10653479			sp|P68400|CSK21_HUMAN
sp|Q00796-2|DHSO_HUMAN	Q00796-2	DHSO_HUMAN	SORD	100	FALSE	FALSE	Homo sapiens	Isoform 2 of Sorbitol dehydrogenase		37	1	0.999	0	2	0	2	2	0	2	20641188	0	20641188	N-term(42.0106)		sp|Q00796|DHSO_HUMAN
sp|Q07866-10|KLC1_HUMAN	Q07866-10	KLC1_HUMAN	KLC1	618	FALSE	FALSE	Homo sapiens	Isoform D of Kinesin light chain 1		3.72	1	0.999	0	2	0	2	2	0	2	6147644	0	6147644	8C(57.0215)		sp|Q07866-2|KLC1_HUMAN, sp|Q07866-3|KLC1_HUMAN, sp|Q07866-4|KLC1_HUMAN, sp|Q07866-5|KLC1_HUMAN, sp|Q07866-6|KLC1_HUMAN, sp|Q07866-7|KLC1_HUMAN, sp|Q07866-8|KLC1_HUMAN, sp|Q07866-9|KLC1_HUMAN, sp|Q07866|KLC1_HUMAN, sp|Q9H0B6-2|KLC2_HUMAN, sp|Q9H0B6|KLC2_HUMAN
sp|Q08722-2|CD47_HUMAN	Q08722-2	CD47_HUMAN	CD47	292	FALSE	FALSE	Homo sapiens	Isoform OA3-293 of Leukocyte surface antigen CD47		6.51	1	0.999	0	2	0	2	2	0	2	72652544	0	72652544			sp|Q08722-3|CD47_HUMAN, sp|Q08722-4|CD47_HUMAN, sp|Q08722|CD47_HUMAN
sp|Q13363-2|CTBP1_HUMAN	Q13363-2	CTBP1_HUMAN	CTBP1	429	FALSE	FALSE	Homo sapiens	Isoform 2 of C-terminal-binding protein 1		6.53	1	0.999	0	2	0	2	2	0	2	10969053	0	10969053			sp|Q13363|CTBP1_HUMAN
sp|Q14008-2|CKAP5_HUMAN	Q14008-2	CKAP5_HUMAN	CKAP5	1972	FALSE	FALSE	Homo sapiens	Isoform 2 of Cytoskeleton-associated protein 5		1.67	1	0.999	0	2	0	2	2	0	2	2.81863e+06	0	2.81863e+06			sp|Q14008-3|CKAP5_HUMAN, sp|Q14008|CKAP5_HUMAN
sp|Q14011-2|CIRBP_HUMAN	Q14011-2	CIRBP_HUMAN	CIRBP	263	FALSE	FALSE	Homo sapiens	Isoform 2 of Cold-inducible RNA-binding protein		12.17	1	0.999	0	2	0	2	2	0	2	23548768	0	23548768			sp|Q14011|CIRBP_HUMAN
sp|Q14956-2|GPNMB_HUMAN	Q14956-2	GPNMB_HUMAN	GPNMB	560	FALSE	FALSE	Homo sapiens	Isoform 2 of Transmembrane glycoprotein NMB		4.82	1	0.999	0	2	0	2	2	0	2	13425559	0	13425559			sp|Q14956|GPNMB_HUMAN
sp|Q15084-2|PDIA6_HUMAN	Q15084-2	PDIA6_HUMAN	PDIA6	492	FALSE	FALSE	Homo sapiens	Isoform 2 of Protein disulfide-isomerase A6		7.93	1	0.999	0	2	0	2	2	0	2	10960595	0	10960595			sp|Q15084-3|PDIA6_HUMAN, sp|Q15084-4|PDIA6_HUMAN, sp|Q15084-5|PDIA6_HUMAN, sp|Q15084|PDIA6_HUMAN
sp|Q15185-3|TEBP_HUMAN	Q15185-3	TEBP_HUMAN	PTGES3	130	FALSE	FALSE	Homo sapiens	Isoform 3 of Prostaglandin E synthase 3		23.08	1	0.999	0	2	0	2	2	0	2	18488704	0	18488704	10C(57.0215),5C(57.0215)		sp|Q15185-4|TEBP_HUMAN, sp|Q15185|TEBP_HUMAN
sp|Q15233-2|NONO_HUMAN	Q15233-2	NONO_HUMAN	NONO	382	FALSE	FALSE	Homo sapiens	Isoform 2 of Non-POU domain-containing octamer-binding protein		9.69	1	0.999	0	2	0	2	2	0	2	8214195	0	8214195			sp|Q15233|NONO_HUMAN
sp|Q15370-2|ELOB_HUMAN	Q15370-2	ELOB_HUMAN	ELOB	161	FALSE	FALSE	Homo sapiens	Isoform 2 of Elongin-B		20.5	1	0.999	0	2	0	2	2	0	2	8.31156e+06	0	8.31156e+06	5C(57.0215),N-term(42.0106)		sp|Q15370|ELOB_HUMAN
sp|Q15417-3|CNN3_HUMAN	Q15417-3	CNN3_HUMAN	CNN3	283	FALSE	FALSE	Homo sapiens	Isoform 3 of Calponin-3		7.42	1	0.999	0	2	0	2	2	0	2	26488768	0	26488768	6C(57.0215)		sp|Q15417|CNN3_HUMAN
sp|Q15493-2|RGN_HUMAN	Q15493-2	RGN_HUMAN	RGN	227	FALSE	FALSE	Homo sapiens	Isoform 2 of Regucalcin		9.25	1	0.999	0	2	0	2	2	0	2	5208856	0	5208856	9C(57.0215)		sp|Q15493|RGN_HUMAN
sp|Q15599-2|NHRF2_HUMAN	Q15599-2	NHRF2_HUMAN	NHERF2	326	FALSE	FALSE	Homo sapiens	Isoform 2 of Na(+)/H(+) exchange regulatory cofactor NHE-RF2		7.36	1	0.999	0	2	0	2	2	0	2	5165532	0	5165532	4C(57.0215)		sp|Q15599|NHRF2_HUMAN
sp|Q66K74-2|MAP1S_HUMAN	Q66K74-2	MAP1S_HUMAN	MAP1S	1033	FALSE	FALSE	Homo sapiens	Isoform 2 of Microtubule-associated protein 1S		3	1	0.999	0	2	0	2	2	0	2	3.95715e+06	0	3.95715e+06			sp|Q66K74|MAP1S_HUMAN
sp|Q7L099-2|RUFY3_HUMAN	Q7L099-2	RUFY3_HUMAN	RUFY3	506	FALSE	FALSE	Homo sapiens	Isoform 2 of Protein RUFY3		4.74	1	0.999	0	2	0	2	2	0	2	11294250	0	11294250			sp|Q7L099-3|RUFY3_HUMAN, sp|Q7L099-4|RUFY3_HUMAN, sp|Q7L099|RUFY3_HUMAN
sp|Q7Z3D6-2|GLUCM_HUMAN	Q7Z3D6-2	GLUCM_HUMAN	DGLUCY	621	FALSE	FALSE	Homo sapiens	Isoform 2 of D-glutamate cyclase, mitochondrial		7.41	1	0.999	0	2	0	2	2	0	2	13604688	0	13604688	21C(57.0215)		sp|Q7Z3D6-3|GLUCM_HUMAN, sp|Q7Z3D6-4|GLUCM_HUMAN, sp|Q7Z3D6-5|GLUCM_HUMAN, sp|Q7Z3D6|GLUCM_HUMAN
sp|Q8IW45-2|NNRD_HUMAN	Q8IW45-2	NNRD_HUMAN	NAXD	390	FALSE	FALSE	Homo sapiens	Isoform 2 of ATP-dependent (S)-NAD(P)H-hydrate dehydratase		6.41	1	0.999	0	2	0	2	2	0	2	11091530	0	11091530			sp|Q8IW45-4|NNRD_HUMAN, sp|Q8IW45|NNRD_HUMAN
sp|Q8IZP0-10|ABI1_HUMAN	Q8IZP0-10	ABI1_HUMAN	ABI1	388	FALSE	FALSE	Homo sapiens	Isoform 10 of Abl interactor 1		6.96	1	0.999	0	2	0	2	2	0	2	10773561	0	10773561			sp|Q8IZP0-12|ABI1_HUMAN, sp|Q8IZP0-2|ABI1_HUMAN, sp|Q8IZP0-3|ABI1_HUMAN, sp|Q8IZP0-4|ABI1_HUMAN, sp|Q8IZP0-5|ABI1_HUMAN, sp|Q8IZP0-6|ABI1_HUMAN, sp|Q8IZP0-7|ABI1_HUMAN, sp|Q8IZP0-8|ABI1_HUMAN, sp|Q8IZP0-9|ABI1_HUMAN, sp|Q8IZP0|ABI1_HUMAN
sp|Q8N145-2|LGI3_HUMAN	Q8N145-2	LGI3_HUMAN	LGI3	524	FALSE	FALSE	Homo sapiens	Isoform 2 of Leucine-rich repeat LGI family member 3		6.3	1	0.999	0	2	0	2	2	0	2	6115577	0	6115577			sp|Q8N145|LGI3_HUMAN
sp|Q8N568-2|DCLK2_HUMAN	Q8N568-2	DCLK2_HUMAN	DCLK2	765	FALSE	FALSE	Homo sapiens	Isoform 2 of Serine/threonine-protein kinase DCLK2		3.14	1	0.999	0	2	0	2	2	0	2	55722500	0	55722500			sp|Q8N568-3|DCLK2_HUMAN, sp|Q8N568|DCLK2_HUMAN
sp|Q8N608-2|DPP10_HUMAN	Q8N608-2	DPP10_HUMAN	DPP10	789	FALSE	FALSE	Homo sapiens	Isoform 2 of Inactive dipeptidyl peptidase 10		3.17	1	0.999	0	2	0	2	2	0	2	12337258	0	12337258			sp|Q8N608-3|DPP10_HUMAN, sp|Q8N608-4|DPP10_HUMAN, sp|Q8N608|DPP10_HUMAN
sp|Q8NC96-2|NECP1_HUMAN	Q8NC96-2	NECP1_HUMAN	NECAP1	102	FALSE	FALSE	Homo sapiens	Isoform 2 of Adaptin ear-binding coat-associated protein 1		46.08	1	0.999	0	2	0	2	2	0	2	18317728	0	18317728	N-term(42.0106),11C(57.0215)		sp|Q8NC96|NECP1_HUMAN
sp|Q8NCW5-2|NNRE_HUMAN	Q8NCW5-2	NNRE_HUMAN	NAXE	185	FALSE	FALSE	Homo sapiens	Isoform 2 of NAD(P)H-hydrate epimerase		16.76	1	0.999	0	2	0	2	2	0	2	25184984	0	25184984			sp|Q8NCW5|NNRE_HUMAN
sp|Q8TCD5-2|NT5C_HUMAN	Q8TCD5-2	NT5C_HUMAN	NT5C	117	FALSE	FALSE	Homo sapiens	Isoform 2 of 5'(3')-deoxyribonucleotidase, cytosolic type		36.75	1	0.999	0	2	0	2	2	0	2	12007570	0	12007570			sp|Q8TCD5|NT5C_HUMAN
sp|Q93050-1|VPP1_HUMAN	Q93050-1	VPP1_HUMAN	ATP6V0A1	831	FALSE	FALSE	Homo sapiens	Isoform 2 of V-type proton ATPase 116 kDa subunit a 1		3.37	1	0.9988	0.000707214	2	0	2	2	0	2	8972936	0	8972936	6C(57.0215)		sp|Q93050-3|VPP1_HUMAN, sp|Q93050|VPP1_HUMAN
sp|Q96AQ6-2|PBIP1_HUMAN	Q96AQ6-2	PBIP1_HUMAN	PBXIP1	702	FALSE	FALSE	Homo sapiens	Isoform 2 of Pre-B-cell leukemia transcription factor-interacting protein 1		2.99	1	0.9989	0.000707214	2	0	2	2	0	2	15348778	0	15348778	8C(57.0215)		sp|Q96AQ6-3|PBIP1_HUMAN, sp|Q96AQ6|PBIP1_HUMAN
sp|Q96TC7-2|RMD3_HUMAN	Q96TC7-2	RMD3_HUMAN	RMDN3	341	FALSE	FALSE	Homo sapiens	Isoform 2 of Regulator of microtubule dynamics protein 3		6.74	1	0.999	0	1	0	1	2	0	2	7454246	0	7454246			sp|Q96TC7|RMD3_HUMAN
sp|Q99460-2|PSMD1_HUMAN	Q99460-2	PSMD1_HUMAN	PSMD1	922	FALSE	FALSE	Homo sapiens	Isoform 2 of 26S proteasome non-ATPase regulatory subunit 1		5.75	1	0.999	0	2	0	2	2	0	2	5.83312e+06	0	5.83312e+06			sp|Q99460|PSMD1_HUMAN
sp|Q9H313-2|TTYH1_HUMAN	Q9H313-2	TTYH1_HUMAN	TTYH1	451	FALSE	FALSE	Homo sapiens	Isoform 2 of Protein tweety homolog 1		4.66	1	0.9968	0.000707214	2	0	2	2	0	2	5264520	0	5264520			sp|Q9H313-3|TTYH1_HUMAN, sp|Q9H313-5|TTYH1_HUMAN, sp|Q9H313|TTYH1_HUMAN
sp|Q9H3Z4-2|DNJC5_HUMAN	Q9H3Z4-2	DNJC5_HUMAN	DNAJC5	167	FALSE	FALSE	Homo sapiens	Isoform 2 of DnaJ homolog subfamily C member 5		10.18	1	0.999	0	2	0	2	2	0	2	7442409	0	7442409			sp|Q9H3Z4|DNJC5_HUMAN
sp|Q9NPJ3-2|ACO13_HUMAN	Q9NPJ3-2	ACO13_HUMAN	ACOT13	117	FALSE	FALSE	Homo sapiens	Isoform 2 of Acyl-coenzyme A thioesterase 13		26.5	1	0.999	0	2	0	2	2	0	2	16030663	0	16030663			sp|Q9NPJ3|ACO13_HUMAN
sp|Q9NYB9-2|ABI2_HUMAN	Q9NYB9-2	ABI2_HUMAN	ABI2	475	FALSE	FALSE	Homo sapiens	Isoform 2 of Abl interactor 2		6.53	1	0.999	0	2	0	2	2	0	2	5267077	0	5267077	5C(57.0215)		sp|Q9NYB9-4|ABI2_HUMAN, sp|Q9NYB9|ABI2_HUMAN
sp|Q9NYI0-2|PSD3_HUMAN	Q9NYI0-2	PSD3_HUMAN	PSD3	1047	FALSE	FALSE	Homo sapiens	Isoform 2 of PH and SEC7 domain-containing protein 3		2.67	1	0.999	0	2	0	2	2	0	2	8101660	0	8101660			sp|Q9NYI0-3|PSD3_HUMAN, sp|Q9NYI0|PSD3_HUMAN
sp|Q9NZJ7-2|MTCH1_HUMAN	Q9NZJ7-2	MTCH1_HUMAN	MTCH1	372	FALSE	FALSE	Homo sapiens	Isoform 2 of Mitochondrial carrier homolog 1		5.11	1	0.999	0	2	0	2	2	0	2	9235425	0	9235425			sp|Q9NZJ7|MTCH1_HUMAN
sp|Q9P0K1-2|ADA22_HUMAN	Q9P0K1-2	ADA22_HUMAN	ADAM22	899	FALSE	FALSE	Homo sapiens	Isoform 2 of Disintegrin and metalloproteinase domain-containing protein 22		3.78	1	0.999	0	2	0	2	2	0	2	15844744	0	15844744			sp|Q9P0K1-3|ADA22_HUMAN, sp|Q9P0K1-4|ADA22_HUMAN, sp|Q9P0K1-5|ADA22_HUMAN, sp|Q9P0K1|ADA22_HUMAN
sp|Q9UHD1-2|CHRD1_HUMAN	Q9UHD1-2	CHRD1_HUMAN	CHORDC1	313	FALSE	FALSE	Homo sapiens	Isoform 2 of Cysteine and histidine-rich domain-containing protein 1		10.54	1	0.999	0	2	0	2	2	0	2	5079353	0	5079353			sp|Q9UHD1|CHRD1_HUMAN
sp|Q9UHG3-2|PCYOX_HUMAN	Q9UHG3-2	PCYOX_HUMAN	PCYOX1	428	FALSE	FALSE	Homo sapiens	Isoform 2 of Prenylcysteine oxidase 1		5.84	1	0.9989	0.000707214	2	0	2	2	0	2	9796302	0	9796302			sp|Q9UHG3|PCYOX_HUMAN
sp|Q9UIC8-2|LCMT1_HUMAN	Q9UIC8-2	LCMT1_HUMAN	LCMT1	357	FALSE	FALSE	Homo sapiens	Isoform 2 of Leucine carboxyl methyltransferase 1		8.4	1	0.999	0	2	0	2	2	0	2	6387213	0	6387213			sp|Q9UIC8-3|LCMT1_HUMAN, sp|Q9UIC8|LCMT1_HUMAN
sp|Q9ULV4-2|COR1C_HUMAN	Q9ULV4-2	COR1C_HUMAN	CORO1C	480	FALSE	FALSE	Homo sapiens	Isoform 2 of Coronin-1C		8.12	1	0.999	0	2	0	2	2	0	2	9227477	0	9227477	6C(57.0215)		sp|Q9ULV4-3|COR1C_HUMAN, sp|Q9ULV4|COR1C_HUMAN
sp|Q9UNF0-2|PACN2_HUMAN	Q9UNF0-2	PACN2_HUMAN	PACSIN2	445	FALSE	FALSE	Homo sapiens	Isoform 2 of Protein kinase C and casein kinase substrate in neurons protein 2		4.49	1	0.999	0	2	0	2	2	0	2	6550120	0	6550120			sp|Q9UNF0|PACN2_HUMAN
sp|Q9UNH7-2|SNX6_HUMAN	Q9UNH7-2	SNX6_HUMAN	SNX6	290	FALSE	FALSE	Homo sapiens	Isoform 2 of Sorting nexin-6		7.24	1	0.999	0	2	0	2	2	0	2	13005078	0	13005078			sp|Q9UNH7|SNX6_HUMAN
sp|Q9UNZ2-4|NSF1C_HUMAN	Q9UNZ2-4	NSF1C_HUMAN	NSFL1C	339	FALSE	FALSE	Homo sapiens	Isoform 2 of NSFL1 cofactor p47		8.55	1	0.999	0	2	0	2	2	0	2	4.0936e+06	0	4.0936e+06			sp|Q9UNZ2-5|NSF1C_HUMAN, sp|Q9UNZ2|NSF1C_HUMAN
sp|Q9Y241-2|HIG1A_HUMAN	Q9Y241-2	HIG1A_HUMAN	HIGD1A	107	FALSE	FALSE	Homo sapiens	Isoform 2 of HIG1 domain family member 1A, mitochondrial		40.19	1	0.999	0	2	0	2	2	0	2	8457685	0	8457685			sp|Q9Y241|HIG1A_HUMAN
sp|Q9Y3F4-2|STRAP_HUMAN	Q9Y3F4-2	STRAP_HUMAN	STRAP	363	FALSE	FALSE	Homo sapiens	Isoform 2 of Serine-threonine kinase receptor-associated protein		7.99	1	0.9981	0.000707214	2	0	2	2	0	2	6988085	0	6988085			sp|Q9Y3F4|STRAP_HUMAN
sp|O95352-2|ATG7_HUMAN	O95352-2	ATG7_HUMAN	ATG7	676	FALSE	FALSE	Homo sapiens	Isoform 2 of Ubiquitin-like modifier-activating enzyme ATG7		4.44	0.9999	0.9989	0.000707214	2	0	2	2	0	2	5309277	0	5309277			sp|O95352-3|ATG7_HUMAN, sp|O95352|ATG7_HUMAN
sp|P25788-2|PSA3_HUMAN	P25788-2	PSA3_HUMAN	PSMA3	248	FALSE	FALSE	Homo sapiens	Isoform 2 of Proteasome subunit alpha type-3		8.87	0.9999	0.999	0	2	0	2	2	0	2	17291804	0	17291804			sp|P25788|PSA3_HUMAN
sp|Q504Y0-2|S39AC_HUMAN	Q504Y0-2	S39AC_HUMAN	SLC39A12	404	FALSE	FALSE	Homo sapiens	Isoform 2 of Zinc transporter ZIP12		3.47	0.9999	0.999	0	1	0	1	2	0	2	8138657	0	8138657			sp|Q504Y0-3|S39AC_HUMAN, sp|Q504Y0-4|S39AC_HUMAN, sp|Q504Y0-5|S39AC_HUMAN, sp|Q504Y0|S39AC_HUMAN
sp|P26639-2|SYTC_HUMAN	P26639-2	SYTC_HUMAN	TARS1	756	FALSE	FALSE	Homo sapiens	Isoform 2 of Threonine--tRNA ligase 1, cytoplasmic		3.04	0.9998	0.9989	0.000707214	2	0	2	2	0	2	6.28195e+06	0	6.28195e+06			sp|P26639|SYTC_HUMAN
sp|P84103-2|SRSF3_HUMAN	P84103-2	SRSF3_HUMAN	SRSF3	124	FALSE	FALSE	Homo sapiens	Isoform 2 of Serine/arginine-rich splicing factor 3		16.94	0.9998	0.999	0	2	0	2	2	0	2	27008744	0	27008744			sp|P84103|SRSF3_HUMAN
sp|P51648-2|AL3A2_HUMAN	P51648-2	AL3A2_HUMAN	ALDH3A2	508	FALSE	FALSE	Homo sapiens	Isoform 2 of Aldehyde dehydrogenase family 3 member A2		7.87	0.9997	0.999	0	2	0	2	2	0	2	115216392	0	115216392			sp|P51648|AL3A2_HUMAN
sp|P02788-2|TRFL_HUMAN	P02788-2	TRFL_HUMAN	LTF	666	FALSE	FALSE	Homo sapiens	Isoform DeltaLf of Lactotransferrin		5.71	0.9996	0.999	0	2	0	2	2	0	2	6970099	0	6970099			sp|P02788|TRFL_HUMAN
sp|Q9UPZ9-2|CILK1_HUMAN	Q9UPZ9-2	CILK1_HUMAN	CILK1	292	FALSE	FALSE	Homo sapiens	Isoform 2 of Serine/threonine-protein kinase ICK		7.88	0.9996	0.9988	0.000707214	2	0	2	2	0	2	3.30024e+06	0	3.30024e+06			sp|Q9UPZ9|CILK1_HUMAN
sp|P15924-2|DESP_HUMAN	P15924-2	DESP_HUMAN	DSP	2272	FALSE	FALSE	Homo sapiens	Isoform DPII of Desmoplakin		0.84	0.998	0.9867	0.00206612	2	0	2	2	0	2	13370335	0	13370335	2M(15.9949)		sp|P15924-3|DESP_HUMAN, sp|P15924|DESP_HUMAN
sp|Q7Z4V5-2|HDGR2_HUMAN	Q7Z4V5-2	HDGR2_HUMAN	HDGFL2	670	FALSE	FALSE	Homo sapiens	Isoform 2 of Hepatoma-derived growth factor-related protein 2		5.82	0.998	0.999	0	2	0	1	2	0	1	30592676	0	806180			sp|Q7Z4V5-3|HDGR2_HUMAN, sp|Q7Z4V5-4|HDGR2_HUMAN, sp|Q7Z4V5|HDGR2_HUMAN
sp|Q15700-2|DLG2_HUMAN	Q15700-2	DLG2_HUMAN	DLG2	975	FALSE	FALSE	Homo sapiens	Isoform 2 of Disks large homolog 2		4.51	0.9961	0.999	0	2	0	1	2	0	1	12970626	0	6.40886e+06			sp|Q15700-3|DLG2_HUMAN, sp|Q15700-4|DLG2_HUMAN, sp|Q15700|DLG2_HUMAN
sp|Q9P0V9-2|SEP10_HUMAN	Q9P0V9-2	SEP10_HUMAN	SEPTIN10	503	FALSE	FALSE	Homo sapiens	Isoform 2 of Septin-10		7.75	0.9961	0.999	0	2	0	1	2	0	1	26962208	0	7.36976e+06			sp|Q9P0V9-3|SEP10_HUMAN, sp|Q9P0V9|SEP10_HUMAN
sp|Q9Y277-2|VDAC3_HUMAN	Q9Y277-2	VDAC3_HUMAN	VDAC3	284	FALSE	FALSE	Homo sapiens	Isoform 2 of Non-selective voltage-gated ion channel VDAC3		10.56	0.9961	0.999	0	2	0	1	2	0	1	12320857	0	0			sp|Q9Y277|VDAC3_HUMAN
sp|P05937-2|CALB1_HUMAN	P05937-2	CALB1_HUMAN	CALB1	204	FALSE	FALSE	Homo sapiens	Isoform 2 of Calbindin		15.69	0.996	0.999	0	2	0	1	2	0	1	11592885	0	2256967			sp|P05937|CALB1_HUMAN
sp|O14979-2|HNRDL_HUMAN	O14979-2	HNRDL_HUMAN	HNRNPDL	301	FALSE	FALSE	Homo sapiens	Isoform 2 of Heterogeneous nuclear ribonucleoprotein D-like		7.64	0.9959	0.999	0	2	0	1	2	0	1	50148872	0	6868871	3C(57.0215)		sp|O14979-3|HNRDL_HUMAN, sp|O14979|HNRDL_HUMAN
sp|P43007-2|SATT_HUMAN	P43007-2	SATT_HUMAN	SLC1A4	234	FALSE	FALSE	Homo sapiens	Isoform 2 of Neutral amino acid transporter A		14.53	0.9959	0.999	0	2	0	1	2	0	1	10346410	0	9580484			sp|P43007|SATT_HUMAN
sp|P22694-2|KAPCB_HUMAN	P22694-2	KAPCB_HUMAN	PRKACB	398	FALSE	FALSE	Homo sapiens	Isoform 2 of cAMP-dependent protein kinase catalytic subunit beta		8.54	0.9957	0.9989	0.000707214	2	0	1	2	0	1	20064128	0	9718818			sp|P22694-3|KAPCB_HUMAN, sp|P22694-4|KAPCB_HUMAN, sp|P22694-5|KAPCB_HUMAN, sp|P22694-6|KAPCB_HUMAN, sp|P22694-7|KAPCB_HUMAN, sp|P22694-8|KAPCB_HUMAN, sp|P22694-9|KAPCB_HUMAN, sp|P22694|KAPCB_HUMAN
sp|Q9UQM7-2|KCC2A_HUMAN	Q9UQM7-2	KCC2A_HUMAN	CAMK2A	489	FALSE	FALSE	Homo sapiens	Isoform B of Calcium/calmodulin-dependent protein kinase type II subunit alpha		4.29	0.9955	0.9989	0.000707214	2	0	1	2	0	1	12406404	0	5.89355e+06			sp|Q9UQM7|KCC2A_HUMAN
sp|P29320|EPHA3_HUMAN	P29320	EPHA3_HUMAN	EPHA3	983	FALSE	FALSE	Homo sapiens	Ephrin type-A receptor 3	1:Experimental evidence at protein level	2.64	0.9953	0.9872	0.00206612	2	0	2	2	0	2	12642878	0	12642878	12C(57.0215),2C(57.0215)
sp|Q86YQ8|CPNE8_HUMAN	Q86YQ8	CPNE8_HUMAN	CPNE8	564	FALSE	FALSE	Homo sapiens	Copine-8	1:Experimental evidence at protein level	3.19	0.991	0.999	0	2	0	1	2	0	1	38509796	0	4.75144e+06			sp|Q8IYJ1|CPNE9_HUMAN, sp|Q9HCH3|CPNE5_HUMAN
sp|A0A0C4DH25|KVD20_HUMAN	A0A0C4DH25	KVD20_HUMAN	IGKV3D-20	116	FALSE	FALSE	Homo sapiens	Immunoglobulin kappa variable 3D-20	1:Experimental evidence at protein level	13.79	0.9839	0.999	0	1	0	1	2	0	2	277045792	0	277045792			sp|P01619|KV320_HUMAN
sp|Q99627-2|CSN8_HUMAN	Q99627-2	CSN8_HUMAN	COPS8	160	FALSE	FALSE	Homo sapiens	Isoform 2 of COP9 signalosome complex subunit 8		16.25	0.9839	0.999	0	1	0	1	2	0	2	4692930	0	4692930			sp|Q99627|CSN8_HUMAN
sp|P61011-2|SRP54_HUMAN	P61011-2	SRP54_HUMAN	SRP54	455	FALSE	FALSE	Homo sapiens	Isoform 2 of Signal recognition particle subunit SRP54		1.76	0.7827	0.9833	0.0027416	1	0	1	2	0	2	73917344	0	73917344			sp|P61011|SRP54_HUMAN
sp|A0A075B6P5|KV228_HUMAN	A0A075B6P5	KV228_HUMAN	IGKV2-28	120	FALSE	FALSE	Homo sapiens	Immunoglobulin kappa variable 2-28	3:Protein inferred from homology	10.83	0.9839	0.999	0	1	0	1	1	0	1	471082240	0	471082240			sp|A0A075B6S2|KVD29_HUMAN, sp|A0A075B6S6|KVD30_HUMAN, sp|A0A087WW87|KV240_HUMAN, sp|A0A0A0MRZ7|KVD26_HUMAN, sp|A2NJV5|KV229_HUMAN, sp|P01614|KVD40_HUMAN, sp|P01615|KVD28_HUMAN, sp|P06310|KV230_HUMAN
sp|A5YM72-3|CRNS1_HUMAN	A5YM72-3	CRNS1_HUMAN	CARNS1	966	FALSE	FALSE	Homo sapiens	Isoform 3 of Carnosine synthase 1		2.28	0.9839	0.999	0	1	0	1	1	0	1	5933679	0	5933679			sp|A5YM72-5|CRNS1_HUMAN, sp|A5YM72|CRNS1_HUMAN
sp|O14617-2|AP3D1_HUMAN	O14617-2	AP3D1_HUMAN	AP3D1	1112	FALSE	FALSE	Homo sapiens	Isoform 2 of AP-3 complex subunit delta-1		1.98	0.9839	0.999	0	1	0	1	1	0	1	2.01678e+06	0	2.01678e+06			sp|O14617-3|AP3D1_HUMAN, sp|O14617-4|AP3D1_HUMAN, sp|O14617-5|AP3D1_HUMAN, sp|O14617|AP3D1_HUMAN
sp|O15260-2|SURF4_HUMAN	O15260-2	SURF4_HUMAN	SURF4	159	FALSE	FALSE	Homo sapiens	Isoform 2 of Surfeit locus protein 4		10.06	0.9839	0.999	0	1	0	1	1	0	1	1.98448e+06	0	1.98448e+06			sp|O15260|SURF4_HUMAN
sp|O43399-2|TPD54_HUMAN	O43399-2	TPD54_HUMAN	TPD52L2	186	FALSE	FALSE	Homo sapiens	Isoform 2 of Tumor protein D54		16.13	0.9839	0.999	0	1	0	1	1	0	1	3.51849e+06	0	3.51849e+06			sp|O43399-3|TPD54_HUMAN, sp|O43399-4|TPD54_HUMAN, sp|O43399-5|TPD54_HUMAN, sp|O43399-6|TPD54_HUMAN, sp|O43399-7|TPD54_HUMAN, sp|O43399|TPD54_HUMAN
sp|O60502-2|OGA_HUMAN	O60502-2	OGA_HUMAN	OGA	849	FALSE	FALSE	Homo sapiens	Isoform 2 of Protein O-GlcNAcase		2.94	0.9839	0.999	0	1	0	1	1	0	1	4373134	0	4373134			sp|O60502-4|OGA_HUMAN, sp|O60502|OGA_HUMAN
sp|O75077-2|ADA23_HUMAN	O75077-2	ADA23_HUMAN	ADAM23	832	FALSE	FALSE	Homo sapiens	Isoform Beta of Disintegrin and metalloproteinase domain-containing protein 23		4.09	0.9839	0.999	0	1	0	1	1	0	1	0	0	0			sp|O75077-3|ADA23_HUMAN, sp|O75077|ADA23_HUMAN
sp|O75122-3|CLAP2_HUMAN	O75122-3	CLAP2_HUMAN	CLASP2	1515	FALSE	FALSE	Homo sapiens	Isoform 3 of CLIP-associating protein 2		1.19	0.9839	0.999	0	1	0	1	1	0	1	2.44175e+06	0	2.44175e+06			sp|O75122|CLAP2_HUMAN
sp|O75306-2|NDUS2_HUMAN	O75306-2	NDUS2_HUMAN	NDUFS2	457	FALSE	FALSE	Homo sapiens	Isoform 2 of NADH dehydrogenase [ubiquinone] iron-sulfur protein 2, mitochondrial		5.03	0.9839	0.999	0	1	0	1	1	0	1	2463202	0	2463202			sp|O75306|NDUS2_HUMAN
sp|O75781-2|PALM_HUMAN	O75781-2	PALM_HUMAN	PALM	343	FALSE	FALSE	Homo sapiens	Isoform 2 of Paralemmin-1		5.54	0.9839	0.999	0	1	0	1	1	0	1	789796	0	789796			sp|O75781|PALM_HUMAN
sp|O75832-2|PSD10_HUMAN	O75832-2	PSD10_HUMAN	PSMD10	151	FALSE	FALSE	Homo sapiens	Isoform 2 of 26S proteasome non-ATPase regulatory subunit 10		12.58	0.9839	0.999	0	1	0	1	1	0	1	2.44533e+06	0	2.44533e+06			sp|O75832|PSD10_HUMAN
sp|O75884-2|RBBP9_HUMAN	O75884-2	RBBP9_HUMAN	RBBP9	173	FALSE	FALSE	Homo sapiens	Isoform 2 of Serine hydrolase RBBP9		8.67	0.9839	0.999	0	1	0	1	1	0	1	2.93828e+06	0	2.93828e+06			sp|O75884|RBBP9_HUMAN
sp|O75935-3|DCTN3_HUMAN	O75935-3	DCTN3_HUMAN	DCTN3	158	FALSE	FALSE	Homo sapiens	Isoform 3 of Dynactin subunit 3		14.56	0.9839	0.999	0	1	0	1	1	0	1	2.80683e+06	0	2.80683e+06	10C(57.0215)		sp|O75935|DCTN3_HUMAN
sp|O95166|GBRAP_HUMAN	O95166	GBRAP_HUMAN	GABARAP	117	FALSE	FALSE	Homo sapiens	Gamma-aminobutyric acid receptor-associated protein	1:Experimental evidence at protein level	14.53	0.9839	0.999	0	1	0	1	1	0	1	3.89141e+06	0	3.89141e+06			sp|Q9H0R8-2|GBRL1_HUMAN, sp|Q9H0R8|GBRL1_HUMAN
sp|O95292-2|VAPB_HUMAN	O95292-2	VAPB_HUMAN	VAPB	99	FALSE	FALSE	Homo sapiens	Isoform 2 of Vesicle-associated membrane protein-associated protein B/C		14.14	0.9839	0.999	0	1	0	1	1	0	1	15045829	0	15045829			sp|O95292|VAPB_HUMAN
sp|O95433-2|AHSA1_HUMAN	O95433-2	AHSA1_HUMAN	AHSA1	288	FALSE	FALSE	Homo sapiens	Isoform 2 of Activator of 90 kDa heat shock protein ATPase homolog 1		7.64	0.9839	0.999	0	1	0	1	1	0	1	15871503	0	15871503			sp|O95433|AHSA1_HUMAN
sp|P02795|MT2_HUMAN	P02795	MT2_HUMAN	MT2A	61	FALSE	FALSE	Homo sapiens	Metallothionein-2	1:Experimental evidence at protein level	19.67	0.9839	0.999	0	1	0	1	1	0	1	69087760	0	69087760	10C(57.0215),2C(57.0215),3C(57.0215),5C(57.0215),6C(57.0215)		sp|P04732|MT1E_HUMAN, sp|P13640-2|MT1G_HUMAN, sp|P13640|MT1G_HUMAN, sp|P80297|MT1X_HUMAN, sp|Q8N339|MT1M_HUMAN
sp|P04439-2|HLAA_HUMAN	P04439-2	HLAA_HUMAN	HLA-A	371	FALSE	FALSE	Homo sapiens	Isoform 2 of HLA class I histocompatibility antigen, A alpha chain		3.77	0.9839	0.999	0	1	0	1	1	0	1	0	0	0			sp|P04439|HLAA_HUMAN
sp|P05067-10|A4_HUMAN	P05067-10	A4_HUMAN	APP	639	FALSE	FALSE	Homo sapiens	Isoform APP639 of Amyloid-beta precursor protein		1.88	0.9839	0.999	0	1	0	1	1	0	1	34686408	0	34686408			sp|P05067-11|A4_HUMAN, sp|P05067-3|A4_HUMAN, sp|P05067-4|A4_HUMAN, sp|P05067-5|A4_HUMAN, sp|P05067-6|A4_HUMAN, sp|P05067-7|A4_HUMAN, sp|P05067-8|A4_HUMAN, sp|P05067-9|A4_HUMAN, sp|P05067|A4_HUMAN
sp|P07741-2|APT_HUMAN	P07741-2	APT_HUMAN	APRT	134	FALSE	FALSE	Homo sapiens	Isoform 2 of Adenine phosphoribosyltransferase		14.93	0.9839	0.999	0	1	0	1	1	0	1	1.87039e+06	0	1.87039e+06	16C(57.0215)		sp|P07741|APT_HUMAN
sp|P0DME0-1|SETLP_HUMAN	P0DME0-1	SETLP_HUMAN	SETSIP	302	FALSE	FALSE	Homo sapiens	Isoform 1 of Protein SETSIP		4.64	0.9839	0.999	0	1	0	1	1	0	1	9799072	0	9799072			sp|P0DME0|SETLP_HUMAN, sp|Q01105-2|SET_HUMAN, sp|Q01105-3|SET_HUMAN, sp|Q01105-4|SET_HUMAN, sp|Q01105|SET_HUMAN
sp|P11310-2|ACADM_HUMAN	P11310-2	ACADM_HUMAN	ACADM	425	FALSE	FALSE	Homo sapiens	Isoform 2 of Medium-chain specific acyl-CoA dehydrogenase, mitochondrial		3.06	0.9839	0.999	0	1	0	1	1	0	1	2.76198e+06	0	2.76198e+06			sp|P11310|ACADM_HUMAN
sp|P13164|IFM1_HUMAN	P13164	IFM1_HUMAN	IFITM1	125	FALSE	FALSE	Homo sapiens	Interferon-induced transmembrane protein 1	1:Experimental evidence at protein level	12.8	0.9839	0.999	0	1	0	1	1	0	1	2.53672e+06	0	2.53672e+06			sp|Q01628|IFM3_HUMAN, sp|Q01629|IFM2_HUMAN
sp|P14209-2|CD99_HUMAN	P14209-2	CD99_HUMAN	CD99	160	FALSE	FALSE	Homo sapiens	Isoform II of CD99 antigen		21.25	0.9839	0.999	0	1	0	1	1	0	1	3.00243e+06	0	3.00243e+06			sp|P14209-3|CD99_HUMAN, sp|P14209|CD99_HUMAN
sp|P16070-10|CD44_HUMAN	P16070-10	CD44_HUMAN	CD44	493	FALSE	FALSE	Homo sapiens	Isoform 10 of CD44 antigen		2.43	0.9839	0.999	0	1	0	1	1	0	1	12306797	0	12306797			sp|P16070-11|CD44_HUMAN, sp|P16070-12|CD44_HUMAN, sp|P16070-13|CD44_HUMAN, sp|P16070-14|CD44_HUMAN, sp|P16070-15|CD44_HUMAN, sp|P16070-16|CD44_HUMAN, sp|P16070-17|CD44_HUMAN, sp|P16070-18|CD44_HUMAN, sp|P16070-3|CD44_HUMAN, sp|P16070-4|CD44_HUMAN, sp|P16070-5|CD44_HUMAN, sp|P16070-6|CD44_HUMAN, sp|P16070-7|CD44_HUMAN, sp|P16070-8|CD44_HUMAN, sp|P16070-9|CD44_HUMAN, sp|P16070|CD44_HUMAN
sp|P21964-2|COMT_HUMAN	P21964-2	COMT_HUMAN	COMT	221	FALSE	FALSE	Homo sapiens	Isoform Soluble of Catechol O-methyltransferase		6.79	0.9839	0.999	0	1	0	1	1	0	1	9652114	0	9652114	11C(57.0215)		sp|P21964|COMT_HUMAN
sp|P23142-2|FBLN1_HUMAN	P23142-2	FBLN1_HUMAN	FBLN1	566	FALSE	FALSE	Homo sapiens	Isoform A of Fibulin-1		1.77	0.9839	0.999	0	1	0	1	1	0	1	3.44452e+06	0	3.44452e+06	2C(57.0215),8C(57.0215)		sp|P23142-3|FBLN1_HUMAN, sp|P23142-4|FBLN1_HUMAN, sp|P23142|FBLN1_HUMAN
sp|P27544-2|CERS1_HUMAN	P27544-2	CERS1_HUMAN	CERS1	337	FALSE	FALSE	Homo sapiens	Isoform 2 of Ceramide synthase 1		3.26	0.9839	0.999	0	1	0	1	1	0	1	1514081	0	1514081	2C(57.0215),5C(57.0215)		sp|P27544|CERS1_HUMAN
sp|P30040-2|ERP29_HUMAN	P30040-2	ERP29_HUMAN	ERP29	53	FALSE	FALSE	Homo sapiens	Isoform 2 of Endoplasmic reticulum resident protein 29		22.64	0.9839	0.999	0	1	0	1	1	0	1	7991281	0	7991281			sp|P30040|ERP29_HUMAN
sp|P35030-2|TRY3_HUMAN	P35030-2	TRY3_HUMAN	PRSS3	260	FALSE	FALSE	Homo sapiens	Isoform 2 of Trypsin-3		5	0.9839	0.999	0	1	0	1	1	0	1	14190879	0	14190879			sp|P35030-3|TRY3_HUMAN, sp|P35030-4|TRY3_HUMAN, sp|P35030-5|TRY3_HUMAN, sp|P35030|TRY3_HUMAN
sp|P35914-2|HMGCL_HUMAN	P35914-2	HMGCL_HUMAN	HMGCL	254	FALSE	FALSE	Homo sapiens	Isoform 2 of Hydroxymethylglutaryl-CoA lyase, mitochondrial		8.66	0.9839	0.999	0	1	0	1	1	0	1	1.89124e+06	0	1.89124e+06			sp|P35914-3|HMGCL_HUMAN, sp|P35914|HMGCL_HUMAN
sp|P36969-2|GPX4_HUMAN	P36969-2	GPX4_HUMAN	GPX4	170	FALSE	FALSE	Homo sapiens	Isoform Cytoplasmic of Phospholipid hydroperoxide glutathione peroxidase GPX4		11.18	0.9839	0.999	0	1	0	1	1	0	1	7.1291e+06	0	7.1291e+06			sp|P36969|GPX4_HUMAN
sp|P41217-2|OX2G_HUMAN	P41217-2	OX2G_HUMAN	CD200	269	FALSE	FALSE	Homo sapiens	Isoform 2 of OX-2 membrane glycoprotein		8.55	0.9839	0.999	0	1	0	1	1	0	1	9240737	0	9240737			sp|P41217-3|OX2G_HUMAN, sp|P41217|OX2G_HUMAN
sp|P42677|RS27_HUMAN	P42677	RS27_HUMAN	RPS27	84	FALSE	FALSE	Homo sapiens	Small ribosomal subunit protein eS27	1:Experimental evidence at protein level	15.48	0.9839	0.999	0	1	0	1	1	0	1	5.12867e+06	0	5.12867e+06			sp|Q71UM5|RS27L_HUMAN
sp|P43243-2|MATR3_HUMAN	P43243-2	MATR3_HUMAN	MATR3	559	FALSE	FALSE	Homo sapiens	Isoform 2 of Matrin-3		3.76	0.9839	0.999	0	1	0	1	1	0	1	18482168	0	18482168			sp|P43243|MATR3_HUMAN
sp|P48066-2|S6A11_HUMAN	P48066-2	S6A11_HUMAN	SLC6A11	208	FALSE	FALSE	Homo sapiens	Isoform 2 of Sodium- and chloride-dependent GABA transporter 3		8.65	0.9839	0.999	0	1	0	1	1	0	1	2.58138e+06	0	2.58138e+06	9C(57.0215)		sp|P48066|S6A11_HUMAN
sp|P49458-2|SRP09_HUMAN	P49458-2	SRP09_HUMAN	SRP9	82	FALSE	FALSE	Homo sapiens	Isoform 2 of Signal recognition particle 9 kDa protein		13.41	0.9839	0.999	0	1	0	1	1	0	1	7.82538e+06	0	7.82538e+06			sp|P49458|SRP09_HUMAN
sp|P51911-2|CNN1_HUMAN	P51911-2	CNN1_HUMAN	CNN1	277	FALSE	FALSE	Homo sapiens	Isoform 2 of Calponin-1		4.69	0.9839	0.999	0	1	0	1	1	0	1	2.06184e+06	0	2.06184e+06			sp|P51911|CNN1_HUMAN
sp|P59665|DEF1_HUMAN	P59665	DEF1_HUMAN	DEFA1	94	FALSE	FALSE	Homo sapiens	Neutrophil defensin 1	1:Experimental evidence at protein level	32.98	0.9839	0.999	0	1	0	1	1	0	1	5592616	0	5592616			sp|P59666|DEF3_HUMAN
sp|P61421|VA0D1_HUMAN	P61421	VA0D1_HUMAN	ATP6V0D1	351	FALSE	FALSE	Homo sapiens	V-type proton ATPase subunit d 1	1:Experimental evidence at protein level	4.27	0.9839	0.999	0	1	0	1	1	0	1	5907053	0	5907053			sp|Q8N8Y2|VA0D2_HUMAN
sp|Q07020-2|RL18_HUMAN	Q07020-2	RL18_HUMAN	RPL18	159	FALSE	FALSE	Homo sapiens	Isoform 2 of Large ribosomal subunit protein eL18		6.92	0.9839	0.999	0	1	0	1	1	0	1	4294865	0	4294865			sp|Q07020|RL18_HUMAN
sp|Q07955-2|SRSF1_HUMAN	Q07955-2	SRSF1_HUMAN	SRSF1	292	FALSE	FALSE	Homo sapiens	Isoform ASF-2 of Serine/arginine-rich splicing factor 1		4.11	0.9839	0.999	0	1	0	1	1	0	1	3.41311e+06	0	3.41311e+06	6C(57.0215)		sp|Q07955-3|SRSF1_HUMAN, sp|Q07955|SRSF1_HUMAN
sp|Q13126-2|MTAP_HUMAN	Q13126-2	MTAP_HUMAN	MTAP	346	FALSE	FALSE	Homo sapiens	Isoform 2 of S-methyl-5'-thioadenosine phosphorylase		5.2	0.9839	0.999	0	1	0	1	1	0	1	5506759	0	5506759			sp|Q13126-3|MTAP_HUMAN, sp|Q13126-4|MTAP_HUMAN, sp|Q13126-5|MTAP_HUMAN, sp|Q13126-6|MTAP_HUMAN, sp|Q13126-7|MTAP_HUMAN, sp|Q13126|MTAP_HUMAN
sp|Q13428-2|TCOF_HUMAN	Q13428-2	TCOF_HUMAN	TCOF1	1411	FALSE	FALSE	Homo sapiens	Isoform 2 of Treacle protein		0.99	0.9839	0.999	0	1	0	1	1	0	1	3.23011e+06	0	3.23011e+06			sp|Q13428-3|TCOF_HUMAN, sp|Q13428-4|TCOF_HUMAN, sp|Q13428-6|TCOF_HUMAN, sp|Q13428-7|TCOF_HUMAN, sp|Q13428-8|TCOF_HUMAN, sp|Q13428|TCOF_HUMAN
sp|Q13619-2|CUL4A_HUMAN	Q13619-2	CUL4A_HUMAN	CUL4A	659	FALSE	FALSE	Homo sapiens	Isoform 2 of Cullin-4A		1.67	0.9839	0.999	0	1	0	1	1	0	1	4.23129e+06	0	4.23129e+06			sp|Q13619|CUL4A_HUMAN, sp|Q13620-1|CUL4B_HUMAN, sp|Q13620-3|CUL4B_HUMAN, sp|Q13620|CUL4B_HUMAN
sp|Q15041-3|AR6P1_HUMAN	Q15041-3	AR6P1_HUMAN	ARL6IP1	151	FALSE	FALSE	Homo sapiens	Isoform 3 of ADP-ribosylation factor-like protein 6-interacting protein 1		18.54	0.9839	0.999	0	1	0	1	1	0	1	10855681	0	10855681			sp|Q15041|AR6P1_HUMAN
sp|Q15056-2|IF4H_HUMAN	Q15056-2	IF4H_HUMAN	EIF4H	228	FALSE	FALSE	Homo sapiens	Isoform Short of Eukaryotic translation initiation factor 4H		12.72	0.9839	0.999	0	1	0	1	1	0	1	7.86297e+06	0	7.86297e+06			sp|Q15056|IF4H_HUMAN
sp|Q15404-2|RSU1_HUMAN	Q15404-2	RSU1_HUMAN	RSU1	224	FALSE	FALSE	Homo sapiens	Isoform 2 of Ras suppressor protein 1		10.71	0.9839	0.999	0	1	0	1	1	0	1	5.99603e+06	0	5.99603e+06			sp|Q15404|RSU1_HUMAN
sp|Q15637-2|SF01_HUMAN	Q15637-2	SF01_HUMAN	SF1	638	FALSE	FALSE	Homo sapiens	Isoform 2 of Splicing factor 1		3.29	0.9839	0.999	0	1	0	1	1	0	1	2959804	0	2959804			sp|Q15637-3|SF01_HUMAN, sp|Q15637-4|SF01_HUMAN, sp|Q15637-5|SF01_HUMAN, sp|Q15637-6|SF01_HUMAN, sp|Q15637-7|SF01_HUMAN, sp|Q15637|SF01_HUMAN
sp|Q16773-2|KAT1_HUMAN	Q16773-2	KAT1_HUMAN	KYAT1	372	FALSE	FALSE	Homo sapiens	Isoform 2 of Kynurenine--oxoglutarate transaminase 1		4.57	0.9839	0.999	0	1	0	1	1	0	1	5284394	0	5284394			sp|Q16773|KAT1_HUMAN
sp|Q16881-2|TRXR1_HUMAN	Q16881-2	TRXR1_HUMAN	TXNRD1	543	FALSE	FALSE	Homo sapiens	Isoform 2 of Thioredoxin reductase 1, cytoplasmic		6.63	0.9839	0.999	0	1	0	1	1	0	1	5.0273e+06	0	5.0273e+06			sp|Q16881-3|TRXR1_HUMAN, sp|Q16881-4|TRXR1_HUMAN, sp|Q16881-5|TRXR1_HUMAN, sp|Q16881-6|TRXR1_HUMAN, sp|Q16881-7|TRXR1_HUMAN, sp|Q16881|TRXR1_HUMAN
sp|Q3ZCQ8-2|TIM50_HUMAN	Q3ZCQ8-2	TIM50_HUMAN	TIMM50	456	FALSE	FALSE	Homo sapiens	Isoform 2 of Mitochondrial import inner membrane translocase subunit TIM50		2.19	0.9839	0.999	0	1	0	1	1	0	1	4239834	0	4239834			sp|Q3ZCQ8-3|TIM50_HUMAN, sp|Q3ZCQ8|TIM50_HUMAN
sp|Q4G0N4-3|NADK2_HUMAN	Q4G0N4-3	NADK2_HUMAN	NADK2	279	FALSE	FALSE	Homo sapiens	Isoform 3 of NAD kinase 2, mitochondrial		4.66	0.9839	0.999	0	1	0	1	1	0	1	2.89994e+06	0	2.89994e+06	7C(57.0215)		sp|Q4G0N4|NADK2_HUMAN
sp|Q6YN16-2|HSDL2_HUMAN	Q6YN16-2	HSDL2_HUMAN	HSDL2	345	FALSE	FALSE	Homo sapiens	Isoform 2 of Hydroxysteroid dehydrogenase-like protein 2		5.22	0.9839	0.999	0	1	0	1	1	0	1	10916743	0	10916743			sp|Q6YN16|HSDL2_HUMAN
sp|Q6ZVM7-5|TM1L2_HUMAN	Q6ZVM7-5	TM1L2_HUMAN	TOM1L2	483	FALSE	FALSE	Homo sapiens	Isoform 5 of TOM1-like protein 2		2.69	0.9839	0.999	0	1	0	1	1	0	1	5.4199e+06	0	5.4199e+06			sp|Q6ZVM7|TM1L2_HUMAN
sp|Q765P7-2|MTSS2_HUMAN	Q765P7-2	MTSS2_HUMAN	MTSS2	291	FALSE	FALSE	Homo sapiens	Isoform 2 of Protein MTSS 2		5.15	0.9839	0.999	0	1	0	1	1	0	1	6.38397e+06	0	6.38397e+06			sp|Q765P7|MTSS2_HUMAN
sp|Q7Z4H3-2|HDDC2_HUMAN	Q7Z4H3-2	HDDC2_HUMAN	HDDC2	170	FALSE	FALSE	Homo sapiens	Isoform 2 of 5'-deoxynucleotidase HDDC2		8.24	0.9839	0.999	0	1	0	1	1	0	1	2.59487e+06	0	2.59487e+06	N-term(42.0106)		sp|Q7Z4H3-3|HDDC2_HUMAN, sp|Q7Z4H3|HDDC2_HUMAN
sp|Q8TAC9-2|SCAM5_HUMAN	Q8TAC9-2	SCAM5_HUMAN	SCAMP5	243	FALSE	FALSE	Homo sapiens	Isoform 2 of Secretory carrier-associated membrane protein 5		4.53	0.9839	0.999	0	1	0	1	1	0	1	15750766	0	15750766			sp|Q8TAC9-3|SCAM5_HUMAN, sp|Q8TAC9|SCAM5_HUMAN
sp|Q8TAM6-2|ERMIN_HUMAN	Q8TAM6-2	ERMIN_HUMAN	ERMN	297	FALSE	FALSE	Homo sapiens	Isoform 2 of Ermin		5.39	0.9839	0.999	0	1	0	1	1	0	1	3.43943e+06	0	3.43943e+06			sp|Q8TAM6|ERMIN_HUMAN
sp|Q8TBG9-2|SYNPR_HUMAN	Q8TBG9-2	SYNPR_HUMAN	SYNPR	285	FALSE	FALSE	Homo sapiens	Isoform 2 of Synaptoporin		3.51	0.9839	0.999	0	1	0	1	1	0	1	6755021	0	6755021	9C(57.0215)		sp|Q8TBG9|SYNPR_HUMAN
sp|Q92734-2|TFG_HUMAN	Q92734-2	TFG_HUMAN	TFG	396	FALSE	FALSE	Homo sapiens	Isoform 2 of Protein TFG		2.53	0.9839	0.999	0	1	0	1	1	0	1	10971960	0	10971960			sp|Q92734-3|TFG_HUMAN, sp|Q92734-4|TFG_HUMAN, sp|Q92734|TFG_HUMAN
sp|Q92841-1|DDX17_HUMAN	Q92841-1	DDX17_HUMAN	DDX17	650	FALSE	FALSE	Homo sapiens	Isoform 2 of Probable ATP-dependent RNA helicase DDX17		1.85	0.9839	0.999	0	1	0	1	1	0	1	4.92928e+06	0	4.92928e+06			sp|Q92841-2|DDX17_HUMAN, sp|Q92841-3|DDX17_HUMAN, sp|Q92841|DDX17_HUMAN
sp|Q969T9-2|WBP2_HUMAN	Q969T9-2	WBP2_HUMAN	WBP2	216	FALSE	FALSE	Homo sapiens	Isoform 2 of WW domain-binding protein 2		6.48	0.9839	0.999	0	1	0	1	1	0	1	2.13235e+06	0	2.13235e+06			sp|Q969T9|WBP2_HUMAN
sp|Q96BM9|ARL8A_HUMAN	Q96BM9	ARL8A_HUMAN	ARL8A	186	FALSE	FALSE	Homo sapiens	ADP-ribosylation factor-like protein 8A	1:Experimental evidence at protein level	9.14	0.9839	0.999	0	1	0	1	1	0	1	4.30168e+06	0	4.30168e+06			sp|Q9NVJ2|ARL8B_HUMAN
sp|Q99471-2|PFD5_HUMAN	Q99471-2	PFD5_HUMAN	PFDN5	66	FALSE	FALSE	Homo sapiens	Isoform 2 of Prefoldin subunit 5		27.27	0.9839	0.999	0	1	0	1	1	0	1	6.48187e+06	0	6.48187e+06			sp|Q99471|PFD5_HUMAN
sp|Q9BR01-2|ST4A1_HUMAN	Q9BR01-2	ST4A1_HUMAN	SULT4A1	260	FALSE	FALSE	Homo sapiens	Isoform 2 of Sulfotransferase 4A1		4.23	0.9839	0.999	0	1	0	1	1	0	1	3.9707e+06	0	3.9707e+06			sp|Q9BR01|ST4A1_HUMAN
sp|Q9BRX8-2|PXL2A_HUMAN	Q9BRX8-2	PXL2A_HUMAN	PRXL2A	218	FALSE	FALSE	Homo sapiens	Isoform 2 of Peroxiredoxin-like 2A		6.88	0.9839	0.999	0	1	0	1	1	0	1	11882322	0	11882322			sp|Q9BRX8|PXL2A_HUMAN
sp|Q9BXW6-2|OSBL1_HUMAN	Q9BXW6-2	OSBL1_HUMAN	OSBPL1A	437	FALSE	FALSE	Homo sapiens	Isoform A of Oxysterol-binding protein-related protein 1		3.2	0.9839	0.999	0	1	0	1	1	0	1	1.40687e+06	0	1.40687e+06			sp|Q9BXW6-4|OSBL1_HUMAN, sp|Q9BXW6|OSBL1_HUMAN
sp|Q9H4M3-2|FBX44_HUMAN	Q9H4M3-2	FBX44_HUMAN	FBXO44	224	FALSE	FALSE	Homo sapiens	Isoform 2 of F-box only protein 44		10.27	0.9839	0.999	0	1	0	1	1	0	1	4397291	0	4397291			sp|Q9H4M3|FBX44_HUMAN
sp|Q9NPH2-3|INO1_HUMAN	Q9NPH2-3	INO1_HUMAN	ISYNA1	504	FALSE	FALSE	Homo sapiens	Isoform 3 of Inositol-3-phosphate synthase 1		5.56	0.9839	0.999	0	1	0	1	1	0	1	2.05363e+06	0	2.05363e+06	N-term(42.0106)		sp|Q9NPH2|INO1_HUMAN
sp|Q9NQX3-2|GEPH_HUMAN	Q9NQX3-2	GEPH_HUMAN	GPHN	769	FALSE	FALSE	Homo sapiens	Isoform 2 of Gephyrin		2.6	0.9839	0.999	0	1	0	1	1	0	1	4474261	0	4474261			sp|Q9NQX3|GEPH_HUMAN
sp|Q9NR31-2|SAR1A_HUMAN	Q9NR31-2	SAR1A_HUMAN	SAR1A	155	FALSE	FALSE	Homo sapiens	Isoform 2 of Small COPII coat GTPase SAR1A		14.84	0.9839	0.999	0	1	0	1	1	0	1	5851916	0	5851916			sp|Q9NR31|SAR1A_HUMAN
sp|Q9NTX5-2|ECHD1_HUMAN	Q9NTX5-2	ECHD1_HUMAN	ECHDC1	301	FALSE	FALSE	Homo sapiens	Isoform 2 of Ethylmalonyl-CoA decarboxylase		3.65	0.9839	0.999	0	1	0	1	1	0	1	4.36525e+06	0	4.36525e+06			sp|Q9NTX5-3|ECHD1_HUMAN, sp|Q9NTX5-4|ECHD1_HUMAN, sp|Q9NTX5-5|ECHD1_HUMAN, sp|Q9NTX5-6|ECHD1_HUMAN, sp|Q9NTX5|ECHD1_HUMAN
sp|Q9NUB1-2|ACS2L_HUMAN	Q9NUB1-2	ACS2L_HUMAN	ACSS1	687	FALSE	FALSE	Homo sapiens	Isoform 2 of Acetyl-coenzyme A synthetase 2-like, mitochondrial		4.37	0.9839	0.999	0	1	0	1	1	0	1	2.88525e+06	0	2.88525e+06			sp|Q9NUB1-3|ACS2L_HUMAN, sp|Q9NUB1|ACS2L_HUMAN
sp|Q9P035-2|HACD3_HUMAN	Q9P035-2	HACD3_HUMAN	HACD3	307	FALSE	FALSE	Homo sapiens	Isoform 2 of Very-long-chain (3R)-3-hydroxyacyl-CoA dehydratase 3		4.56	0.9839	0.999	0	1	0	1	1	0	1	6639305	0	6639305			sp|Q9P035|HACD3_HUMAN
sp|Q9UDT6-2|CLIP2_HUMAN	Q9UDT6-2	CLIP2_HUMAN	CLIP2	1011	FALSE	FALSE	Homo sapiens	Isoform 2 of CAP-Gly domain-containing linker protein 2		1.58	0.9839	0.999	0	1	0	1	1	0	1	2.18504e+06	0	2.18504e+06			sp|Q9UDT6|CLIP2_HUMAN
sp|Q9UGV2-2|NDRG3_HUMAN	Q9UGV2-2	NDRG3_HUMAN	NDRG3	363	FALSE	FALSE	Homo sapiens	Isoform 2 of Protein NDRG3		4.41	0.9839	0.999	0	1	0	1	1	0	1	5276332	0	5276332			sp|Q9UGV2|NDRG3_HUMAN
sp|Q9UHD9|UBQL2_HUMAN	Q9UHD9	UBQL2_HUMAN	UBQLN2	624	FALSE	FALSE	Homo sapiens	Ubiquilin-2	1:Experimental evidence at protein level	2.72	0.9839	0.999	0	1	0	1	1	0	1	3.04613e+06	0	3.04613e+06			sp|Q9UMX0-2|UBQL1_HUMAN, sp|Q9UMX0-4|UBQL1_HUMAN, sp|Q9UMX0|UBQL1_HUMAN
sp|Q9UHQ4-2|BAP29_HUMAN	Q9UHQ4-2	BAP29_HUMAN	BCAP29	348	FALSE	FALSE	Homo sapiens	Isoform 2 of B-cell receptor-associated protein 29		4.6	0.9839	0.999	0	1	0	1	1	0	1	5310495	0	5310495	8C(57.0215)		sp|Q9UHQ4|BAP29_HUMAN
sp|Q9ULA0-2|DNPEP_HUMAN	Q9ULA0-2	DNPEP_HUMAN	DNPEP	475	FALSE	FALSE	Homo sapiens	Isoform 2 of Aspartyl aminopeptidase		2.53	0.9839	0.999	0	1	0	1	1	0	1	4975895	0	4975895			sp|Q9ULA0|DNPEP_HUMAN
sp|Q9ULB1-2|NRX1A_HUMAN	Q9ULB1-2	NRX1A_HUMAN	NRXN1	1496	FALSE	FALSE	Homo sapiens	Isoform 2a of Neurexin-1		0.87	0.9839	0.999	0	1	0	1	1	0	1	977874	0	977874	3C(57.0215),5C(57.0215)		sp|Q9ULB1-3|NRX1A_HUMAN, sp|Q9ULB1-5|NRX1A_HUMAN, sp|Q9ULB1|NRX1A_HUMAN
sp|Q9UQ03-2|COR2B_HUMAN	Q9UQ03-2	COR2B_HUMAN	CORO2B	475	FALSE	FALSE	Homo sapiens	Isoform 2 of Coronin-2B		2.53	0.9839	0.999	0	1	0	1	1	0	1	8006520	0	8006520			sp|Q9UQ03|COR2B_HUMAN
sp|Q9UQ80-2|PA2G4_HUMAN	Q9UQ80-2	PA2G4_HUMAN	PA2G4	340	FALSE	FALSE	Homo sapiens	Isoform 2 of Proliferation-associated protein 2G4		3.24	0.9839	0.999	0	1	0	1	1	0	1	5655406	0	5655406			sp|Q9UQ80|PA2G4_HUMAN
sp|Q9Y2J0-2|RP3A_HUMAN	Q9Y2J0-2	RP3A_HUMAN	RPH3A	690	FALSE	FALSE	Homo sapiens	Isoform 2 of Rabphilin-3A		2.17	0.9839	0.999	0	1	0	1	1	0	1	2840513	0	2840513			sp|Q9Y2J0|RP3A_HUMAN
sp|Q9Y2Z0-2|SGT1_HUMAN	Q9Y2Z0-2	SGT1_HUMAN	SUGT1	333	FALSE	FALSE	Homo sapiens	Isoform 2 of Protein SGT1 homolog		4.5	0.9839	0.999	0	1	0	1	1	0	1	5674705	0	5674705			sp|Q9Y2Z0|SGT1_HUMAN
sp|E9PAV3-2|NACAM_HUMAN	E9PAV3-2	NACAM_HUMAN	NACA	925	FALSE	FALSE	Homo sapiens	Isoform skNAC-2 of Nascent polypeptide-associated complex subunit alpha, muscle-specific form		1.41	0.9838	0.999	0	1	0	1	1	0	1	7.34964e+06	0	7.34964e+06			sp|E9PAV3|NACAM_HUMAN, sp|Q13765|NACA_HUMAN, sp|Q9BZK3|NACP4_HUMAN
sp|O75323-2|NIPS2_HUMAN	O75323-2	NIPS2_HUMAN	NIPSNAP2	247	FALSE	FALSE	Homo sapiens	Isoform 2 of Protein NipSnap homolog 2		3.64	0.9838	0.999	0	1	0	1	1	0	1	13004865	0	13004865			sp|O75323|NIPS2_HUMAN
sp|P01764|HV323_HUMAN	P01764	HV323_HUMAN	IGHV3-23	117	FALSE	FALSE	Homo sapiens	Immunoglobulin heavy variable 3-23	1:Experimental evidence at protein level	9.4	0.9838	0.999	0	1	0	1	1	0	1	2.33975e+06	0	2.33975e+06	9C(57.0215)		sp|P01768|HV330_HUMAN, sp|P0DP03|HVC05_HUMAN
sp|P02741-2|CRP_HUMAN	P02741-2	CRP_HUMAN	CRP	91	FALSE	FALSE	Homo sapiens	Isoform 2 of C-reactive protein		10.99	0.9838	0.999	0	1	0	1	1	0	1	8.24685e+06	0	8.24685e+06			sp|P02741|CRP_HUMAN
sp|P25686-2|DNJB2_HUMAN	P25686-2	DNJB2_HUMAN	DNAJB2	277	FALSE	FALSE	Homo sapiens	Isoform 2 of DnaJ homolog subfamily B member 2		4.33	0.9838	0.999	0	1	0	1	1	0	1	1170780	0	1170780			sp|P25686|DNJB2_HUMAN
sp|P31689-2|DNJA1_HUMAN	P31689-2	DNJA1_HUMAN	DNAJA1	331	FALSE	FALSE	Homo sapiens	Isoform 2 of DnaJ homolog subfamily A member 1		7.25	0.9838	0.999	0	1	0	1	1	0	1	1.2622e+06	0	1.2622e+06			sp|P31689|DNJA1_HUMAN
sp|P41586-2|PACR_HUMAN	P41586-2	PACR_HUMAN	ADCYAP1R1	496	FALSE	FALSE	Homo sapiens	Isoform N-HOP1 of Pituitary adenylate cyclase-activating polypeptide type I receptor		5.04	0.9838	0.999	0	1	0	1	1	0	1	3606592	0	3606592			sp|P41586-3|PACR_HUMAN, sp|P41586-4|PACR_HUMAN, sp|P41586-5|PACR_HUMAN, sp|P41586|PACR_HUMAN
sp|P42166|LAP2A_HUMAN	P42166	LAP2A_HUMAN	TMPO	694	FALSE	FALSE	Homo sapiens	Lamina-associated polypeptide 2, isoform alpha	1:Experimental evidence at protein level	1.73	0.9838	0.999	0	1	0	1	1	0	1	1116097	0	1116097			sp|P42167-2|LAP2B_HUMAN, sp|P42167-3|LAP2B_HUMAN, sp|P42167|LAP2B_HUMAN
sp|P42224-2|STAT1_HUMAN	P42224-2	STAT1_HUMAN	STAT1	712	FALSE	FALSE	Homo sapiens	Isoform Beta of Signal transducer and activator of transcription 1-alpha/beta		1.83	0.9838	0.999	0	1	0	1	1	0	1	1.22136e+06	0	1.22136e+06			sp|P42224|STAT1_HUMAN
sp|P51858-2|HDGF_HUMAN	P51858-2	HDGF_HUMAN	HDGF	233	FALSE	FALSE	Homo sapiens	Isoform 2 of Hepatoma-derived growth factor		7.3	0.9838	0.999	0	1	0	1	1	0	1	45534180	0	45534180			sp|P51858-3|HDGF_HUMAN, sp|P51858|HDGF_HUMAN
sp|Q12931-2|TRAP1_HUMAN	Q12931-2	TRAP1_HUMAN	TRAP1	651	FALSE	FALSE	Homo sapiens	Isoform 2 of Heat shock protein 75 kDa, mitochondrial		1.84	0.9838	0.999	0	1	0	1	1	0	1	6344596	0	6344596			sp|Q12931|TRAP1_HUMAN
sp|Q8IZ83-3|A16A1_HUMAN	Q8IZ83-3	A16A1_HUMAN	ALDH16A1	751	FALSE	FALSE	Homo sapiens	Isoform 3 of Aldehyde dehydrogenase family 16 member A1		1.73	0.9838	0.999	0	1	0	1	1	0	1	1.97275e+06	0	1.97275e+06			sp|Q8IZ83|A16A1_HUMAN
sp|Q8WUY3-2|PRUN2_HUMAN	Q8WUY3-2	PRUN2_HUMAN	PRUNE2	3089	FALSE	FALSE	Homo sapiens	Isoform 2 of Protein prune homolog 2		0.32	0.9838	0.999	0	1	0	1	1	0	1	2.12448e+06	0	2.12448e+06			sp|Q8WUY3-3|PRUN2_HUMAN, sp|Q8WUY3-4|PRUN2_HUMAN, sp|Q8WUY3-5|PRUN2_HUMAN, sp|Q8WUY3|PRUN2_HUMAN
sp|Q92614-2|MY18A_HUMAN	Q92614-2	MY18A_HUMAN	MYO18A	1723	FALSE	FALSE	Homo sapiens	Isoform 2 of Unconventional myosin-XVIIIa		1.33	0.9838	0.999	0	1	0	1	1	0	1	2.38485e+06	0	2.38485e+06			sp|Q92614-3|MY18A_HUMAN, sp|Q92614-4|MY18A_HUMAN, sp|Q92614-5|MY18A_HUMAN, sp|Q92614|MY18A_HUMAN
sp|Q99523-2|SORT_HUMAN	Q99523-2	SORT_HUMAN	SORT1	694	FALSE	FALSE	Homo sapiens	Isoform 2 of Sortilin		2.02	0.9838	0.999	0	1	0	1	1	0	1	0	0	0			sp|Q99523|SORT_HUMAN
sp|Q99572-2|P2RX7_HUMAN	Q99572-2	P2RX7_HUMAN	P2RX7	364	FALSE	FALSE	Homo sapiens	Isoform B of P2X purinoceptor 7		2.75	0.9838	0.999	0	1	0	1	1	0	1	2.42734e+06	0	2.42734e+06	6C(57.0215)		sp|Q99572-4|P2RX7_HUMAN, sp|Q99572-7|P2RX7_HUMAN, sp|Q99572-8|P2RX7_HUMAN, sp|Q99572-9|P2RX7_HUMAN, sp|Q99572|P2RX7_HUMAN
sp|Q9NR46-2|SHLB2_HUMAN	Q9NR46-2	SHLB2_HUMAN	SH3GLB2	404	FALSE	FALSE	Homo sapiens	Isoform 2 of Endophilin-B2		1.98	0.9838	0.999	0	1	0	1	1	0	1	897584	0	897584			sp|Q9NR46|SHLB2_HUMAN
sp|Q9UPY6-2|WASF3_HUMAN	Q9UPY6-2	WASF3_HUMAN	WASF3	499	FALSE	FALSE	Homo sapiens	Isoform 2 of Actin-binding protein WASF3		2.4	0.9838	0.999	0	1	0	1	1	0	1	2.46246e+06	0	2.46246e+06			sp|Q9UPY6|WASF3_HUMAN
sp|Q9Y6R1-2|S4A4_HUMAN	Q9Y6R1-2	S4A4_HUMAN	SLC4A4	1035	FALSE	FALSE	Homo sapiens	Isoform 2 of Electrogenic sodium bicarbonate cotransporter 1		2.61	0.9838	0.999	0	1	0	1	1	0	1	7.51624e+06	0	7.51624e+06			sp|Q9Y6R1-3|S4A4_HUMAN, sp|Q9Y6R1-4|S4A4_HUMAN, sp|Q9Y6R1-5|S4A4_HUMAN, sp|Q9Y6R1|S4A4_HUMAN
sp|O43157-2|PLXB1_HUMAN	O43157-2	PLXB1_HUMAN	PLXNB1	1952	FALSE	FALSE	Homo sapiens	Isoform 2 of Plexin-B1		1.02	0.9837	0.999	0	1	0	1	1	0	1	4.56495e+06	0	4.56495e+06	8C(57.0215)		sp|O43157|PLXB1_HUMAN
sp|O75663-2|TIPRL_HUMAN	O75663-2	TIPRL_HUMAN	TIPRL	178	FALSE	FALSE	Homo sapiens	Isoform 2 of TIP41-like protein		12.92	0.9837	0.999	0	1	0	1	1	0	1	7.85039e+06	0	7.85039e+06			sp|O75663|TIPRL_HUMAN
sp|P46108-2|CRK_HUMAN	P46108-2	CRK_HUMAN	CRK	204	FALSE	FALSE	Homo sapiens	Isoform Crk-I of Adapter molecule crk		8.33	0.9837	0.999	0	1	0	1	1	0	1	3.97388e+06	0	3.97388e+06			sp|P46108|CRK_HUMAN
sp|P49821-2|NDUV1_HUMAN	P49821-2	NDUV1_HUMAN	NDUFV1	455	FALSE	FALSE	Homo sapiens	Isoform 2 of NADH dehydrogenase [ubiquinone] flavoprotein 1, mitochondrial		2.2	0.9837	0.999	0	1	0	1	1	0	1	2392572	0	2392572			sp|P49821|NDUV1_HUMAN
sp|Q15046-2|SYK_HUMAN	Q15046-2	SYK_HUMAN	KARS1	625	FALSE	FALSE	Homo sapiens	Isoform Mitochondrial of Lysine--tRNA ligase		1.76	0.9837	0.999	0	1	0	1	1	0	1	3343142	0	3343142			sp|Q15046|SYK_HUMAN
sp|Q4KMP7-2|TB10B_HUMAN	Q4KMP7-2	TB10B_HUMAN	TBC1D10B	233	FALSE	FALSE	Homo sapiens	Isoform 2 of TBC1 domain family member 10B		8.58	0.9837	0.999	0	1	0	1	1	0	1	3.17885e+06	0	3.17885e+06			sp|Q4KMP7|TB10B_HUMAN
sp|Q92854-2|SEM4D_HUMAN	Q92854-2	SEM4D_HUMAN	SEMA4D	738	FALSE	FALSE	Homo sapiens	Isoform 2 of Semaphorin-4D		4.2	0.9837	0.999	0	1	0	1	1	0	1	2.45499e+06	0	2.45499e+06			sp|Q92854|SEM4D_HUMAN
sp|Q9BX66-10|SRBS1_HUMAN	Q9BX66-10	SRBS1_HUMAN	SORBS1	816	FALSE	FALSE	Homo sapiens	Isoform 10 of Sorbin and SH3 domain-containing protein 1		1.59	0.9837	0.999	0	1	0	1	1	0	1	7069993	0	7069993			sp|Q9BX66-11|SRBS1_HUMAN, sp|Q9BX66-12|SRBS1_HUMAN, sp|Q9BX66-2|SRBS1_HUMAN, sp|Q9BX66-3|SRBS1_HUMAN, sp|Q9BX66-4|SRBS1_HUMAN, sp|Q9BX66-5|SRBS1_HUMAN, sp|Q9BX66-6|SRBS1_HUMAN, sp|Q9BX66-8|SRBS1_HUMAN, sp|Q9BX66-9|SRBS1_HUMAN, sp|Q9BX66|SRBS1_HUMAN
sp|Q9UM22-2|EPDR1_HUMAN	Q9UM22-2	EPDR1_HUMAN	EPDR1	90	FALSE	FALSE	Homo sapiens	Isoform 2 of Mammalian ependymin-related protein 1		12.22	0.9837	0.999	0	1	0	1	1	0	1	12601603	0	12601603			sp|Q9UM22|EPDR1_HUMAN
sp|P09455-2|RET1_HUMAN	P09455-2	RET1_HUMAN	RBP1	153	FALSE	FALSE	Homo sapiens	Isoform 2 of Retinol-binding protein 1		5.88	0.9836	0.999	0	1	0	1	1	0	1	6.82919e+06	0	6.82919e+06			sp|P09455-3|RET1_HUMAN, sp|P09455|RET1_HUMAN
sp|P35998-2|PRS7_HUMAN	P35998-2	PRS7_HUMAN	PSMC2	296	FALSE	FALSE	Homo sapiens	Isoform 2 of 26S proteasome regulatory subunit 7		4.39	0.9836	0.999	0	1	0	1	1	0	1	0	0	0			sp|P35998|PRS7_HUMAN
sp|P39060-1|COIA1_HUMAN	P39060-1	COIA1_HUMAN	COL18A1	1519	FALSE	FALSE	Homo sapiens	Isoform 2 of Collagen alpha-1(XVIII) chain		2.17	0.9836	0.999	0	1	0	1	1	0	1	6132806	0	6132806			sp|P39060-2|COIA1_HUMAN, sp|P39060|COIA1_HUMAN
sp|Q99733-2|NP1L4_HUMAN	Q99733-2	NP1L4_HUMAN	NAP1L4	386	FALSE	FALSE	Homo sapiens	Isoform 2 of Nucleosome assembly protein 1-like 4		2.85	0.9836	0.999	0	1	0	1	1	0	1	5542760	0	5542760			sp|Q99733|NP1L4_HUMAN
sp|O95970-2|LGI1_HUMAN	O95970-2	LGI1_HUMAN	LGI1	291	FALSE	FALSE	Homo sapiens	Isoform 2 of Leucine-rich glioma-inactivated protein 1		3.78	0.9835	0.999	0	1	0	1	1	0	1	4451222	0	4451222	4C(57.0215)		sp|O95970-3|LGI1_HUMAN, sp|O95970|LGI1_HUMAN
sp|Q6P587-1|FAHD1_HUMAN	Q6P587-1	FAHD1_HUMAN	FAHD1	224	FALSE	FALSE	Homo sapiens	Isoform 1 of Oxaloacetate tautomerase FAHD1, mitochondrial		7.14	0.9835	0.999	0	1	0	1	1	0	1	2.02265e+06	0	2.02265e+06			sp|Q6P587-2|FAHD1_HUMAN, sp|Q6P587-3|FAHD1_HUMAN, sp|Q6P587|FAHD1_HUMAN
sp|Q9Y3Y2-3|CHTOP_HUMAN	Q9Y3Y2-3	CHTOP_HUMAN	CHTOP	249	FALSE	FALSE	Homo sapiens	Isoform 2 of Chromatin target of PRMT1 protein		5.22	0.9835	0.999	0	1	0	1	1	0	1	6389477	0	6389477			sp|Q9Y3Y2-4|CHTOP_HUMAN, sp|Q9Y3Y2|CHTOP_HUMAN
sp|P51606-3|RENBP_HUMAN	P51606-3	RENBP_HUMAN	RENBP	417	FALSE	FALSE	Homo sapiens	Isoform 3 of N-acylglucosamine 2-epimerase		3.36	0.9833	0.999	0	1	0	1	1	0	1	1.56205e+06	0	1.56205e+06			sp|P51606|RENBP_HUMAN
sp|P53990-2|IST1_HUMAN	P53990-2	IST1_HUMAN	IST1	335	FALSE	FALSE	Homo sapiens	Isoform 2 of IST1 homolog		5.67	0.9833	0.999	0	1	0	1	1	0	1	4.17453e+06	0	4.17453e+06			sp|P53990-3|IST1_HUMAN, sp|P53990-4|IST1_HUMAN, sp|P53990-5|IST1_HUMAN, sp|P53990|IST1_HUMAN
sp|Q9H2U2-2|IPYR2_HUMAN	Q9H2U2-2	IPYR2_HUMAN	PPA2	349	FALSE	FALSE	Homo sapiens	Isoform 2 of Inorganic pyrophosphatase 2, mitochondrial		4.58	0.9833	0.999	0	1	0	1	1	0	1	0	0	0			sp|Q9H2U2-3|IPYR2_HUMAN, sp|Q9H2U2-6|IPYR2_HUMAN, sp|Q9H2U2|IPYR2_HUMAN
sp|O43708-2|MAAI_HUMAN	O43708-2	MAAI_HUMAN	GSTZ1	161	FALSE	FALSE	Homo sapiens	Isoform 2 of Maleylacetoacetate isomerase		8.7	0.9832	0.999	0	1	0	1	1	0	1	3.37562e+06	0	3.37562e+06	13C(57.0215)		sp|O43708-3|MAAI_HUMAN, sp|O43708|MAAI_HUMAN
sp|Q9NQW7-2|XPP1_HUMAN	Q9NQW7-2	XPP1_HUMAN	XPNPEP1	599	FALSE	FALSE	Homo sapiens	Isoform 2 of Xaa-Pro aminopeptidase 1		2.34	0.9831	0.999	0	1	0	1	1	0	1	2.75815e+06	0	2.75815e+06	6C(57.0215)		sp|Q9NQW7-3|XPP1_HUMAN, sp|Q9NQW7-4|XPP1_HUMAN, sp|Q9NQW7|XPP1_HUMAN
sp|P09496-2|CLCA_HUMAN	P09496-2	CLCA_HUMAN	CLTA	218	FALSE	FALSE	Homo sapiens	Isoform Non-brain of Clathrin light chain A		3.67	0.9829	0.9989	0.000707214	1	0	1	1	0	1	10109337	0	10109337			sp|P09496-3|CLCA_HUMAN, sp|P09496-4|CLCA_HUMAN, sp|P09496-5|CLCA_HUMAN, sp|P09496|CLCA_HUMAN
sp|Q00765-2|REEP5_HUMAN	Q00765-2	REEP5_HUMAN	REEP5	131	FALSE	FALSE	Homo sapiens	Isoform 2 of Receptor expression-enhancing protein 5		6.87	0.9829	0.9989	0.000707214	1	0	1	1	0	1	18261176	0	18261176	2C(57.0215)		sp|Q00765|REEP5_HUMAN
sp|Q96AG3-2|S2546_HUMAN	Q96AG3-2	S2546_HUMAN	SLC25A46	272	FALSE	FALSE	Homo sapiens	Isoform 2 of Mitochondrial outer membrane protein SLC25A46		9.19	0.9829	0.9989	0.000707214	1	0	1	1	0	1	1.13509e+06	0	1.13509e+06			sp|Q96AG3|S2546_HUMAN
sp|Q9H6K5-2|PRR36_HUMAN	Q9H6K5-2	PRR36_HUMAN	PRR36	1323	FALSE	FALSE	Homo sapiens	Isoform 2 of Proline-rich protein 36		0.91	0.9829	0.9989	0.000707214	1	0	1	1	0	1	1189928	0	1189928			sp|Q9H6K5|PRR36_HUMAN
sp|O94979-10|SC31A_HUMAN	O94979-10	SC31A_HUMAN	SEC31A	1166	FALSE	FALSE	Homo sapiens	Isoform 10 of Protein transport protein Sec31A		1.54	0.9828	0.9989	0.000707214	1	0	1	1	0	1	2.76922e+06	0	2.76922e+06			sp|O94979-2|SC31A_HUMAN, sp|O94979-3|SC31A_HUMAN, sp|O94979-4|SC31A_HUMAN, sp|O94979-6|SC31A_HUMAN, sp|O94979-7|SC31A_HUMAN, sp|O94979-8|SC31A_HUMAN, sp|O94979-9|SC31A_HUMAN, sp|O94979|SC31A_HUMAN
sp|P51553-2|IDH3G_HUMAN	P51553-2	IDH3G_HUMAN	IDH3G	380	FALSE	FALSE	Homo sapiens	Isoform 2 of Isocitrate dehydrogenase [NAD] subunit gamma, mitochondrial		2.63	0.9828	0.9989	0.000707214	1	0	1	1	0	1	9093845	0	9093845			sp|P51553|IDH3G_HUMAN
sp|Q8NBS9-2|TXND5_HUMAN	Q8NBS9-2	TXND5_HUMAN	TXNDC5	324	FALSE	FALSE	Homo sapiens	Isoform 2 of Thioredoxin domain-containing protein 5		3.09	0.9828	0.9989	0.000707214	1	0	1	1	0	1	1.24111e+06	0	1.24111e+06	6C(57.0215)		sp|Q8NBS9|TXND5_HUMAN
sp|Q9BX67-2|JAM3_HUMAN	Q9BX67-2	JAM3_HUMAN	JAM3	259	FALSE	FALSE	Homo sapiens	Isoform 2 of Junctional adhesion molecule C		5.41	0.9828	0.9989	0.000707214	1	0	1	1	0	1	3.07399e+06	0	3.07399e+06			sp|Q9BX67|JAM3_HUMAN
sp|P30050-2|RL12_HUMAN	P30050-2	RL12_HUMAN	RPL12	132	FALSE	FALSE	Homo sapiens	Isoform 2 of Large ribosomal subunit protein uL11		11.36	0.9825	0.9989	0.000707214	1	0	1	1	0	1	4234074	0	4234074	1C(57.0215)		sp|P30050|RL12_HUMAN
sp|Q3KQU3-2|MA7D1_HUMAN	Q3KQU3-2	MA7D1_HUMAN	MAP7D1	803	FALSE	FALSE	Homo sapiens	Isoform 2 of MAP7 domain-containing protein 1		2.24	0.9825	0.9989	0.000707214	1	0	1	1	0	1	4.52638e+06	0	4.52638e+06			sp|Q3KQU3-4|MA7D1_HUMAN, sp|Q3KQU3|MA7D1_HUMAN
sp|Q05469-2|LIPS_HUMAN	Q05469-2	LIPS_HUMAN	LIPE	775	FALSE	FALSE	Homo sapiens	Isoform 2 of Hormone-sensitive lipase		2.06	0.9823	0.9989	0.000707214	1	0	1	1	0	1	992601	0	992601			sp|Q05469|LIPS_HUMAN
sp|P36269-2|GGT5_HUMAN	P36269-2	GGT5_HUMAN	GGT5	554	FALSE	FALSE	Homo sapiens	Isoform 2 of Glutathione hydrolase 5 proenzyme		2.17	0.9819	0.9989	0.000707214	1	0	1	1	0	1	3.87656e+06	0	3.87656e+06			sp|P36269-3|GGT5_HUMAN, sp|P36269|GGT5_HUMAN
sp|A0A0B4J1V1|HV321_HUMAN	A0A0B4J1V1	HV321_HUMAN	IGHV3-21	117	FALSE	FALSE	Homo sapiens	Immunoglobulin heavy variable 3-21	1:Experimental evidence at protein level	9.4	0.9816	0.9989	0.000707214	1	0	1	1	0	1	2.06797e+06	0	2.06797e+06	9C(57.0215)		sp|A0A0B4J1X5|HV374_HUMAN, sp|A0A0C4DH42|HV366_HUMAN, sp|A0A0J9YVY3|HV741_HUMAN, sp|P01762|HV311_HUMAN, sp|P01763|HV348_HUMAN, sp|P01767|HV353_HUMAN, sp|P01772|HV333_HUMAN, sp|P01780|HV307_HUMAN, sp|P0DP02|HVC33_HUMAN
sp|Q3LXA3-2|TKFC_HUMAN	Q3LXA3-2	TKFC_HUMAN	TKFC	534	FALSE	FALSE	Homo sapiens	Isoform 2 of Triokinase/FMN cyclase		3.93	0.9816	0.9989	0.000707214	1	0	1	1	0	1	1.05685e+06	0	1.05685e+06			sp|Q3LXA3|TKFC_HUMAN
sp|Q9H9P8-2|L2HDH_HUMAN	Q9H9P8-2	L2HDH_HUMAN	L2HGDH	441	FALSE	FALSE	Homo sapiens	Isoform 2 of L-2-hydroxyglutarate dehydrogenase, mitochondrial		2.72	0.9816	0.9989	0.000707214	1	0	1	1	0	1	2.12045e+06	0	2.12045e+06			sp|Q9H9P8|L2HDH_HUMAN
sp|Q9P2E9-3|RRBP1_HUMAN	Q9P2E9-3	RRBP1_HUMAN	RRBP1	977	FALSE	FALSE	Homo sapiens	Isoform 2 of Ribosome-binding protein 1		1.02	0.9809	0.9988	0.000707214	1	0	1	1	0	1	900933	0	900933			sp|Q9P2E9|RRBP1_HUMAN
sp|P13473-2|LAMP2_HUMAN	P13473-2	LAMP2_HUMAN	LAMP2	410	FALSE	FALSE	Homo sapiens	Isoform LAMP-2B of Lysosome-associated membrane glycoprotein 2		1.95	0.9802	0.9988	0.000707214	1	0	1	1	0	1	22450362	0	22450362			sp|P13473-3|LAMP2_HUMAN, sp|P13473|LAMP2_HUMAN
sp|Q8N8S7-2|ENAH_HUMAN	Q8N8S7-2	ENAH_HUMAN	ENAH	570	FALSE	FALSE	Homo sapiens	Isoform 2 of Protein enabled homolog		4.91	0.9802	0.9988	0.000707214	1	0	1	1	0	1	1.67411e+06	0	1.67411e+06			sp|Q8N8S7-3|ENAH_HUMAN, sp|Q8N8S7|ENAH_HUMAN
sp|P11169|GTR3_HUMAN	P11169	GTR3_HUMAN	SLC2A3	496	FALSE	FALSE	Homo sapiens	Solute carrier family 2, facilitated glucose transporter member 3	1:Experimental evidence at protein level	1.81	0.9801	0.9988	0.000707214	1	0	1	1	0	1	6.57656e+06	0	6.57656e+06			sp|Q8TDB8-2|GTR14_HUMAN, sp|Q8TDB8-4|GTR14_HUMAN, sp|Q8TDB8-5|GTR14_HUMAN, sp|Q8TDB8|GTR14_HUMAN
sp|Q15714-2|T22D1_HUMAN	Q15714-2	T22D1_HUMAN	TSC22D1	144	FALSE	FALSE	Homo sapiens	Isoform 2 of TSC22 domain family protein 1		8.33	0.9797	0.9987	0.000707214	1	0	1	1	0	1	1.64383e+06	0	1.64383e+06			sp|Q15714-3|T22D1_HUMAN, sp|Q15714-5|T22D1_HUMAN, sp|Q15714|T22D1_HUMAN
sp|P22307-2|SCP2_HUMAN	P22307-2	SCP2_HUMAN	SCP2	143	FALSE	FALSE	Homo sapiens	Isoform SCP2 of Sterol carrier protein 2		5.59	0.9785	0.9987	0.000707214	1	0	1	1	0	1	3.7352e+06	0	3.7352e+06			sp|P22307-4|SCP2_HUMAN, sp|P22307-6|SCP2_HUMAN, sp|P22307-7|SCP2_HUMAN, sp|P22307-8|SCP2_HUMAN, sp|P22307|SCP2_HUMAN
sp|O60268-3|K0513_HUMAN	O60268-3	K0513_HUMAN	KIAA0513	401	FALSE	FALSE	Homo sapiens	Isoform 3 of Uncharacterized protein KIAA0513		3.24	0.9783	0.9986	0.000707214	1	0	1	1	0	1	2.10187e+06	0	2.10187e+06			sp|O60268|K0513_HUMAN
sp|O96011-2|PX11B_HUMAN	O96011-2	PX11B_HUMAN	PEX11B	245	FALSE	FALSE	Homo sapiens	Isoform 2 of Peroxisomal membrane protein 11B		4.9	0.9782	0.9986	0.000707214	1	0	1	1	0	1	1917829	0	1917829			sp|O96011|PX11B_HUMAN
sp|P12081-2|HARS1_HUMAN	P12081-2	HARS1_HUMAN	HARS1	469	FALSE	FALSE	Homo sapiens	Isoform 2 of Histidine--tRNA ligase, cytoplasmic		1.71	0.9771	0.9986	0.000707214	1	0	1	1	0	1	1.30486e+06	0	1.30486e+06			sp|P12081-3|HARS1_HUMAN, sp|P12081-4|HARS1_HUMAN, sp|P12081|HARS1_HUMAN
sp|Q9H201-2|EPN3_HUMAN	Q9H201-2	EPN3_HUMAN	EPN3	208	FALSE	FALSE	Homo sapiens	Isoform 2 of Epsin-3		5.77	0.9766	0.9985	0.000707214	1	0	1	1	0	1	2.15931e+06	0	2.15931e+06			sp|Q9H201|EPN3_HUMAN, sp|Q9Y6I3-1|EPN1_HUMAN, sp|Q9Y6I3-3|EPN1_HUMAN, sp|Q9Y6I3|EPN1_HUMAN
sp|P10155-3|RO60_HUMAN	P10155-3	RO60_HUMAN	RO60	518	FALSE	FALSE	Homo sapiens	Isoform 3 of RNA-binding protein RO60		2.51	0.9753	0.9985	0.000707214	1	0	1	1	0	1	5.83511e+06	0	5.83511e+06			sp|P10155-4|RO60_HUMAN, sp|P10155-5|RO60_HUMAN, sp|P10155|RO60_HUMAN
sp|B5ME19|EIFCL_HUMAN	B5ME19	EIFCL_HUMAN	EIF3CL	914	FALSE	FALSE	Homo sapiens	Eukaryotic translation initiation factor 3 subunit C-like protein	1:Experimental evidence at protein level	0.98	0.9735	0.9983	0.000707214	1	0	1	1	0	1	1.47082e+06	0	1.47082e+06			sp|Q99613-2|EIF3C_HUMAN, sp|Q99613|EIF3C_HUMAN
sp|O94874-2|UFL1_HUMAN	O94874-2	UFL1_HUMAN	UFL1	729	FALSE	FALSE	Homo sapiens	Isoform 2 of E3 UFM1-protein ligase 1		1.51	0.9723	0.9983	0.000707214	1	0	1	1	0	1	0	0	0			sp|O94874-3|UFL1_HUMAN, sp|O94874|UFL1_HUMAN
sp|Q8NCB2-2|CAMKV_HUMAN	Q8NCB2-2	CAMKV_HUMAN	CAMKV	473	FALSE	FALSE	Homo sapiens	Isoform 2 of CaM kinase-like vesicle-associated protein		2.96	0.9722	0.9983	0.000707214	1	0	1	1	0	1	2.74104e+06	0	2.74104e+06			sp|Q8NCB2-3|CAMKV_HUMAN, sp|Q8NCB2|CAMKV_HUMAN
sp|Q9GZT8-2|NIF3L_HUMAN	Q9GZT8-2	NIF3L_HUMAN	NIF3L1	350	FALSE	FALSE	Homo sapiens	Isoform 2 of NIF3-like protein 1		2.29	0.9721	0.9982	0.000707214	1	0	1	1	0	1	662901	0	662901	5C(57.0215)		sp|Q9GZT8-3|NIF3L_HUMAN, sp|Q9GZT8|NIF3L_HUMAN
sp|O15400-2|STX7_HUMAN	O15400-2	STX7_HUMAN	STX7	239	FALSE	FALSE	Homo sapiens	Isoform 2 of Syntaxin-7		6.28	0.9711	0.9982	0.000707214	1	0	1	1	0	1	3.83515e+06	0	3.83515e+06			sp|O15400|STX7_HUMAN
sp|P22830-2|HEMH_HUMAN	P22830-2	HEMH_HUMAN	FECH	429	FALSE	FALSE	Homo sapiens	Isoform 2 of Ferrochelatase, mitochondrial		5.36	0.9711	0.9982	0.000707214	1	0	1	1	0	1	7519237	0	7519237			sp|P22830|HEMH_HUMAN
sp|Q13564-2|ULA1_HUMAN	Q13564-2	ULA1_HUMAN	NAE1	528	FALSE	FALSE	Homo sapiens	Isoform 2 of NEDD8-activating enzyme E1 regulatory subunit		2.84	0.9711	0.9982	0.000707214	1	0	1	1	0	1	4319279	0	4319279			sp|Q13564-3|ULA1_HUMAN, sp|Q13564-4|ULA1_HUMAN, sp|Q13564|ULA1_HUMAN
sp|Q9BRF8-2|CPPED_HUMAN	Q9BRF8-2	CPPED_HUMAN	CPPED1	172	FALSE	FALSE	Homo sapiens	Isoform 2 of Serine/threonine-protein phosphatase CPPED1		6.4	0.9707	0.9982	0.000707214	1	0	1	1	0	1	2.83306e+06	0	2.83306e+06			sp|Q9BRF8-3|CPPED_HUMAN, sp|Q9BRF8|CPPED_HUMAN
sp|Q9H078-2|CLPB_HUMAN	Q9H078-2	CLPB_HUMAN	CLPB	677	FALSE	FALSE	Homo sapiens	Isoform 2 of Mitochondrial disaggregase		1.33	0.9705	0.9981	0.000707214	1	0	1	1	0	1	0	0	0			sp|Q9H078-3|CLPB_HUMAN, sp|Q9H078|CLPB_HUMAN
sp|Q6P2I3|FAH2B_HUMAN	Q6P2I3	FAH2B_HUMAN	FAHD2B	314	FALSE	FALSE	Homo sapiens	Oxaloacetate tautomerase FAHD2B, mitochondrial	1:Experimental evidence at protein level	5.73	0.9702	0.9981	0.000707214	1	0	1	1	0	1	6151626	0	6151626	7C(57.0215)		sp|Q96GK7|FAH2A_HUMAN
sp|P18621-2|RL17_HUMAN	P18621-2	RL17_HUMAN	RPL17	146	FALSE	FALSE	Homo sapiens	Isoform 2 of Large ribosomal subunit protein uL22		10.96	0.9686	0.998	0.000707214	1	0	1	1	0	1	6.53846e+06	0	6.53846e+06			sp|P18621-3|RL17_HUMAN, sp|P18621|RL17_HUMAN
sp|Q13596-2|SNX1_HUMAN	Q13596-2	SNX1_HUMAN	SNX1	457	FALSE	FALSE	Homo sapiens	Isoform 1A of Sorting nexin-1		2.19	0.9685	0.998	0.000707214	1	0	1	1	0	1	1.93563e+06	0	1.93563e+06			sp|Q13596-3|SNX1_HUMAN, sp|Q13596|SNX1_HUMAN
sp|O15511-2|ARPC5_HUMAN	O15511-2	ARPC5_HUMAN	ARPC5	154	FALSE	FALSE	Homo sapiens	Isoform 2 of Actin-related protein 2/3 complex subunit 5		7.79	0.967	0.9979	0.000707214	1	0	1	1	0	1	9290159	0	9290159			sp|O15511|ARPC5_HUMAN
sp|O95394-3|AGM1_HUMAN	O95394-3	AGM1_HUMAN	PGM3	566	FALSE	FALSE	Homo sapiens	Isoform 2 of Phosphoacetylglucosamine mutase		1.41	0.9663	0.9979	0.000707214	1	0	1	1	0	1	3.8863e+06	0	3.8863e+06			sp|O95394-4|AGM1_HUMAN, sp|O95394|AGM1_HUMAN
sp|P48637-2|GSHB_HUMAN	P48637-2	GSHB_HUMAN	GSS	363	FALSE	FALSE	Homo sapiens	Isoform 2 of Glutathione synthetase		4.68	0.9661	0.9979	0.000707214	1	0	1	1	0	1	2.36876e+06	0	2.36876e+06			sp|P48637|GSHB_HUMAN
sp|P51805|PLXA3_HUMAN	P51805	PLXA3_HUMAN	PLXNA3	1871	FALSE	FALSE	Homo sapiens	Plexin-A3	1:Experimental evidence at protein level	0.59	0.9661	0.9979	0.000707214	1	0	1	1	0	1	0	0	0			sp|Q9UIW2|PLXA1_HUMAN
sp|P61328-2|FGF12_HUMAN	P61328-2	FGF12_HUMAN	FGF12	181	FALSE	FALSE	Homo sapiens	Isoform 2 of Fibroblast growth factor 12		4.42	0.9656	0.9978	0.000707214	1	0	1	1	0	1	2223669	0	2223669			sp|P61328|FGF12_HUMAN, sp|Q92915-2|FGF14_HUMAN, sp|Q92915|FGF14_HUMAN
sp|Q13336-2|UT1_HUMAN	Q13336-2	UT1_HUMAN	SLC14A1	445	FALSE	FALSE	Homo sapiens	Isoform 2 of Urea transporter 1		1.8	0.9656	0.9978	0.000707214	1	0	1	1	0	1	1.90271e+06	0	1.90271e+06			sp|Q13336|UT1_HUMAN
sp|Q13425-2|SNTB2_HUMAN	Q13425-2	SNTB2_HUMAN	SNTB2	267	FALSE	FALSE	Homo sapiens	Isoform 2 of Beta-2-syntrophin		3.37	0.9654	0.9978	0.000707214	1	0	1	1	0	1	2741448	0	2741448			sp|Q13425|SNTB2_HUMAN
sp|O00330-2|ODPX_HUMAN	O00330-2	ODPX_HUMAN	PDHX	274	FALSE	FALSE	Homo sapiens	Isoform 2 of Pyruvate dehydrogenase protein X component, mitochondrial		3.65	0.965	0.9978	0.000707214	1	0	1	1	0	1	7.04139e+06	0	7.04139e+06			sp|O00330-3|ODPX_HUMAN, sp|O00330|ODPX_HUMAN
sp|P56378-2|ATP68_HUMAN	P56378-2	ATP68_HUMAN	ATP5MJ	75	FALSE	FALSE	Homo sapiens	Isoform 2 of ATP synthase F(0) complex subunit j, mitochondrial		16	0.9623	0.9976	0.000707214	1	0	1	1	0	1	13410637	0	13410637			sp|P56378|ATP68_HUMAN
sp|P16949-2|STMN1_HUMAN	P16949-2	STMN1_HUMAN	STMN1	174	FALSE	FALSE	Homo sapiens	Isoform 2 of Stathmin		5.75	0.9621	0.9976	0.000707214	1	0	1	1	0	1	1.54792e+06	0	1.54792e+06			sp|P16949|STMN1_HUMAN, sp|Q93045-2|STMN2_HUMAN, sp|Q93045|STMN2_HUMAN
sp|P55735-2|SEC13_HUMAN	P55735-2	SEC13_HUMAN	SEC13	308	FALSE	FALSE	Homo sapiens	Isoform 2 of Protein SEC13 homolog		3.57	0.9618	0.9976	0.000707214	1	0	1	1	0	1	3.0102e+06	0	3.0102e+06	6C(57.0215)		sp|P55735-3|SEC13_HUMAN, sp|P55735-4|SEC13_HUMAN, sp|P55735|SEC13_HUMAN
sp|P80188-2|NGAL_HUMAN	P80188-2	NGAL_HUMAN	LCN2	198	FALSE	FALSE	Homo sapiens	Isoform 2 of Neutrophil gelatinase-associated lipocalin		7.58	0.9581	0.9973	0.000707214	1	0	1	1	0	1	2.75003e+06	0	2.75003e+06			sp|P80188|NGAL_HUMAN
sp|P21741-2|MK_HUMAN	P21741-2	MK_HUMAN	MDK	87	FALSE	FALSE	Homo sapiens	Isoform 2 of Midkine		11.49	0.9577	0.9973	0.000707214	1	0	1	1	0	1	2.39484e+06	0	2.39484e+06	5C(57.0215)		sp|P21741|MK_HUMAN
sp|Q9NZ01-2|TECR_HUMAN	Q9NZ01-2	TECR_HUMAN	TECR	157	FALSE	FALSE	Homo sapiens	Isoform 2 of Very-long-chain enoyl-CoA reductase		6.37	0.953	0.997	0.000707214	1	0	1	1	0	1	0	0	0			sp|Q9NZ01|TECR_HUMAN
sp|Q9UDW1-2|QCR9_HUMAN	Q9UDW1-2	QCR9_HUMAN	UQCR10	62	FALSE	FALSE	Homo sapiens	Isoform 2 of Cytochrome b-c1 complex subunit 9		11.29	0.9456	0.9965	0.000707214	1	0	1	1	0	1	5.60694e+06	0	5.60694e+06			sp|Q9UDW1|QCR9_HUMAN
sp|Q96G97-3|BSCL2_HUMAN	Q96G97-3	BSCL2_HUMAN	BSCL2	287	FALSE	FALSE	Homo sapiens	Isoform 2 of Seipin		3.14	0.9444	0.9964	0.000707214	1	0	1	1	0	1	2385024	0	2385024			sp|Q96G97-4|BSCL2_HUMAN, sp|Q96G97|BSCL2_HUMAN
sp|Q96PY5-3|FMNL2_HUMAN	Q96PY5-3	FMNL2_HUMAN	FMNL2	1092	FALSE	FALSE	Homo sapiens	Isoform 2 of Formin-like protein 2		1.28	0.942	0.9963	0.000707214	1	0	1	1	0	1	2.99462e+06	0	2.99462e+06			sp|Q96PY5|FMNL2_HUMAN
sp|A2RUH7-2|MBPHL_HUMAN	A2RUH7-2	MBPHL_HUMAN	MYBPHL	331	FALSE	FALSE	Homo sapiens	Isoform 2 of Myosin-binding protein H-like		3.93	0.9396	0.9961	0.000707214	1	0	1	1	0	1	0	0	0			sp|A2RUH7|MBPHL_HUMAN
sp|Q5VW32-2|BROX_HUMAN	Q5VW32-2	BROX_HUMAN	BROX	379	FALSE	FALSE	Homo sapiens	Isoform 2 of BRO1 domain-containing protein BROX		2.9	0.933	0.9956	0.00139373	1	0	1	1	0	1	3.47396e+06	0	3.47396e+06			sp|Q5VW32|BROX_HUMAN
sp|Q7L9L4-2|MOB1B_HUMAN	Q7L9L4-2	MOB1B_HUMAN	MOB1B	221	FALSE	FALSE	Homo sapiens	Isoform 2 of MOB kinase activator 1B		5.43	0.9281	0.9953	0.00139373	1	0	1	1	0	1	2880077	0	2880077			sp|Q7L9L4|MOB1B_HUMAN, sp|Q9H8S9-2|MOB1A_HUMAN, sp|Q9H8S9|MOB1A_HUMAN
sp|P10620-2|MGST1_HUMAN	P10620-2	MGST1_HUMAN	MGST1	87	FALSE	FALSE	Homo sapiens	Isoform 2 of Microsomal glutathione S-transferase 1		13.79	0.9277	0.9953	0.00139373	1	0	1	1	0	1	6719922	0	6719922			sp|P10620|MGST1_HUMAN
sp|Q9UJU6-2|DBNL_HUMAN	Q9UJU6-2	DBNL_HUMAN	DBNL	431	FALSE	FALSE	Homo sapiens	Isoform 2 of Drebrin-like protein		2.55	0.9183	0.9946	0.00139373	1	0	1	1	0	1	2.04316e+06	0	2.04316e+06			sp|Q9UJU6-3|DBNL_HUMAN, sp|Q9UJU6-6|DBNL_HUMAN, sp|Q9UJU6|DBNL_HUMAN
sp|Q9UNM6-2|PSD13_HUMAN	Q9UNM6-2	PSD13_HUMAN	PSMD13	378	FALSE	FALSE	Homo sapiens	Isoform 2 of 26S proteasome non-ATPase regulatory subunit 13		3.97	0.917	0.9945	0.00139373	1	0	1	1	0	1	2071929	0	2071929			sp|Q9UNM6|PSD13_HUMAN
sp|Q9UBC2-2|EP15R_HUMAN	Q9UBC2-2	EP15R_HUMAN	EPS15L1	910	FALSE	FALSE	Homo sapiens	Isoform 2 of Epidermal growth factor receptor substrate 15-like 1		1.21	0.9129	0.9942	0.00139373	1	0	1	1	0	1	454417	0	454417			sp|Q9UBC2-3|EP15R_HUMAN, sp|Q9UBC2-4|EP15R_HUMAN, sp|Q9UBC2|EP15R_HUMAN
sp|P09110-2|THIK_HUMAN	P09110-2	THIK_HUMAN	ACAA1	331	FALSE	FALSE	Homo sapiens	Isoform 2 of 3-ketoacyl-CoA thiolase, peroxisomal		6.34	0.9093	0.9939	0.00139373	1	0	1	1	0	1	0	0	0			sp|P09110|THIK_HUMAN
sp|Q08554-2|DSC1_HUMAN	Q08554-2	DSC1_HUMAN	DSC1	840	FALSE	FALSE	Homo sapiens	Isoform 1B of Desmocollin-1		1.67	0.9066	0.9937	0.00139373	1	0	1	1	0	1	4.40072e+06	0	4.40072e+06			sp|Q08554|DSC1_HUMAN
sp|P56381|ATP5E_HUMAN	P56381	ATP5E_HUMAN	ATP5F1E	51	FALSE	FALSE	Homo sapiens	ATP synthase F(1) complex subunit epsilon, mitochondrial	1:Experimental evidence at protein level	15.69	0.9052	0.9936	0.00139373	1	0	1	1	0	1	0	0	0			sp|Q5VTU8|AT5EL_HUMAN
sp|P35659-2|DEK_HUMAN	P35659-2	DEK_HUMAN	DEK	341	FALSE	FALSE	Homo sapiens	Isoform 2 of Protein DEK		3.52	0.904	0.9936	0.00139373	1	0	1	1	0	1	2.21473e+06	0	2.21473e+06			sp|P35659|DEK_HUMAN
sp|Q14689-2|DIP2A_HUMAN	Q14689-2	DIP2A_HUMAN	DIP2A	841	FALSE	FALSE	Homo sapiens	Isoform 2 of Disco-interacting protein 2 homolog A		0.95	0.8773	0.9915	0.00206612	1	0	1	1	0	1	1.55326e+06	0	1.55326e+06			sp|Q14689-3|DIP2A_HUMAN, sp|Q14689-4|DIP2A_HUMAN, sp|Q14689-5|DIP2A_HUMAN, sp|Q14689-6|DIP2A_HUMAN, sp|Q14689|DIP2A_HUMAN, sp|Q9P265|DIP2B_HUMAN
sp|P55290-4|CAD13_HUMAN	P55290-4	CAD13_HUMAN	CDH13	760	FALSE	FALSE	Homo sapiens	Isoform 4 of Cadherin-13		1.58	0.8723	0.9911	0.00206612	1	0	1	1	0	1	5292645	0	5292645			sp|P55290-5|CAD13_HUMAN, sp|P55290|CAD13_HUMAN
sp|Q9BW11-4|MAD3_HUMAN	Q9BW11-4	MAD3_HUMAN	MXD3	388	FALSE	FALSE	Homo sapiens	Isoform 4 of Max dimerization protein 3		1.8	0.8368	0.9882	0.00206612	1	0	1	1	0	1	2.35702e+06	0	2.35702e+06			sp|Q9P2R7-2|SUCB1_HUMAN, sp|Q9P2R7|SUCB1_HUMAN
sp|Q13617-2|CUL2_HUMAN	Q13617-2	CUL2_HUMAN	CUL2	764	FALSE	FALSE	Homo sapiens	Isoform 2 of Cullin-2		1.31	0.8311	0.9877	0.00206612	1	0	1	1	0	1	769469	0	769469			sp|Q13617|CUL2_HUMAN
sp|P78362-2|SRPK2_HUMAN	P78362-2	SRPK2_HUMAN	SRPK2	699	FALSE	FALSE	Homo sapiens	Isoform 2 of SRSF protein kinase 2		1.29	0.8136	0.9862	0.00206612	1	0	1	1	0	1	385202	0	385202			sp|P78362|SRPK2_HUMAN, sp|Q96SB4-3|SRPK1_HUMAN, sp|Q96SB4-4|SRPK1_HUMAN, sp|Q96SB4|SRPK1_HUMAN, sp|Q9UPE1-2|SRPK3_HUMAN, sp|Q9UPE1-3|SRPK3_HUMAN, sp|Q9UPE1-4|SRPK3_HUMAN, sp|Q9UPE1|SRPK3_HUMAN
sp|O43684-2|BUB3_HUMAN	O43684-2	BUB3_HUMAN	BUB3	326	FALSE	FALSE	Homo sapiens	Isoform 2 of Mitotic checkpoint protein BUB3		3.99	0.7893	0.984	0.0027416	1	0	1	1	0	1	1.46306e+06	0	1.46306e+06	3C(57.0215)		sp|O43684|BUB3_HUMAN
sp|Q9Y4I1-2|MYO5A_HUMAN	Q9Y4I1-2	MYO5A_HUMAN	MYO5A	1828	FALSE	FALSE	Homo sapiens	Isoform 2 of Unconventional myosin-Va		0.88	0.786	0.9836	0.0027416	1	0	1	1	0	1	1.36151e+06	0	1.36151e+06			sp|Q9Y4I1-3|MYO5A_HUMAN, sp|Q9Y4I1|MYO5A_HUMAN
sp|Q9H074-2|PAIP1_HUMAN	Q9H074-2	PAIP1_HUMAN	PAIP1	400	FALSE	FALSE	Homo sapiens	Isoform 2 of Polyadenylate-binding protein-interacting protein 1		2.25	0.7806	0.9831	0.0027416	1	0	1	1	0	1	1.88463e+06	0	1.88463e+06			sp|Q9H074-3|PAIP1_HUMAN, sp|Q9H074|PAIP1_HUMAN
sp|P26368-2|U2AF2_HUMAN	P26368-2	U2AF2_HUMAN	U2AF2	471	FALSE	FALSE	Homo sapiens	Isoform 2 of Splicing factor U2AF 65 kDa subunit		3.82	0.7595	0.981	0.0027416	1	0	1	1	0	1	6619693	0	6619693	16C(57.0215)		sp|P26368|U2AF2_HUMAN
sp|O15498-2|YKT6_HUMAN	O15498-2	YKT6_HUMAN	YKT6	164	FALSE	FALSE	Homo sapiens	Isoform 2 of Synaptobrevin homolog YKT6		10.37	0.7448	0.9795	0.00340599	1	0	1	1	0	1	0	0	0			sp|O15498|YKT6_HUMAN
sp|P35813-2|PPM1A_HUMAN	P35813-2	PPM1A_HUMAN	PPM1A	324	FALSE	FALSE	Homo sapiens	Isoform Alpha-2 of Protein phosphatase 1A		3.4	0.7376	0.9787	0.00340599	1	0	1	1	0	1	3.49961e+06	0	3.49961e+06			sp|P35813-3|PPM1A_HUMAN, sp|P35813|PPM1A_HUMAN
sp|Q9BZZ5-1|API5_HUMAN	Q9BZZ5-1	API5_HUMAN	API5	510	FALSE	FALSE	Homo sapiens	Isoform 1 of Apoptosis inhibitor 5		2.94	0.7171	0.9765	0.00340599	1	0	1	1	0	1	3.93496e+06	0	3.93496e+06			sp|Q9BZZ5-2|API5_HUMAN, sp|Q9BZZ5-3|API5_HUMAN, sp|Q9BZZ5-5|API5_HUMAN, sp|Q9BZZ5-6|API5_HUMAN, sp|Q9BZZ5|API5_HUMAN
sp|Q8NBF2-2|NHLC2_HUMAN	Q8NBF2-2	NHLC2_HUMAN	NHLRC2	367	FALSE	FALSE	Homo sapiens	Isoform 2 of NHL repeat-containing protein 2		2.45	0.7127	0.976	0.00340599	1	0	1	1	0	1	0	0	0			sp|Q8NBF2|NHLC2_HUMAN
sp|P34913-2|HYES_HUMAN	P34913-2	HYES_HUMAN	EPHX2	502	FALSE	FALSE	Homo sapiens	Isoform 2 of Bifunctional epoxide hydrolase 2		1.39	0.7077	0.9754	0.00340599	1	0	1	1	0	1	986756	0	986756			sp|P34913-3|HYES_HUMAN, sp|P34913|HYES_HUMAN
sp|Q5VYS8-4|TUT7_HUMAN	Q5VYS8-4	TUT7_HUMAN	TUT7	1259	FALSE	FALSE	Homo sapiens	Isoform 4 of Terminal uridylyltransferase 7		0.56	0.6989	0.9744	0.00340599	1	0	1	1	0	1	15575442	0	15575442			sp|Q5VYS8-6|TUT7_HUMAN, sp|Q5VYS8|TUT7_HUMAN
sp|P11215-2|ITAM_HUMAN	P11215-2	ITAM_HUMAN	ITGAM	1153	FALSE	FALSE	Homo sapiens	Isoform 2 of Integrin alpha-M		0.95	0.678	0.9718	0.00407056	1	0	1	1	0	1	1.42869e+06	0	1.42869e+06	7C(57.0215)		sp|P11215|ITAM_HUMAN, sp|P20702|ITAX_HUMAN, sp|Q13349|ITAD_HUMAN
sp|Q9ULP9-2|TBC24_HUMAN	Q9ULP9-2	TBC24_HUMAN	TBC1D24	553	FALSE	FALSE	Homo sapiens	Isoform 2 of TBC1 domain family member 24		1.27	0.6751	0.9715	0.00407056	1	0	1	1	0	1	2438237	0	2438237			sp|Q9ULP9|TBC24_HUMAN
sp|O14964-2|HGS_HUMAN	O14964-2	HGS_HUMAN	HGS	690	FALSE	FALSE	Homo sapiens	Isoform 2 of Hepatocyte growth factor-regulated tyrosine kinase substrate		1.3	0.6592	0.9694	0.00407056	1	0	1	1	0	1	2054698	0	2054698			sp|O14964|HGS_HUMAN
sp|Q5T8I3-2|EEIG2_HUMAN	Q5T8I3-2	EEIG2_HUMAN	EEIG2	355	FALSE	FALSE	Homo sapiens	Isoform 2 of EEIG family member 2		2.54	0.6326	0.9658	0.00474255	1	0	1	1	0	1	1.20754e+06	0	1.20754e+06			sp|Q5T8I3|EEIG2_HUMAN
sp|O43347|MSI1H_HUMAN	O43347	MSI1H_HUMAN	MSI1	362	FALSE	FALSE	Homo sapiens	RNA-binding protein Musashi homolog 1	1:Experimental evidence at protein level	2.21	0.5862	0.9587	0.00675219	1	0	1	1	0	1	1.09418e+06	0	1.09418e+06			sp|Q96DH6-2|MSI2H_HUMAN, sp|Q96DH6-3|MSI2H_HUMAN, sp|Q96DH6|MSI2H_HUMAN
sp|P62891|RL39_HUMAN	P62891	RL39_HUMAN	RPL39	51	FALSE	FALSE	Homo sapiens	Large ribosomal subunit protein eL39	1:Experimental evidence at protein level	19.61	0.5797	0.9576	0.00675219	1	0	1	1	0	1	3467942	0	3467942			sp|Q59GN2|R39L5_HUMAN
sp|P15586-2|GNS_HUMAN	P15586-2	GNS_HUMAN	GNS	532	FALSE	FALSE	Homo sapiens	Isoform 2 of N-acetylglucosamine-6-sulfatase		1.69	0.5651	0.9551	0.0074124	1	0	1	1	0	1	3.74686e+06	0	3.74686e+06			sp|P15586|GNS_HUMAN
sp|Q9P2K5-2|MYEF2_HUMAN	Q9P2K5-2	MYEF2_HUMAN	MYEF2	576	FALSE	FALSE	Homo sapiens	Isoform 2 of Myelin expression factor 2		1.56	0.5604	0.9543	0.0074124	1	0	1	1	0	1	961333	0	961333			sp|Q9P2K5-3|MYEF2_HUMAN, sp|Q9P2K5|MYEF2_HUMAN
sp|O15488-2|GLYG2_HUMAN	O15488-2	GLYG2_HUMAN	GYG2	470	FALSE	FALSE	Homo sapiens	Isoform Beta of Glycogenin-2		2.98	0.541	0.9507	0.0080591	1	0	1	1	0	1	2.39376e+06	0	2.39376e+06			sp|O15488-3|GLYG2_HUMAN, sp|O15488-4|GLYG2_HUMAN, sp|O15488-5|GLYG2_HUMAN, sp|O15488-6|GLYG2_HUMAN, sp|O15488|GLYG2_HUMAN
sp|Q9UJQ1-2|LAMP5_HUMAN	Q9UJQ1-2	LAMP5_HUMAN	LAMP5	236	FALSE	FALSE	Homo sapiens	Isoform 2 of Lysosome-associated membrane glycoprotein 5		4.24	0.5373	0.95	0.0080591	1	0	1	1	0	1	2402684	0	2402684			sp|Q9UJQ1|LAMP5_HUMAN
sp|Q9Y4P1-2|ATG4B_HUMAN	Q9Y4P1-2	ATG4B_HUMAN	ATG4B	468	FALSE	FALSE	Homo sapiens	Isoform 2 of Cysteine protease ATG4B		2.56	0.5057	0.9437	0.00937709	1	0	1	1	0	1	15234594	0	15234594	N-term(42.0106)		sp|Q9Y4P1-6|ATG4B_HUMAN, sp|Q9Y4P1|ATG4B_HUMAN
sp|P49902-2|5NTC_HUMAN	P49902-2	5NTC_HUMAN	NT5C2	532	FALSE	FALSE	Homo sapiens	Isoform 2 of Cytosolic purine 5'-nucleotidase		2.26	0.4946	0.9413	0.00937709	1	0	1	1	0	1	0	0	0			sp|P49902|5NTC_HUMAN
sp|Q9UMY4-1|SNX12_HUMAN	Q9UMY4-1	SNX12_HUMAN	SNX12	172	FALSE	FALSE	Homo sapiens	Isoform 1 of Sorting nexin-12		4.07	0.4803	0.938	0.00937709	1	0	1	1	0	1	4.23745e+06	0	4.23745e+06			sp|Q9UMY4|SNX12_HUMAN

## Sheet: Insoluble
		Gray proteins :	Most abundant common contaminants according to the cRAP database
Protein	Protein ID	Entry Name	Gene	Length	Is Decoy	Is Contaminant	Organism	Protein Description	Protein Existence	Coverage	Protein Probability	Top Peptide Probability	Protein Qvalue	Total Peptides	Unique Peptides	Razor Peptides	Total Spectral Count	Unique Spectral Count	Razor Spectral Count	Total Intensity	Unique Intensity	Razor Intensity	Razor Assigned Modifications	Razor Observed Modifications	Indistinguishable Proteins
sp|P08670|VIME_HUMAN	P08670	VIME_HUMAN	VIM	466	FALSE	FALSE	Homo sapiens	Vimentin	1:Experimental evidence at protein level	93.35	1	0.999	0	59	49	59	161	141	161	4408695300	3193638400	4408695300	12M(15.9949),12M(15.9949),8M(15.9949),1M(15.9949),1M(15.9949),1M(15.9949),2M(15.9949),2M(15.9949),2M(15.9949),5M(15.9949),5M(15.9949),5M(15.9949),7C(57.0215),7C(57.0215),7C(57.0215),7M(15.9949),7M(15.9949),7M(15.9949),8C(57.0215),8M(15.9949),8M(15.9949),8M(15.9949),8M(15.9949),9M(15.9949),9M(15.9949),N-term(42.0106)
sp|P35527|K1C9_HUMAN	P35527	K1C9_HUMAN	KRT9	623	FALSE	FALSE	Homo sapiens	Keratin, type I cytoskeletal 9	1:Experimental evidence at protein level	67.42	1	0.999	0	37	36	37	117	116	117	2247953660	2247953660	2247953660	15M(15.9949),15M(15.9949),15M(15.9949),15M(15.9949),15M(15.9949),5M(15.9949),15M(15.9949),5M(15.9949),1M(15.9949),2C(57.0215),2C(57.0215),2C(57.0215),2C(57.0215),7M(15.9949),2C(57.0215),7M(15.9949),3M(15.9949),3M(15.9949),5C(57.0215),5C(57.0215),5M(15.9949),5M(15.9949),5M(15.9949),5M(15.9949),5M(15.9949),5M(15.9949),6M(15.9949),8M(15.9949)
sp|P04264|K2C1_HUMAN	P04264	K2C1_HUMAN	KRT1	644	FALSE	FALSE	Homo sapiens	Keratin, type II cytoskeletal 1	1:Experimental evidence at protein level	68.48	1	0.999	0	43	37	41	131	109	116	5235937300	4197192190	4197192190	1M(15.9949),5C(57.0215),1M(15.9949),5C(57.0215),22M(15.9949),22M(15.9949),2M(15.9949),2M(15.9949),5M(15.9949),35M(15.9949),4C(57.0215),4C(57.0215),5C(57.0215),5C(57.0215),5M(15.9949),6M(15.9949),7M(15.9949)
sp|P13645|K1C10_HUMAN	P13645	K1C10_HUMAN	KRT10	584	FALSE	FALSE	Homo sapiens	Keratin, type I cytoskeletal 10	1:Experimental evidence at protein level	56.34	1	0.999	0	31	24	30	86	77	85	2036248320	1983896060	1983896060	11M(15.9949),11M(15.9949),26M(15.9949),26M(15.9949),2C(57.0215),2C(57.0215),3M(15.9949),5C(57.0215),5C(57.0215),5M(15.9949),5M(15.9949),5M(15.9949),6M(15.9949),7C(57.0215),7C(57.0215)
sp|P35908|K22E_HUMAN	P35908	K22E_HUMAN	KRT2	639	FALSE	FALSE	Homo sapiens	Keratin, type II cytoskeletal 2 epidermal	1:Experimental evidence at protein level	81.22	1	0.999	0	41	31	40	65	44	63	2484592130	333762432	1797732860	10M(15.9949),1M(15.9949),23M(15.9949),6M(15.9949),7C(57.0215),7C(57.0215),7M(15.9949),7M(15.9949),8C(57.0215),8C(57.0215)
sp|P07197|NFM_HUMAN	P07197	NFM_HUMAN	NEFM	916	FALSE	FALSE	Homo sapiens	Neurofilament medium polypeptide	1:Experimental evidence at protein level	40.39	1	0.999	0	35	24	33	55	40	52	1102733820	812202880	812202880	1M(15.9949),N-term(42.0106)
sp|P07196|NFL_HUMAN	P07196	NFL_HUMAN	NEFL	543	FALSE	FALSE	Homo sapiens	Neurofilament light polypeptide	1:Experimental evidence at protein level	63.54	1	0.999	0	33	29	29	43	37	37	739240130	387508672	387508672	22M(15.9949),2M(15.9949),2M(15.9949),6M(15.9949),7C(57.0215),N-term(42.0106)
sp|Q16352|AINX_HUMAN	Q16352	AINX_HUMAN	INA	499	FALSE	FALSE	Homo sapiens	Alpha-internexin	1:Experimental evidence at protein level	52.71	1	0.999	0	26	20	20	29	21	21	616661380	105763624	105763624	9C(57.0215)
sp|P13647|K2C5_HUMAN	P13647	K2C5_HUMAN	KRT5	590	FALSE	FALSE	Homo sapiens	Keratin, type II cytoskeletal 5	1:Experimental evidence at protein level	45.25	1	0.999	0	31	16	22	38	20	26	2235668990	110140032	110140032	2C(57.0215),2C(57.0215),5M(15.9949),9M(15.9949)
sp|P69905|HBA_HUMAN	P69905	HBA_HUMAN	HBA1	142	FALSE	FALSE	Homo sapiens	Hemoglobin subunit alpha	1:Experimental evidence at protein level	82.39	1	0.999	0	7	6	7	17	16	17	219098624	219098624	219098624	15M(15.9949),15M(15.9949),16M(15.9949),1M(15.9949),5C(57.0215)
sp|P12277|KCRB_HUMAN	P12277	KCRB_HUMAN	CKB	381	FALSE	FALSE	Homo sapiens	Creatine kinase B-type	1:Experimental evidence at protein level	45.14	1	0.999	0	11	11	11	13	13	13	71030528	71030528	71030528	30M(15.9949),5M(15.9949)
sp|Q86YZ3|HORN_HUMAN	Q86YZ3	HORN_HUMAN	HRNR	2850	FALSE	FALSE	Homo sapiens	Hornerin	1:Experimental evidence at protein level	12.95	1	0.999	0	11	11	11	13	13	13	35648648	35648648	35648648
sp|P30086|PEBP1_HUMAN	P30086	PEBP1_HUMAN	PEBP1	187	FALSE	FALSE	Homo sapiens	Phosphatidylethanolamine-binding protein 1	1:Experimental evidence at protein level	66.84	1	0.999	0	9	9	9	12	12	12	93084600	93084600	93084600	14C(57.0215),1C(57.0215)
sp|P62805|H4_HUMAN	P62805	H4_HUMAN	H4C1	103	FALSE	FALSE	Homo sapiens	Histone H4	1:Experimental evidence at protein level	43.69	1	0.999	0	7	7	7	12	12	12	572985470	572985470	572985470	5M(15.9949),6M(15.9949)
sp|P02533|K1C14_HUMAN	P02533	K1C14_HUMAN	KRT14	472	FALSE	FALSE	Homo sapiens	Keratin, type I cytoskeletal 14	1:Experimental evidence at protein level	63.35	1	0.999	0	24	9	21	27	11	24	994727300	122684352	154008704	10C(57.0215),1C(57.0215),2C(57.0215),3C(57.0215)
sp|Q02413|DSG1_HUMAN	Q02413	DSG1_HUMAN	DSG1	1049	FALSE	FALSE	Homo sapiens	Desmoglein-1	1:Experimental evidence at protein level	14.11	1	0.999	0	10	9	10	11	10	11	24450026	24450026	24450026	10C(57.0215),10M(15.9949),8M(15.9949)
sp|P02511|CRYAB_HUMAN	P02511	CRYAB_HUMAN	CRYAB	175	FALSE	FALSE	Homo sapiens	Alpha-crystallin B chain	1:Experimental evidence at protein level	60	1	0.999	0	7	7	7	9	9	9	69911072	69911072	69911072
sp|P04792|HSPB1_HUMAN	P04792	HSPB1_HUMAN	HSPB1	205	FALSE	FALSE	Homo sapiens	Heat shock protein beta-1	1:Experimental evidence at protein level	45.85	1	0.999	0	8	8	8	9	9	9	77815640	77815640	77815640
sp|P14136|GFAP_HUMAN	P14136	GFAP_HUMAN	GFAP	432	FALSE	FALSE	Homo sapiens	Glial fibrillary acidic protein	1:Experimental evidence at protein level	75.46	1	0.999	0	44	3	42	143	9	141	5533967400	55005272	4868023300	10M(15.9949),11M(15.9949),11M(15.9949),6M(15.9949),12M(15.9949),12M(15.9949),1M(15.9949),1M(15.9949),3M(15.9949),3M(15.9949),4M(15.9949),4M(15.9949),4M(15.9949),6M(15.9949),7C(57.0215),7C(57.0215),8M(15.9949),8M(15.9949),8M(15.9949),9M(15.9949),9M(15.9949)
sp|P62750|RL23A_HUMAN	P62750	RL23A_HUMAN	RPL23A	156	FALSE	FALSE	Homo sapiens	Large ribosomal subunit protein uL23	1:Experimental evidence at protein level	35.26	1	0.999	0	7	7	7	8	8	8	86443760	86443760	86443760	9M(15.9949)
sp|Q9NZT1|CALL5_HUMAN	Q9NZT1	CALL5_HUMAN	CALML5	146	FALSE	FALSE	Homo sapiens	Calmodulin-like protein 5	1:Experimental evidence at protein level	47.26	1	0.999	0	6	6	6	8	8	8	87104328	87104328	87104328	N-term(42.0106)
sp|O94811|TPPP_HUMAN	O94811	TPPP_HUMAN	TPPP	219	FALSE	FALSE	Homo sapiens	Tubulin polymerization-promoting protein	1:Experimental evidence at protein level	39.73	1	0.999	0	6	6	6	7	7	7	31294046	31294046	31294046	2C(57.0215)
sp|P01834|IGKC_HUMAN	P01834	IGKC_HUMAN	IGKC	107	FALSE	FALSE	Homo sapiens	Immunoglobulin kappa constant	1:Experimental evidence at protein level	66.36	1	0.999	0	4	4	4	7	7	7	51636064	51636064	51636064	4C(57.0215),8C(57.0215),8C(57.0215)
sp|P14923|PLAK_HUMAN	P14923	PLAK_HUMAN	JUP	745	FALSE	FALSE	Homo sapiens	Junction plakoglobin	1:Experimental evidence at protein level	13.96	1	0.999	0	7	7	7	7	7	7	15105692	15105692	15105692	5C(57.0215)
sp|P23528|COF1_HUMAN	P23528	COF1_HUMAN	CFL1	166	FALSE	FALSE	Homo sapiens	Cofilin-1	1:Experimental evidence at protein level	58.43	1	0.999	0	8	6	8	9	7	9	63501356	63501356	63501356	5C(57.0215),7C(57.0215),N-term(42.0106)
sp|P30041|PRDX6_HUMAN	P30041	PRDX6_HUMAN	PRDX6	224	FALSE	FALSE	Homo sapiens	Peroxiredoxin-6	1:Experimental evidence at protein level	39.73	1	0.999	0	7	7	7	7	7	7	17337118	17337118	17337118	7C(57.0215)
sp|P68871|HBB_HUMAN	P68871	HBB_HUMAN	HBB	147	FALSE	FALSE	Homo sapiens	Hemoglobin subunit beta	1:Experimental evidence at protein level	63.27	1	0.999	0	7	5	7	10	7	10	125967152	96722200	125967152	11C(57.0215),15M(15.9949)
sp|P19338|NUCL_HUMAN	P19338	NUCL_HUMAN	NCL	710	FALSE	FALSE	Homo sapiens	Nucleolin	1:Experimental evidence at protein level	10.56	1	0.999	0	6	6	6	6	6	6	20598504	20598504	20598504
sp|Q01484|ANK2_HUMAN	Q01484	ANK2_HUMAN	ANK2	3957	FALSE	FALSE	Homo sapiens	Ankyrin-2	1:Experimental evidence at protein level	2.88	1	0.999	0	8	6	8	8	6	8	21468632	19940794	21468632
sp|P00441|SODC_HUMAN	P00441	SODC_HUMAN	SOD1	154	FALSE	FALSE	Homo sapiens	Superoxide dismutase [Cu-Zn]	1:Experimental evidence at protein level	60.39	1	0.999	0	4	4	4	5	5	5	49764468	49764468	49764468	21C(57.0215),32C(57.0215),3C(57.0215)
sp|P00918|CAH2_HUMAN	P00918	CAH2_HUMAN	CA2	260	FALSE	FALSE	Homo sapiens	Carbonic anhydrase 2	1:Experimental evidence at protein level	25	1	0.999	0	5	5	5	5	5	5	16020047	16020047	16020047
sp|P09382|LEG1_HUMAN	P09382	LEG1_HUMAN	LGALS1	135	FALSE	FALSE	Homo sapiens	Galectin-1	1:Experimental evidence at protein level	41.48	1	0.999	0	5	5	5	5	5	5	8662012	8662012	8662012	6C(57.0215),N-term(42.0106),16C(57.0215),2C(57.0215)
sp|P21796|VDAC1_HUMAN	P21796	VDAC1_HUMAN	VDAC1	283	FALSE	FALSE	Homo sapiens	Non-selective voltage-gated ion channel VDAC1	1:Experimental evidence at protein level	25.44	1	0.999	0	6	5	6	7	5	7	17934708	11322334	17934708	8C(57.0215)
sp|P31944|CASPE_HUMAN	P31944	CASPE_HUMAN	CASP14	242	FALSE	FALSE	Homo sapiens	Caspase-14	1:Experimental evidence at protein level	23.55	1	0.999	0	5	5	5	5	5	5	8654879	8654879	8654879	6C(57.0215)
sp|P39019|RS19_HUMAN	P39019	RS19_HUMAN	RPS19	145	FALSE	FALSE	Homo sapiens	Small ribosomal subunit protein eS19	1:Experimental evidence at protein level	28.97	1	0.999	0	5	5	5	5	5	5	15170220	15170220	15170220
sp|P46821|MAP1B_HUMAN	P46821	MAP1B_HUMAN	MAP1B	2468	FALSE	FALSE	Homo sapiens	Microtubule-associated protein 1B	1:Experimental evidence at protein level	2.8	1	0.999	0	5	5	5	5	5	5	22964150	22964150	22964150
sp|P48047|ATPO_HUMAN	P48047	ATPO_HUMAN	ATP5PO	213	FALSE	FALSE	Homo sapiens	ATP synthase peripheral stalk subunit OSCP, mitochondrial	1:Experimental evidence at protein level	28.17	1	0.999	0	5	5	5	5	5	5	10835486	10835486	10835486
sp|P61981|1433G_HUMAN	P61981	1433G_HUMAN	YWHAG	247	FALSE	FALSE	Homo sapiens	14-3-3 protein gamma	1:Experimental evidence at protein level	28.34	1	0.999	0	8	5	6	8	5	6	63881596	8287798	10854309	N-term(42.0106)
sp|Q06830|PRDX1_HUMAN	Q06830	PRDX1_HUMAN	PRDX1	199	FALSE	FALSE	Homo sapiens	Peroxiredoxin-1	1:Experimental evidence at protein level	34.17	1	0.999	0	6	5	6	6	5	6	44050936	44050936	44050936	5C(57.0215)
sp|Q5D862|FILA2_HUMAN	Q5D862	FILA2_HUMAN	FLG2	2391	FALSE	FALSE	Homo sapiens	Filaggrin-2	1:Experimental evidence at protein level	5.27	1	0.999	0	5	5	5	5	5	5	28190664	28190664	28190664	5C(57.0215)
sp|Q86V81|THOC4_HUMAN	Q86V81	THOC4_HUMAN	ALYREF	257	FALSE	FALSE	Homo sapiens	THO complex subunit 4	1:Experimental evidence at protein level	39.3	1	0.999	0	5	5	5	5	5	5	18053308	18053308	18053308
sp|Q92522|H1X_HUMAN	Q92522	H1X_HUMAN	H1-10	213	FALSE	FALSE	Homo sapiens	Histone H1.10	1:Experimental evidence at protein level	25.82	1	0.999	0	4	4	4	5	5	5	125196656	125196656	125196656	N-term(42.0106)
sp|P02768|ALBU_HUMAN	P02768	ALBU_HUMAN	ALB	609	FALSE	FALSE	Homo sapiens	Albumin	1:Experimental evidence at protein level	35.96	1	0.999	0	19	4	19	20	4	20	39492224	18089596	39492224	11C(57.0215),2C(57.0215),14C(57.0215),14C(57.0215),1C(57.0215),2C(57.0215),3C(57.0215),3C(57.0215),3C(57.0215),6C(57.0215),7C(57.0215)
sp|P06702|S10A9_HUMAN	P06702	S10A9_HUMAN	S100A9	114	FALSE	FALSE	Homo sapiens	Protein S100-A9	1:Experimental evidence at protein level	30.7	1	0.999	0	3	3	3	4	4	4	25417526	25417526	25417526
sp|P10606|COX5B_HUMAN	P10606	COX5B_HUMAN	COX5B	129	FALSE	FALSE	Homo sapiens	Cytochrome c oxidase subunit 5B, mitochondrial	1:Experimental evidence at protein level	34.11	1	0.999	0	3	3	3	4	4	4	14648974	14648974	14648974	4C(57.0215),6C(57.0215)
sp|P21291|CSRP1_HUMAN	P21291	CSRP1_HUMAN	CSRP1	193	FALSE	FALSE	Homo sapiens	Cysteine and glycine-rich protein 1	1:Experimental evidence at protein level	34.2	1	0.999	0	4	4	4	4	4	4	12972031	12972031	12972031	16C(57.0215),16C(57.0215)
sp|P29966|MARCS_HUMAN	P29966	MARCS_HUMAN	MARCKS	332	FALSE	FALSE	Homo sapiens	Myristoylated alanine-rich C-kinase substrate	1:Experimental evidence at protein level	17.77	1	0.999	0	4	4	4	4	4	4	17293184	17293184	17293184
sp|P49773|HINT1_HUMAN	P49773	HINT1_HUMAN	HINT1	126	FALSE	FALSE	Homo sapiens	Adenosine 5'-monophosphoramidase HINT1	1:Experimental evidence at protein level	44.44	1	0.999	0	4	4	4	4	4	4	17207724	17207724	17207724
sp|P61353|RL27_HUMAN	P61353	RL27_HUMAN	RPL27	136	FALSE	FALSE	Homo sapiens	Large ribosomal subunit protein eL27	1:Experimental evidence at protein level	36.03	1	0.999	0	4	4	4	4	4	4	7882399	7882399	7882399
sp|P62081|RS7_HUMAN	P62081	RS7_HUMAN	RPS7	194	FALSE	FALSE	Homo sapiens	Small ribosomal subunit protein eS7	1:Experimental evidence at protein level	27.32	1	0.999	0	4	4	4	4	4	4	16194512	16194512	16194512
sp|P62263|RS14_HUMAN	P62263	RS14_HUMAN	RPS14	151	FALSE	FALSE	Homo sapiens	Small ribosomal subunit protein uS11	1:Experimental evidence at protein level	50.33	1	0.999	0	4	4	4	4	4	4	230867440	230867440	230867440	21C(57.0215)
sp|P62851|RS25_HUMAN	P62851	RS25_HUMAN	RPS25	125	FALSE	FALSE	Homo sapiens	Small ribosomal subunit protein eS25	1:Experimental evidence at protein level	22.4	1	0.999	0	4	4	4	4	4	4	19014946	19014946	19014946
sp|P80723|BASP1_HUMAN	P80723	BASP1_HUMAN	BASP1	227	FALSE	FALSE	Homo sapiens	Brain acid soluble protein 1	1:Experimental evidence at protein level	53.74	1	0.999	0	7	3	7	8	4	8	27667820	22701752	27667820
sp|Q01082|SPTB2_HUMAN	Q01082	SPTB2_HUMAN	SPTBN1	2364	FALSE	FALSE	Homo sapiens	Spectrin beta chain, non-erythrocytic 1	1:Experimental evidence at protein level	2.66	1	0.999	0	4	4	4	4	4	4	6722035	6722035	6722035
sp|Q5T749|KPRP_HUMAN	Q5T749	KPRP_HUMAN	KPRP	579	FALSE	FALSE	Homo sapiens	Keratinocyte proline-rich protein	1:Experimental evidence at protein level	10.02	1	0.999	0	4	4	4	4	4	4	8727467	8727467	8727467	19C(57.0215),5C(57.0215),1C(57.0215),5C(57.0215),6C(57.0215)
sp|O43920|NDUS5_HUMAN	O43920	NDUS5_HUMAN	NDUFS5	106	FALSE	FALSE	Homo sapiens	NADH dehydrogenase [ubiquinone] iron-sulfur protein 5	1:Experimental evidence at protein level	29.25	1	0.999	0	3	3	3	3	3	3	10949688	10949688	10949688	9C(57.0215)
sp|O94760|DDAH1_HUMAN	O94760	DDAH1_HUMAN	DDAH1	285	FALSE	FALSE	Homo sapiens	N(G),N(G)-dimethylarginine dimethylaminohydrolase 1	1:Experimental evidence at protein level	15.44	1	0.999	0	3	2	3	4	3	4	8950453	6796711	8950453	N-term(42.0106)
sp|P00915|CAH1_HUMAN	P00915	CAH1_HUMAN	CA1	261	FALSE	FALSE	Homo sapiens	Carbonic anhydrase 1	1:Experimental evidence at protein level	14.18	1	0.999	0	3	3	3	3	3	3	2.51326e+06	2.51326e+06	2.51326e+06
sp|P04040|CATA_HUMAN	P04040	CATA_HUMAN	CAT	527	FALSE	FALSE	Homo sapiens	Catalase	1:Experimental evidence at protein level	8.16	1	0.999	0	3	3	3	3	3	3	6703938	6703938	6703938
sp|P04350|TBB4A_HUMAN	P04350	TBB4A_HUMAN	TUBB4A	444	FALSE	FALSE	Homo sapiens	Tubulin beta-4A chain	1:Experimental evidence at protein level	56.31	1	0.999	0	17	2	11	30	3	17	87911296	17969592	72989008	10C(57.0215),11M(15.9949),2M(15.9949),5C(57.0215),7C(57.0215),8M(15.9949)
sp|P05109|S10A8_HUMAN	P05109	S10A8_HUMAN	S100A8	93	FALSE	FALSE	Homo sapiens	Protein S100-A8	1:Experimental evidence at protein level	31.18	1	0.999	0	3	3	3	3	3	3	8188488	8188488	8188488	6C(57.0215)
sp|P06576|ATPB_HUMAN	P06576	ATPB_HUMAN	ATP5F1B	529	FALSE	FALSE	Homo sapiens	ATP synthase F(1) complex subunit beta, mitochondrial	1:Experimental evidence at protein level	6.43	1	0.999	0	3	3	3	3	3	3	3.60467e+06	3.60467e+06	3.60467e+06
sp|P06733|ENOA_HUMAN	P06733	ENOA_HUMAN	ENO1	434	FALSE	FALSE	Homo sapiens	Alpha-enolase	1:Experimental evidence at protein level	36.41	1	0.999	0	11	3	11	13	3	13	33925016	19969682	33925016	14C(57.0215),2C(57.0215),4C(57.0215)
sp|P07195|LDHB_HUMAN	P07195	LDHB_HUMAN	LDHB	334	FALSE	FALSE	Homo sapiens	L-lactate dehydrogenase B chain	1:Experimental evidence at protein level	9.28	1	0.999	0	3	3	3	3	3	3	8.0249e+06	8.0249e+06	8.0249e+06
sp|P07305|H10_HUMAN	P07305	H10_HUMAN	H1-0	194	FALSE	FALSE	Homo sapiens	Histone H1.0	1:Experimental evidence at protein level	27.32	1	0.999	0	5	1	5	12	3	12	669581440	64939272	669581440	4M(15.9949),4M(15.9949),N-term(42.0106)
sp|P08779|K1C16_HUMAN	P08779	K1C16_HUMAN	KRT16	473	FALSE	FALSE	Homo sapiens	Keratin, type I cytoskeletal 16	1:Experimental evidence at protein level	29.39	1	0.999	0	13	3	3	14	3	3	968421060	7.71694e+06	7.71694e+06
sp|P10412|H14_HUMAN	P10412	H14_HUMAN	H1-4	219	FALSE	FALSE	Homo sapiens	Histone H1.4	1:Experimental evidence at protein level	24.66	1	0.999	0	8	1	8	16	3	16	932570940	292765664	932570940	N-term(42.0106),N-term(42.0106)
sp|P14621|ACYP2_HUMAN	P14621	ACYP2_HUMAN	ACYP2	99	FALSE	FALSE	Homo sapiens	Acylphosphatase-2	1:Experimental evidence at protein level	25.25	1	0.999	0	3	3	3	3	3	3	12775133	12775133	12775133	5C(57.0215)
sp|P15924|DESP_HUMAN	P15924	DESP_HUMAN	DSP	2871	FALSE	FALSE	Homo sapiens	Desmoplakin	1:Experimental evidence at protein level	5.15	1	0.999	0	13	3	13	13	3	13	19282060	4.20415e+06	19282060	2M(15.9949)
sp|P16401|H15_HUMAN	P16401	H15_HUMAN	H1-5	226	FALSE	FALSE	Homo sapiens	Histone H1.5	1:Experimental evidence at protein level	17.26	1	0.9989	0	3	3	3	3	3	3	20412220	20412220	20412220	N-term(42.0106)
sp|P37108|SRP14_HUMAN	P37108	SRP14_HUMAN	SRP14	136	FALSE	FALSE	Homo sapiens	Signal recognition particle 14 kDa protein	1:Experimental evidence at protein level	25	1	0.9986	0	3	3	3	3	3	3	12466518	12466518	12466518
sp|P51608-2|MECP2_HUMAN	P51608-2	MECP2_HUMAN	MECP2	498	FALSE	FALSE	Homo sapiens	Isoform B of Methyl-CpG-binding protein 2		44.38	1	0.999	0	20	2	20	24	3	24	75250688	21651946	75250688	N-term(42.0106),N-term(42.0106),N-term(42.0106)
sp|P60201|MYPR_HUMAN	P60201	MYPR_HUMAN	PLP1	277	FALSE	FALSE	Homo sapiens	Myelin proteolipid protein	1:Experimental evidence at protein level	18.77	1	0.999	0	5	1	5	9	3	9	160634080	25338084	160634080	1M(15.9949),9C(57.0215)
sp|P61247|RS3A_HUMAN	P61247	RS3A_HUMAN	RPS3A	264	FALSE	FALSE	Homo sapiens	Small ribosomal subunit protein eS1	1:Experimental evidence at protein level	9.47	1	0.9973	0	3	3	3	3	3	3	7297811	7297811	7297811
sp|P62861|RS30_HUMAN	P62861	RS30_HUMAN	FAU	133	FALSE	FALSE	Homo sapiens	Ubiquitin-like FUBI-ribosomal protein eS30 fusion protein	1:Experimental evidence at protein level	9.02	1	0.999	0	3	3	3	3	3	3	65133484	65133484	65133484
sp|P62937|PPIA_HUMAN	P62937	PPIA_HUMAN	PPIA	165	FALSE	FALSE	Homo sapiens	Peptidyl-prolyl cis-trans isomerase A	1:Experimental evidence at protein level	64.24	1	0.999	0	10	3	10	10	3	10	34140544	33917788	34140544	24C(57.0215),7C(57.0215)
sp|P67809|YBOX1_HUMAN	P67809	YBOX1_HUMAN	YBX1	324	FALSE	FALSE	Homo sapiens	Y-box-binding protein 1	1:Experimental evidence at protein level	29.94	1	0.999	0	5	3	5	6	3	6	15992032	11392806	15992032
sp|Q00577|PURA_HUMAN	Q00577	PURA_HUMAN	PURA	322	FALSE	FALSE	Homo sapiens	Transcriptional activator protein Pur-alpha	1:Experimental evidence at protein level	12.73	1	0.999	0	3	3	3	3	3	3	12282546	12282546	12282546
sp|Q07021|C1QBP_HUMAN	Q07021	C1QBP_HUMAN	C1QBP	282	FALSE	FALSE	Homo sapiens	Complement component 1 Q subcomponent-binding protein, mitochondrial	1:Experimental evidence at protein level	15.6	1	0.999	0	2	2	2	3	3	3	20862820	20862820	20862820
sp|Q8N1N4|K2C78_HUMAN	Q8N1N4	K2C78_HUMAN	KRT78	520	FALSE	FALSE	Homo sapiens	Keratin, type II cytoskeletal 78	1:Experimental evidence at protein level	18.85	1	0.999	0	9	3	7	10	3	7	1918110980	7783912	12666258	8C(57.0215)
sp|Q99798|ACON_HUMAN	Q99798	ACON_HUMAN	ACO2	780	FALSE	FALSE	Homo sapiens	Aconitate hydratase, mitochondrial	1:Experimental evidence at protein level	4.74	1	0.999	0	3	3	3	3	3	3	3.39875e+06	3.39875e+06	3.39875e+06
sp|P00568|KAD1_HUMAN	P00568	KAD1_HUMAN	AK1	194	FALSE	FALSE	Homo sapiens	Adenylate kinase isoenzyme 1	1:Experimental evidence at protein level	18.04	1	0.9989	0	2	2	2	2	2	2	6162340	6162340	6162340	16C(57.0215)
sp|P02452|CO1A1_HUMAN	P02452	CO1A1_HUMAN	COL1A1	1464	FALSE	FALSE	Homo sapiens	Collagen alpha-1(I) chain	1:Experimental evidence at protein level	1.5	1	0.999	0	2	2	2	2	2	2	5724648	5724648	5724648
sp|P02689|MYP2_HUMAN	P02689	MYP2_HUMAN	PMP2	132	FALSE	FALSE	Homo sapiens	Myelin P2 protein	1:Experimental evidence at protein level	20.45	1	0.9985	0	3	2	3	3	2	3	7390538	5655263	7390538
sp|P04156|PRIO_HUMAN	P04156	PRIO_HUMAN	PRNP	253	FALSE	FALSE	Homo sapiens	Major prion protein	1:Experimental evidence at protein level	7.51	1	0.9988	0	2	2	2	2	2	2	29519520	29519520	29519520
sp|P04271|S100B_HUMAN	P04271	S100B_HUMAN	S100B	92	FALSE	FALSE	Homo sapiens	Protein S100-B	1:Experimental evidence at protein level	40.22	1	0.9988	0	2	2	2	2	2	2	10064666	10064666	10064666
sp|P07437|TBB5_HUMAN	P07437	TBB5_HUMAN	TUBB	444	FALSE	FALSE	Homo sapiens	Tubulin beta chain	1:Experimental evidence at protein level	55.86	1	0.999	0	17	2	2	29	2	2	121247232	15321944	15321944
sp|P07477|TRY1_HUMAN	P07477	TRY1_HUMAN	PRSS1	247	FALSE	FALSE	Homo sapiens	Serine protease 1	1:Experimental evidence at protein level	12.15	1	0.999	0	2	1	2	5	2	5	1957864060	0	1957864060	7M(15.9949)
sp|P08123|CO1A2_HUMAN	P08123	CO1A2_HUMAN	COL1A2	1366	FALSE	FALSE	Homo sapiens	Collagen alpha-2(I) chain	1:Experimental evidence at protein level	1.98	1	0.999	0	2	2	2	2	2	2	5690447	5690447	5690447
sp|P09012|SNRPA_HUMAN	P09012	SNRPA_HUMAN	SNRPA	282	FALSE	FALSE	Homo sapiens	U1 small nuclear ribonucleoprotein A	1:Experimental evidence at protein level	9.57	1	0.9988	0	2	2	2	2	2	2	3.32537e+06	3.32537e+06	3.32537e+06	N-term(42.0106)
sp|P09211|GSTP1_HUMAN	P09211	GSTP1_HUMAN	GSTP1	210	FALSE	FALSE	Homo sapiens	Glutathione S-transferase P	1:Experimental evidence at protein level	14.76	1	0.9987	0	2	2	2	2	2	2	2.44494e+06	2.44494e+06	2.44494e+06
sp|P09429|HMGB1_HUMAN	P09429	HMGB1_HUMAN	HMGB1	215	FALSE	FALSE	Homo sapiens	High mobility group protein B1	1:Experimental evidence at protein level	19.53	1	0.999	0	3	2	3	3	2	3	9116940	5.85162e+06	9116940	10C(57.0215),11C(57.0215)
sp|P09972|ALDOC_HUMAN	P09972	ALDOC_HUMAN	ALDOC	364	FALSE	FALSE	Homo sapiens	Fructose-bisphosphate aldolase C	1:Experimental evidence at protein level	10.71	1	0.9989	0	2	2	2	2	2	2	4951915	4951915	4951915
sp|P14174|MIF_HUMAN	P14174	MIF_HUMAN	MIF	115	FALSE	FALSE	Homo sapiens	Macrophage migration inhibitory factor	1:Experimental evidence at protein level	9.57	1	0.999	0	1	1	1	2	2	2	6.01947e+06	6.01947e+06	6.01947e+06	2M(15.9949)
sp|P15104|GLNA_HUMAN	P15104	GLNA_HUMAN	GLUL	373	FALSE	FALSE	Homo sapiens	Glutamine synthetase	1:Experimental evidence at protein level	8.04	1	0.999	0	2	2	2	2	2	2	4965766	4965766	4965766	N-term(42.0106)
sp|P17661|DESM_HUMAN	P17661	DESM_HUMAN	DES	470	FALSE	FALSE	Homo sapiens	Desmin	1:Experimental evidence at protein level	12.13	1	0.999	0	7	2	2	11	2	2	1040099390	2.3277e+06	2.3277e+06
sp|P26373|RL13_HUMAN	P26373	RL13_HUMAN	RPL13	211	FALSE	FALSE	Homo sapiens	Large ribosomal subunit protein eL13	1:Experimental evidence at protein level	24.17	1	0.999	0	5	2	5	6	2	6	26909922	17723436	26909922	10M(15.9949)
sp|P32119|PRDX2_HUMAN	P32119	PRDX2_HUMAN	PRDX2	198	FALSE	FALSE	Homo sapiens	Peroxiredoxin-2	1:Experimental evidence at protein level	13.64	1	0.999	0	3	2	3	3	2	3	15603752	9069818	15603752
sp|P36578|RL4_HUMAN	P36578	RL4_HUMAN	RPL4	427	FALSE	FALSE	Homo sapiens	Large ribosomal subunit protein uL4	1:Experimental evidence at protein level	5.39	1	0.9988	0	2	2	2	2	2	2	3.29067e+06	3.29067e+06	3.29067e+06
sp|P42766|RL35_HUMAN	P42766	RL35_HUMAN	RPL35	123	FALSE	FALSE	Homo sapiens	Large ribosomal subunit protein uL29	1:Experimental evidence at protein level	18.7	1	0.999	0	2	2	2	2	2	2	70801064	70801064	70801064
sp|P46778|RL21_HUMAN	P46778	RL21_HUMAN	RPL21	160	FALSE	FALSE	Homo sapiens	Large ribosomal subunit protein eL21	1:Experimental evidence at protein level	16.25	1	0.999	0	2	2	2	2	2	2	4.90777e+06	4.90777e+06	4.90777e+06
sp|P60520|GBRL2_HUMAN	P60520	GBRL2_HUMAN	GABARAPL2	117	FALSE	FALSE	Homo sapiens	Gamma-aminobutyric acid receptor-associated protein-like 2	1:Experimental evidence at protein level	12.82	1	0.9978	0	2	2	2	2	2	2	3301527	3301527	3301527
sp|P61604|CH10_HUMAN	P61604	CH10_HUMAN	HSPE1	102	FALSE	FALSE	Homo sapiens	10 kDa heat shock protein, mitochondrial	1:Experimental evidence at protein level	25.49	1	0.999	0	2	2	2	2	2	2	11672670	11672670	11672670
sp|P61626|LYSC_HUMAN	P61626	LYSC_HUMAN	LYZ	148	FALSE	FALSE	Homo sapiens	Lysozyme C	1:Experimental evidence at protein level	12.84	1	0.999	0	2	2	2	2	2	2	7858577	7858577	7858577
sp|P62277|RS13_HUMAN	P62277	RS13_HUMAN	RPS13	151	FALSE	FALSE	Homo sapiens	Small ribosomal subunit protein uS15	1:Experimental evidence at protein level	15.23	1	0.999	0	2	2	2	2	2	2	3891003	3891003	3891003
sp|P62328|TYB4_HUMAN	P62328	TYB4_HUMAN	TMSB4X	44	FALSE	FALSE	Homo sapiens	Thymosin beta-4	1:Experimental evidence at protein level	61.36	1	0.999	0	2	2	2	2	2	2	8542420	8542420	8542420	N-term(42.0106)
sp|P62424|RL7A_HUMAN	P62424	RL7A_HUMAN	RPL7A	266	FALSE	FALSE	Homo sapiens	Large ribosomal subunit protein eL8	1:Experimental evidence at protein level	10.15	1	0.999	0	2	2	2	2	2	2	8589554	8589554	8589554
sp|P62701|RS4X_HUMAN	P62701	RS4X_HUMAN	RPS4X	263	FALSE	FALSE	Homo sapiens	Small ribosomal subunit protein eS4, X isoform	1:Experimental evidence at protein level	8.37	1	0.9988	0	2	2	2	2	2	2	2.03978e+06	2.03978e+06	2.03978e+06
sp|P62829|RL23_HUMAN	P62829	RL23_HUMAN	RPL23	140	FALSE	FALSE	Homo sapiens	Large ribosomal subunit protein uL14	1:Experimental evidence at protein level	20	1	0.999	0	2	2	2	2	2	2	15670484	15670484	15670484	13C(57.0215)
sp|P83731|RL24_HUMAN	P83731	RL24_HUMAN	RPL24	157	FALSE	FALSE	Homo sapiens	Large ribosomal subunit protein eL24	1:Experimental evidence at protein level	10.83	1	0.9989	0	2	2	2	2	2	2	10640992	10640992	10640992
sp|P84243|H33_HUMAN	P84243	H33_HUMAN	H3-3A	136	FALSE	FALSE	Homo sapiens	Histone H3.3	1:Experimental evidence at protein level	41.91	1	0.999	0	5	1	5	7	2	7	355320320	136749024	355320320	27C(57.0215),27C(57.0215),5M(15.9949)
sp|Q01469|FABP5_HUMAN	Q01469	FABP5_HUMAN	FABP5	135	FALSE	FALSE	Homo sapiens	Fatty acid-binding protein 5	1:Experimental evidence at protein level	18.52	1	0.999	0	2	2	2	2	2	2	4.18118e+06	4.18118e+06	4.18118e+06	12C(57.0215),5C(57.0215),6C(57.0215)
sp|Q09666|AHNK_HUMAN	Q09666	AHNK_HUMAN	AHNAK	5890	FALSE	FALSE	Homo sapiens	Neuroblast differentiation-associated protein AHNAK	1:Experimental evidence at protein level	2.53	1	0.9923	0	2	2	2	2	2	2	2754885	2754885	2754885
sp|Q15365|PCBP1_HUMAN	Q15365	PCBP1_HUMAN	PCBP1	356	FALSE	FALSE	Homo sapiens	Poly(rC)-binding protein 1	1:Experimental evidence at protein level	10.67	1	0.999	0	3	2	3	3	2	3	8930023	5362518	8930023	8C(57.0215),8C(57.0215)
sp|Q5TEC6|H37_HUMAN	Q5TEC6	H37_HUMAN	H3-7	136	FALSE	FALSE	Homo sapiens	Histone H3-7	1:Experimental evidence at protein level	18.38	1	0.9879	0	3	1	1	5	2	2	195915632	51661076	51661076
sp|Q99497|PARK7_HUMAN	Q99497	PARK7_HUMAN	PARK7	189	FALSE	FALSE	Homo sapiens	Parkinson disease protein 7	1:Experimental evidence at protein level	18.52	1	0.999	0	2	2	2	2	2	2	9642938	9642938	9642938
sp|Q8NHM4|TRY6_HUMAN	Q8NHM4	TRY6_HUMAN	PRSS3P2	247	FALSE	FALSE	Homo sapiens	Putative trypsin-6	5:Protein uncertain	20.24	0.9999	0.999	0	2	1	1	5	2	2	2003496320	45632260	45632260	13C(57.0215),27C(57.0215),3C(57.0215)
sp|Q8TF72|SHRM3_HUMAN	Q8TF72	SHRM3_HUMAN	SHROOM3	1996	FALSE	FALSE	Homo sapiens	Protein Shroom3	1:Experimental evidence at protein level	0.45	0.5281	0.952	0.00271739	1	1	1	2	2	2	560107840	560107840	560107840
sp|O75363-2|BCAS1_HUMAN	O75363-2	BCAS1_HUMAN	BCAS1	614	FALSE	FALSE	Homo sapiens	Isoform 2 of Breast carcinoma-amplified sequence 1		11.56	1	0.999	0	5	1	5	5	1	5	7.13475e+06	1.46665e+06	7.13475e+06	2C(57.0215),5C(57.0215)
sp|O95670|VATG2_HUMAN	O95670	VATG2_HUMAN	ATP6V1G2	118	FALSE	FALSE	Homo sapiens	V-type proton ATPase subunit G 2	1:Experimental evidence at protein level	54.24	1	0.999	0	4	1	4	6	1	6	47965996	6.98387e+06	47965996	10C(57.0215),10C(57.0215),5M(15.9949)
sp|P02763|A1AG1_HUMAN	P02763	A1AG1_HUMAN	ORM1	201	FALSE	FALSE	Homo sapiens	Alpha-1-acid glycoprotein 1	1:Experimental evidence at protein level	11.94	1	0.999	0	2	1	2	2	1	2	3.84306e+06	2.13585e+06	3.84306e+06
sp|P04406|G3P_HUMAN	P04406	G3P_HUMAN	GAPDH	335	FALSE	FALSE	Homo sapiens	Glyceraldehyde-3-phosphate dehydrogenase	1:Experimental evidence at protein level	58.21	1	0.999	0	13	1	13	18	1	18	127911240	10243966	127911240	11C(57.0215),7C(57.0215),13C(57.0215),13C(57.0215),13M(15.9949),4M(15.9949)
sp|P05141|ADT2_HUMAN	P05141	ADT2_HUMAN	SLC25A5	298	FALSE	FALSE	Homo sapiens	ADP/ATP translocase 2	1:Experimental evidence at protein level	13.76	1	0.9989	0	4	1	4	4	1	4	6136154	1.40652e+06	6136154
sp|P08247|SYPH_HUMAN	P08247	SYPH_HUMAN	SYP	313	FALSE	FALSE	Homo sapiens	Synaptophysin	1:Experimental evidence at protein level	7.03	1	0.9968	0	2	1	2	2	1	2	2.26202e+06	1207821	2.26202e+06	11C(57.0215)
sp|P09543|CN37_HUMAN	P09543	CN37_HUMAN	CNP	421	FALSE	FALSE	Homo sapiens	2',3'-cyclic-nucleotide 3'-phosphodiesterase	1:Experimental evidence at protein level	50.59	1	0.999	0	21	1	21	24	1	24	70817760	0	70817760	22C(57.0215),3C(57.0215),3M(15.9949),7M(15.9949),8C(57.0215),9C(57.0215)
sp|P11021|BIP_HUMAN	P11021	BIP_HUMAN	HSPA5	654	FALSE	FALSE	Homo sapiens	Endoplasmic reticulum chaperone BiP	1:Experimental evidence at protein level	5.35	1	0.9987	0	3	1	2	3	1	2	2919854	992780	1.90855e+06
sp|P11142|HSP7C_HUMAN	P11142	HSP7C_HUMAN	HSPA8	646	FALSE	FALSE	Homo sapiens	Heat shock cognate 71 kDa protein	1:Experimental evidence at protein level	26.32	1	0.999	0	11	1	11	11	1	11	15827842	2.05559e+06	15827842	14C(57.0215)
sp|P16152|CBR1_HUMAN	P16152	CBR1_HUMAN	CBR1	277	FALSE	FALSE	Homo sapiens	Carbonyl reductase [NADPH] 1	1:Experimental evidence at protein level	19.86	1	0.999	0	4	1	4	4	1	4	11843542	1.67127e+06	11843542	3C(57.0215)
sp|P16403|H12_HUMAN	P16403	H12_HUMAN	H1-2	213	FALSE	FALSE	Homo sapiens	Histone H1.2	1:Experimental evidence at protein level	25.35	1	0.999	0	8	1	1	14	1	1	808589180	57646176	57646176	N-term(42.0106)
sp|P18669|PGAM1_HUMAN	P18669	PGAM1_HUMAN	PGAM1	254	FALSE	FALSE	Homo sapiens	Phosphoglycerate mutase 1	1:Experimental evidence at protein level	16.14	1	0.999	0	2	1	2	2	1	2	7670499	3.58689e+06	7670499
sp|P21579|SYT1_HUMAN	P21579	SYT1_HUMAN	SYT1	422	FALSE	FALSE	Homo sapiens	Synaptotagmin-1	1:Experimental evidence at protein level	10.9	1	0.9989	0	4	1	4	4	1	4	4.02276e+06	1.35339e+06	4.02276e+06	5C(57.0215)
sp|P22626|ROA2_HUMAN	P22626	ROA2_HUMAN	HNRNPA2B1	353	FALSE	FALSE	Homo sapiens	Heterogeneous nuclear ribonucleoproteins A2/B1	1:Experimental evidence at protein level	28.61	1	0.999	0	9	1	9	9	1	9	18525060	1.952e+06	18525060
sp|P31151|S10A7_HUMAN	P31151	S10A7_HUMAN	S100A7	101	FALSE	FALSE	Homo sapiens	Protein S100-A7	1:Experimental evidence at protein level	43.56	1	0.999	0	3	1	3	3	1	3	16377717	5325546	16377717	10C(57.0215)
sp|P40926|MDHM_HUMAN	P40926	MDHM_HUMAN	MDH2	338	FALSE	FALSE	Homo sapiens	Malate dehydrogenase, mitochondrial	1:Experimental evidence at protein level	20.12	1	0.999	0	5	1	5	5	1	5	20405184	5.71062e+06	20405184	11C(57.0215),9C(57.0215)
sp|P46459|NSF_HUMAN	P46459	NSF_HUMAN	NSF	744	FALSE	FALSE	Homo sapiens	Vesicle-fusing ATPase	1:Experimental evidence at protein level	3.63	1	0.999	0	2	1	2	2	1	2	4054948	1.22961e+06	4054948
sp|P47914|RL29_HUMAN	P47914	RL29_HUMAN	RPL29	159	FALSE	FALSE	Homo sapiens	Large ribosomal subunit protein eL29	1:Experimental evidence at protein level	9.43	1	0.999	0	1	1	1	1	1	1	7013740	7013740	7013740
sp|P60709|ACTB_HUMAN	P60709	ACTB_HUMAN	ACTB	375	FALSE	FALSE	Homo sapiens	Actin, cytoplasmic 1	1:Experimental evidence at protein level	68.27	1	0.999	0	15	1	14	21	1	19	97467072	0	97467072	14M(15.9949),16C(57.0215),1C(57.0215),2C(57.0215),5M(15.9949),N-term(42.0106),16C(57.0215)
sp|P62316|SMD2_HUMAN	P62316	SMD2_HUMAN	SNRPD2	118	FALSE	FALSE	Homo sapiens	Small nuclear ribonucleoprotein Sm D2	1:Experimental evidence at protein level	16.95	1	0.9975	0	2	1	2	2	1	2	4922793	1.99989e+06	4922793	9C(57.0215)
sp|P62899|RL31_HUMAN	P62899	RL31_HUMAN	RPL31	125	FALSE	FALSE	Homo sapiens	Large ribosomal subunit protein eL31	1:Experimental evidence at protein level	32.8	1	0.999	0	4	1	4	5	1	5	63976816	8574002	63976816
sp|P63104|1433Z_HUMAN	P63104	1433Z_HUMAN	YWHAZ	245	FALSE	FALSE	Homo sapiens	14-3-3 protein zeta/delta	1:Experimental evidence at protein level	30.61	1	0.999	0	7	1	5	8	1	6	63639836	4.73955e+06	11595606	25M(15.9949)
sp|P68371|TBB4B_HUMAN	P68371	TBB4B_HUMAN	TUBB4B	445	FALSE	FALSE	Homo sapiens	Tubulin beta-4B chain	1:Experimental evidence at protein level	62.92	1	0.999	0	19	1	1	32	1	1	129199416	6222026	6222026
sp|P81605|DCD_HUMAN	P81605	DCD_HUMAN	DCD	110	FALSE	FALSE	Homo sapiens	Dermcidin	1:Experimental evidence at protein level	35.45	1	0.999	0	4	1	4	4	1	4	36518356	5.96821e+06	36518356
sp|Q04695|K1C17_HUMAN	Q04695	K1C17_HUMAN	KRT17	432	FALSE	FALSE	Homo sapiens	Keratin, type I cytoskeletal 17	1:Experimental evidence at protein level	22.22	1	0.999	0	9	1	2	9	1	2	965804480	5.12985e+06	5.55251e+06	3M(15.9949)
sp|Q13509|TBB3_HUMAN	Q13509	TBB3_HUMAN	TUBB3	450	FALSE	FALSE	Homo sapiens	Tubulin beta-3 chain	1:Experimental evidence at protein level	40.67	1	0.999	0	13	1	3	23	1	3	106324944	3.81183e+06	11178428
sp|Q13885|TBB2A_HUMAN	Q13885	TBB2A_HUMAN	TUBB2A	445	FALSE	FALSE	Homo sapiens	Tubulin beta-2A chain	1:Experimental evidence at protein level	52.36	1	0.999	0	17	1	8	27	1	10	121247232	9854866	102635424	11M(15.9949)
sp|Q15121|PEA15_HUMAN	Q15121	PEA15_HUMAN	PEA15	130	FALSE	FALSE	Homo sapiens	Astrocytic phosphoprotein PEA-15	1:Experimental evidence at protein level	26.15	1	0.999	0	2	1	2	2	1	2	5.47124e+06	4.04743e+06	5.47124e+06	3C(57.0215),N-term(42.0106)
sp|Q8IUE6|H2A2B_HUMAN	Q8IUE6	H2A2B_HUMAN	H2AC21	130	FALSE	FALSE	Homo sapiens	Histone H2A type 2-B	1:Experimental evidence at protein level	52.31	1	0.999	0	4	1	3	8	1	5	482527488	6.69224e+06	159436864
sp|P16402|H13_HUMAN	P16402	H13_HUMAN	H1-3	221	FALSE	FALSE	Homo sapiens	Histone H1.3	1:Experimental evidence at protein level	24.43	0.9999	0.9987	0	8	1	1	14	1	1	808589180	9231349	9231349	N-term(42.0106)
sp|P17096-2|HMGA1_HUMAN	P17096-2	HMGA1_HUMAN	HMGA1	96	FALSE	FALSE	Homo sapiens	Isoform HMG-Y of High mobility group protein HMG-I/HMG-Y		34.38	0.9999	0.999	0	3	1	1	3	1	1	21668130	3490211	3490211
sp|P54652|HSP72_HUMAN	P54652	HSP72_HUMAN	HSPA2	639	FALSE	FALSE	Homo sapiens	Heat shock-related 70 kDa protein 2	1:Experimental evidence at protein level	12.68	0.9999	0.9985	0	6	1	1	6	1	1	15827842	1.10068e+06	1.10068e+06
sp|Q05639|EF1A2_HUMAN	Q05639	EF1A2_HUMAN	EEF1A2	463	FALSE	FALSE	Homo sapiens	Elongation factor 1-alpha 2	1:Experimental evidence at protein level	15.12	0.9999	0.9989	0	5	1	1	5	1	1	18902076	2.7205e+06	2.7205e+06
sp|Q13151|ROA0_HUMAN	Q13151	ROA0_HUMAN	HNRNPA0	305	FALSE	FALSE	Homo sapiens	Heterogeneous nuclear ribonucleoprotein A0	1:Experimental evidence at protein level	9.18	0.9998	0.999	0	2	1	1	2	1	1	6732858	6.11793e+06	6.11793e+06
sp|Q7Z3Y8|K1C27_HUMAN	Q7Z3Y8	K1C27_HUMAN	KRT27	459	FALSE	FALSE	Homo sapiens	Keratin, type I cytoskeletal 27	1:Experimental evidence at protein level	5.88	0.9997	0.9978	0	3	1	1	3	1	1	129867760	1.00482e+06	1.00482e+06
sp|Q96E39|RMXL1_HUMAN	Q96E39	RMXL1_HUMAN	RBMXL1	390	FALSE	FALSE	Homo sapiens	RNA binding motif protein, X-linked-like-1	1:Experimental evidence at protein level	19.49	0.9994	0.9877	0	7	1	1	7	1	1	41071668	1.71454e+06	1.71454e+06
sp|Q9NVA2|SEP11_HUMAN	Q9NVA2	SEP11_HUMAN	SEPTIN11	429	FALSE	FALSE	Homo sapiens	Septin-11	1:Experimental evidence at protein level	5.13	0.9932	0.9695	0	2	1	1	3	1	1	3536057	996937	996937	N-term(42.0106)
sp|O43181|NDUS4_HUMAN	O43181	NDUS4_HUMAN	NDUFS4	175	FALSE	FALSE	Homo sapiens	NADH dehydrogenase [ubiquinone] iron-sulfur protein 4, mitochondrial	1:Experimental evidence at protein level	8.57	0.9826	0.999	0	1	1	1	1	1	1	17141872	17141872	17141872
sp|O75508|CLD11_HUMAN	O75508	CLD11_HUMAN	CLDN11	207	FALSE	FALSE	Homo sapiens	Claudin-11	1:Experimental evidence at protein level	6.76	0.9826	0.999	0	1	1	1	1	1	1	6.81211e+06	6.81211e+06	6.81211e+06
sp|O75629|CREG1_HUMAN	O75629	CREG1_HUMAN	CREG1	220	FALSE	FALSE	Homo sapiens	Protein CREG1	1:Experimental evidence at protein level	9.55	0.9826	0.999	0	1	1	1	1	1	1	2.21944e+06	2.21944e+06	2.21944e+06
sp|O95182|NDUA7_HUMAN	O95182	NDUA7_HUMAN	NDUFA7	113	FALSE	FALSE	Homo sapiens	NADH dehydrogenase [ubiquinone] 1 alpha subcomplex subunit 7	1:Experimental evidence at protein level	7.96	0.9826	0.999	0	1	1	1	1	1	1	3.66737e+06	3.66737e+06	3.66737e+06	7C(57.0215)
sp|P06703|S10A6_HUMAN	P06703	S10A6_HUMAN	S100A6	90	FALSE	FALSE	Homo sapiens	Protein S100-A6	1:Experimental evidence at protein level	31.11	0.9826	0.999	0	1	1	1	1	1	1	3117870	3117870	3117870
sp|P19404|NDUV2_HUMAN	P19404	NDUV2_HUMAN	NDUFV2	249	FALSE	FALSE	Homo sapiens	NADH dehydrogenase [ubiquinone] flavoprotein 2, mitochondrial	1:Experimental evidence at protein level	5.22	0.9826	0.999	0	1	1	1	1	1	1	1.51636e+06	1.51636e+06	1.51636e+06
sp|P25713|MT3_HUMAN	P25713	MT3_HUMAN	MT3	68	FALSE	FALSE	Homo sapiens	Metallothionein-3	1:Experimental evidence at protein level	16.18	0.9826	0.999	0	1	1	1	1	1	1	4025026	4025026	4025026
sp|P49411|EFTU_HUMAN	P49411	EFTU_HUMAN	TUFM	455	FALSE	FALSE	Homo sapiens	Elongation factor Tu, mitochondrial	1:Experimental evidence at protein level	4.18	0.9826	0.999	0	1	1	1	1	1	1	2.83027e+06	2.83027e+06	2.83027e+06
sp|P62942|FKB1A_HUMAN	P62942	FKB1A_HUMAN	FKBP1A	108	FALSE	FALSE	Homo sapiens	Peptidyl-prolyl cis-trans isomerase FKBP1A	1:Experimental evidence at protein level	12.04	0.9826	0.999	0	1	1	1	1	1	1	1.06567e+06	1.06567e+06	1.06567e+06
sp|Q16143|SYUB_HUMAN	Q16143	SYUB_HUMAN	SNCB	134	FALSE	FALSE	Homo sapiens	Beta-synuclein	1:Experimental evidence at protein level	9.7	0.9826	0.999	0	1	1	1	1	1	1	2.00159e+06	2.00159e+06	2.00159e+06
sp|Q92686|NEUG_HUMAN	Q92686	NEUG_HUMAN	NRGN	78	FALSE	FALSE	Homo sapiens	Neurogranin	1:Experimental evidence at protein level	19.23	0.9826	0.999	0	1	1	1	1	1	1	6.61413e+06	6.61413e+06	6.61413e+06
sp|Q9H9H5|MA6D1_HUMAN	Q9H9H5	MA6D1_HUMAN	MAP6D1	199	FALSE	FALSE	Homo sapiens	MAP6 domain-containing protein 1	1:Experimental evidence at protein level	7.04	0.9826	0.999	0	1	1	1	1	1	1	617571	617571	617571
sp|Q9NP97|DLRB1_HUMAN	Q9NP97	DLRB1_HUMAN	DYNLRB1	96	FALSE	FALSE	Homo sapiens	Dynein light chain roadblock-type 1	1:Experimental evidence at protein level	16.67	0.9826	0.999	0	1	1	1	1	1	1	5.18592e+06	5.18592e+06	5.18592e+06
sp|P05204|HMGN2_HUMAN	P05204	HMGN2_HUMAN	HMGN2	90	FALSE	FALSE	Homo sapiens	Non-histone chromosomal protein HMG-17	1:Experimental evidence at protein level	20	0.9825	0.999	0	1	1	1	1	1	1	0	0	0
sp|P14854|CX6B1_HUMAN	P14854	CX6B1_HUMAN	COX6B1	86	FALSE	FALSE	Homo sapiens	Cytochrome c oxidase subunit 6B1	1:Experimental evidence at protein level	13.95	0.9825	0.999	0	1	1	1	1	1	1	989416	989416	989416	7C(57.0215)
sp|P00403|COX2_HUMAN	P00403	COX2_HUMAN	MT-CO2	227	FALSE	FALSE	Homo sapiens	Cytochrome c oxidase subunit 2	1:Experimental evidence at protein level	4.41	0.9824	0.999	0	1	1	1	1	1	1	2388433	2388433	2388433
sp|P46783|RS10_HUMAN	P46783	RS10_HUMAN	RPS10	165	FALSE	FALSE	Homo sapiens	Small ribosomal subunit protein eS10	1:Experimental evidence at protein level	5.45	0.9824	0.999	0	1	1	1	1	1	1	2.2258e+06	2.2258e+06	2.2258e+06
sp|Q9BW30|TPPP3_HUMAN	Q9BW30	TPPP3_HUMAN	TPPP3	176	FALSE	FALSE	Homo sapiens	Tubulin polymerization-promoting protein family member 3	1:Experimental evidence at protein level	8.52	0.9824	0.999	0	1	1	1	1	1	1	1.67862e+06	1.67862e+06	1.67862e+06	N-term(42.0106)
sp|P62753|RS6_HUMAN	P62753	RS6_HUMAN	RPS6	249	FALSE	FALSE	Homo sapiens	Small ribosomal subunit protein eS6	1:Experimental evidence at protein level	4.82	0.9823	0.999	0	1	1	1	1	1	1	2864787	2864787	2864787
sp|P63173|RL38_HUMAN	P63173	RL38_HUMAN	RPL38	70	FALSE	FALSE	Homo sapiens	Large ribosomal subunit protein eL38	1:Experimental evidence at protein level	18.57	0.9821	0.999	0	1	1	1	1	1	1	5.3284e+06	5.3284e+06	5.3284e+06
sp|Q08188|TGM3_HUMAN	Q08188	TGM3_HUMAN	TGM3	693	FALSE	FALSE	Homo sapiens	Protein-glutamine gamma-glutamyltransferase E	1:Experimental evidence at protein level	2.31	0.9818	0.999	0	1	1	1	1	1	1	1.24774e+06	1.24774e+06	1.24774e+06	7C(57.0215)
sp|P60880|SNP25_HUMAN	P60880	SNP25_HUMAN	SNAP25	206	FALSE	FALSE	Homo sapiens	Synaptosomal-associated protein 25	1:Experimental evidence at protein level	6.8	0.9817	0.999	0	1	1	1	1	1	1	482287	482287	482287
sp|P62269|RS18_HUMAN	P62269	RS18_HUMAN	RPS18	152	FALSE	FALSE	Homo sapiens	Small ribosomal subunit protein uS13	1:Experimental evidence at protein level	5.26	0.9817	0.9989	0	1	1	1	1	1	1	1.14408e+06	1.14408e+06	1.14408e+06
sp|P17931|LEG3_HUMAN	P17931	LEG3_HUMAN	LGALS3	250	FALSE	FALSE	Homo sapiens	Galectin-3	1:Experimental evidence at protein level	4.4	0.9813	0.9989	0	1	1	1	1	1	1	2.13122e+06	2.13122e+06	2.13122e+06
sp|Q15843|NEDD8_HUMAN	Q15843	NEDD8_HUMAN	NEDD8	81	FALSE	FALSE	Homo sapiens	Ubiquitin-like protein NEDD8	1:Experimental evidence at protein level	17.28	0.9813	0.9989	0	1	1	1	1	1	1	2.26176e+06	2.26176e+06	2.26176e+06
sp|Q04837|SSBP_HUMAN	Q04837	SSBP_HUMAN	SSBP1	148	FALSE	FALSE	Homo sapiens	Single-stranded DNA-binding protein, mitochondrial	1:Experimental evidence at protein level	10.14	0.9812	0.9989	0	1	1	1	1	1	1	970644	970644	970644
sp|P07339|CATD_HUMAN	P07339	CATD_HUMAN	CTSD	412	FALSE	FALSE	Homo sapiens	Cathepsin D	1:Experimental evidence at protein level	2.67	0.9807	0.9989	0	1	1	1	1	1	1	2.36871e+06	2.36871e+06	2.36871e+06
sp|P61960|UFM1_HUMAN	P61960	UFM1_HUMAN	UFM1	85	FALSE	FALSE	Homo sapiens	Ubiquitin-fold modifier 1	1:Experimental evidence at protein level	17.65	0.9807	0.9989	0	1	1	1	1	1	1	1097450	1097450	1097450
sp|Q16658|FSCN1_HUMAN	Q16658	FSCN1_HUMAN	FSCN1	493	FALSE	FALSE	Homo sapiens	Fascin	1:Experimental evidence at protein level	3.25	0.9806	0.9989	0	1	1	1	1	1	1	991247	991247	991247
sp|P62917|RL8_HUMAN	P62917	RL8_HUMAN	RPL8	257	FALSE	FALSE	Homo sapiens	Large ribosomal subunit protein uL2	1:Experimental evidence at protein level	4.28	0.9787	0.9988	0	1	1	1	1	1	1	9293832	9293832	9293832
sp|Q6ZVX7|FBX50_HUMAN	Q6ZVX7	FBX50_HUMAN	NCCRP1	275	FALSE	FALSE	Homo sapiens	F-box only protein 50	1:Experimental evidence at protein level	4	0.9786	0.9988	0	1	1	1	1	1	1	646875	646875	646875
sp|Q9GZV7|HPLN2_HUMAN	Q9GZV7	HPLN2_HUMAN	HAPLN2	340	FALSE	FALSE	Homo sapiens	Hyaluronan and proteoglycan link protein 2	1:Experimental evidence at protein level	5.29	0.9783	0.9987	0	1	1	1	1	1	1	1.41621e+06	1.41621e+06	1.41621e+06	8C(57.0215)
sp|P07737|PROF1_HUMAN	P07737	PROF1_HUMAN	PFN1	140	FALSE	FALSE	Homo sapiens	Profilin-1	1:Experimental evidence at protein level	5.71	0.978	0.9987	0	1	1	1	1	1	1	1.57613e+06	1.57613e+06	1.57613e+06
sp|P62280|RS11_HUMAN	P62280	RS11_HUMAN	RPS11	158	FALSE	FALSE	Homo sapiens	Small ribosomal subunit protein uS17	1:Experimental evidence at protein level	11.39	0.9778	0.9987	0	1	1	1	1	1	1	2206725	2206725	2206725	13C(57.0215)
sp|P05114|HMGN1_HUMAN	P05114	HMGN1_HUMAN	HMGN1	100	FALSE	FALSE	Homo sapiens	Non-histone chromosomal protein HMG-14	1:Experimental evidence at protein level	13	0.9769	0.9987	0	1	1	1	1	1	1	1.61392e+06	1.61392e+06	1.61392e+06
sp|Q9Y3U8|RL36_HUMAN	Q9Y3U8	RL36_HUMAN	RPL36	105	FALSE	FALSE	Homo sapiens	Large ribosomal subunit protein eL36	1:Experimental evidence at protein level	9.52	0.9763	0.9986	0	1	1	1	1	1	1	6.57235e+06	6.57235e+06	6.57235e+06	3C(57.0215)
sp|Q96FQ6|S10AG_HUMAN	Q96FQ6	S10AG_HUMAN	S100A16	103	FALSE	FALSE	Homo sapiens	Protein S100-A16	1:Experimental evidence at protein level	10.68	0.9758	0.9986	0	1	1	1	1	1	1	1.91895e+06	1.91895e+06	1.91895e+06
sp|P62249|RS16_HUMAN	P62249	RS16_HUMAN	RPS16	146	FALSE	FALSE	Homo sapiens	Small ribosomal subunit protein uS9	1:Experimental evidence at protein level	6.85	0.9753	0.9986	0	1	1	1	1	1	1	5657574	5657574	5657574
sp|P84098|RL19_HUMAN	P84098	RL19_HUMAN	RPL19	196	FALSE	FALSE	Homo sapiens	Large ribosomal subunit protein eL19	1:Experimental evidence at protein level	4.59	0.9697	0.9982	0	1	1	1	1	1	1	1.94018e+06	1.94018e+06	1.94018e+06
sp|P08758|ANXA5_HUMAN	P08758	ANXA5_HUMAN	ANXA5	320	FALSE	FALSE	Homo sapiens	Annexin A5	1:Experimental evidence at protein level	2.81	0.9626	0.9978	0	1	1	1	1	1	1	1.11312e+06	1.11312e+06	1.11312e+06
sp|P31150|GDIA_HUMAN	P31150	GDIA_HUMAN	GDI1	447	FALSE	FALSE	Homo sapiens	Rab GDP dissociation inhibitor alpha	1:Experimental evidence at protein level	2.68	0.9606	0.9977	0	1	1	1	1	1	1	0	0	0	4C(57.0215)
sp|P31930|QCR1_HUMAN	P31930	QCR1_HUMAN	UQCRC1	480	FALSE	FALSE	Homo sapiens	Cytochrome b-c1 complex subunit 1, mitochondrial	1:Experimental evidence at protein level	2.08	0.9585	0.9976	0	1	1	1	1	1	1	990286	990286	990286
sp|P62841|RS15_HUMAN	P62841	RS15_HUMAN	RPS15	145	FALSE	FALSE	Homo sapiens	Small ribosomal subunit protein uS19	1:Experimental evidence at protein level	15.17	0.9558	0.9974	0	1	1	1	1	1	1	1.29013e+06	1.29013e+06	1.29013e+06
sp|Q13867|BLMH_HUMAN	Q13867	BLMH_HUMAN	BLMH	455	FALSE	FALSE	Homo sapiens	Bleomycin hydrolase	1:Experimental evidence at protein level	2.42	0.9397	0.9964	0	1	1	1	1	1	1	4700254	4700254	4700254
sp|O75781|PALM_HUMAN	O75781	PALM_HUMAN	PALM	387	FALSE	FALSE	Homo sapiens	Paralemmin-1	1:Experimental evidence at protein level	3.1	0.9396	0.9964	0	1	1	1	1	1	1	609123	609123	609123
sp|P04080|CYTB_HUMAN	P04080	CYTB_HUMAN	CSTB	98	FALSE	FALSE	Homo sapiens	Cystatin-B	1:Experimental evidence at protein level	12.24	0.9346	0.9961	0	1	1	1	1	1	1	1.84266e+06	1.84266e+06	1.84266e+06
sp|P13639|EF2_HUMAN	P13639	EF2_HUMAN	EEF2	858	FALSE	FALSE	Homo sapiens	Elongation factor 2	1:Experimental evidence at protein level	1.86	0.9028	0.994	0	1	1	1	1	1	1	0	0	0
sp|P09669|COX6C_HUMAN	P09669	COX6C_HUMAN	COX6C	75	FALSE	FALSE	Homo sapiens	Cytochrome c oxidase subunit 6C	1:Experimental evidence at protein level	9.33	0.8866	0.9928	0	1	1	1	1	1	1	4.85885e+06	4.85885e+06	4.85885e+06
sp|Q15828|CYTM_HUMAN	Q15828	CYTM_HUMAN	CST6	149	FALSE	FALSE	Homo sapiens	Cystatin-M	1:Experimental evidence at protein level	6.71	0.8862	0.9928	0	1	1	1	1	1	1	702597	702597	702597
sp|O75083|WDR1_HUMAN	O75083	WDR1_HUMAN	WDR1	606	FALSE	FALSE	Homo sapiens	WD repeat-containing protein 1	1:Experimental evidence at protein level	1.32	0.867	0.9914	0	1	1	1	1	1	1	593995	593995	593995
sp|P38919|IF4A3_HUMAN	P38919	IF4A3_HUMAN	EIF4A3	411	FALSE	FALSE	Homo sapiens	Eukaryotic initiation factor 4A-III	1:Experimental evidence at protein level	2.43	0.8474	0.9899	0	1	1	1	1	1	1	9197665	9197665	9197665	9M(15.9949)
sp|O75368|SH3L1_HUMAN	O75368	SH3L1_HUMAN	SH3BGRL	114	FALSE	FALSE	Homo sapiens	Adapter SH3BGRL	1:Experimental evidence at protein level	8.77	0.8368	0.9891	0	1	1	1	1	1	1	1.23266e+06	1.23266e+06	1.23266e+06
sp|P49207|RL34_HUMAN	P49207	RL34_HUMAN	RPL34	117	FALSE	FALSE	Homo sapiens	Large ribosomal subunit protein eL34	1:Experimental evidence at protein level	5.98	0.809	0.9868	0	1	1	1	1	1	1	1.97948e+06	1.97948e+06	1.97948e+06
sp|P05090|APOD_HUMAN	P05090	APOD_HUMAN	APOD	189	FALSE	FALSE	Homo sapiens	Apolipoprotein D	1:Experimental evidence at protein level	5.82	0.7726	0.9836	0	1	1	1	1	1	1	650528	650528	650528	9C(57.0215)
[truncated: 164 more rows]
